# Supplementary material for: Role of SARS-CoV-2 in Altering the RNA-Binding Protein and miRNA-Directed Post-Transcriptional Regulatory Networks in Humans
Source: Int J Mol Sci. 2020 Sep 25;21(19):7090. doi: 10.3390/ijms21197090 (PMC7582926; doi:10.3390/ijms21197090)
Supplement: Supplementary file 1 [file ijms-21-07090-s001.zip]

Archive with 4 entries (4 files):
- Supps final/FigS1.pdf
- Supps final/FigS2.pdf
- Supps final/SARS-CoV-2_Supplementary_Materials.docx
- Supps final/SARS-CoV-2_Supplementary_Tables.xlsx
