# Supplementary material for: Role of SARS-CoV-2 in Altering the RNA-Binding Protein and miRNA-Directed Post-Transcriptional Regulatory Networks in Humans
Source: Int J Mol Sci. 2020 Sep 25;21(19):7090. doi: 10.3390/ijms21197090 (PMC7582926; doi:10.3390/ijms21197090)
Supplement: Supplementary file 1 [file ijms-21-07090-s001.zip › Supps final/SARS-CoV-2_Supplementary_Tables.xlsx]

## Sheet: Table_S1_ClueGO
Function	Groups	Group PValue	Group PValue Corrected (Bonferroni)	#Genes	Group Genes
IL-17 signaling pathway	Group24	2.02343e-23	5.05857e-22	135	ABHD14B|ACSL1|ADAM8|ADRB2|ANGPTL4|ASS1|B4GALT1|BCL2A1|BID|BIRC3|BMP2|BST2|C1GALT1|C3|CCL20|CD109|CD86|CDC25B|CMC4|COL8A1|CSF2|CSF3|CXCL1|CXCL16|CXCL2|CXCL3|CXCL5|CXCL6|CXCL8|CYCS|DNAJB1|DUSP10|DUSP4|EDN1|EFNA1|EPHA4|FBXO44|FEZ1|FGF1|FOSL1|GBAP1|GPNMB|HBEGF|HFE|HK2|ICAM1|IFI27|IFI35|IFI6|IFIH1|IFIT3|IFITM1|IFNGR1|IKBKE|IL1A|IL1B|IL36G|IL6|INHBA|IRAK2|IRAK3|IRF9|ITGA5|ITGB3|JMJD7-PLA2G4B|KSR1|LIF|M…
cytokine-mediated signaling pathway	Group11	2.00303e-22	4.80728e-21	98	ABHD14B|ACSL1|ADAM8|ATG7|B4GALT1|BIRC3|BST2|C3|CCL20|CD86|CFB|CSF2|CSF3|CXCL1|CXCL2|CXCL3|CXCL5|CXCL6|CXCL8|DTX3L|DUSP10|DUSP4|FBXO44|FGF1|FLNB|HBEGF|HFE|HGSNAT|ICAM1|IFI27|IFI35|IFI6|IFIH1|IFIT3|IFITM1|IFNGR1|IKBKE|IL1A|IL1B|IL36G|IL6|IRAK2|IRAK3|IRF9|ITGB3|KSR1|LIF|MAP3K8|METTL7A|MMP1|MMP9|MTCO2P12|MX1|MX2|MYO1C|NCF2|NFKB1|NFKB2|NFKBIA|OAS2|OAS3|PDCD4|PDGFB|PGLYRP4|PI3|PLAU|PLAUR|PROS1|PSMB9|PS…
response to other organism	Group22	1.41071e-21	3.24463e-20	137	ABHD14B|ACSL1|ADAM8|ADRB2|ALDH3A1|AQP3|ASS1|ATG7|B4GALT1|BCL2A1|BID|BIRC3|BMP2|BST2|C15orf48|C3|CCL20|CD86|CDC42EP2|CFB|CSF2|CSF3|CXCL1|CXCL16|CXCL2|CXCL3|CXCL5|CXCL6|CXCL8|CYCS|DTX3L|DUSP10|DUSP4|EDN1|FBXO44|FGF1|FLNB|FOSL1|GBAP1|HBEGF|HDGF|HFE|HGSNAT|HK2|ICAM1|IFI27|IFI35|IFI44|IFI44L|IFI6|IFIH1|IFIT3|IFITM1|IFNGR1|IKBKE|IL1A|IL1B|IL36G|IL6|INHBA|IRAK2|IRAK3|IRF9|ITGB3|KSR1|KYNU|LIF|MAOB|MAP3K8…
Immune System	Group19	5.22203e-21	1.14885e-19	99	ADAM8|ATG7|B4GALT1|BIRC3|BST2|C3|CCL20|CD109|CD86|CFB|CSF2|CSF3|CXCL1|CXCL2|CXCL6|CXCL8|DTX3L|DUSP10|DUSP4|ENDOD1|FBXO44|FGF1|FLNB|HBEGF|HFE|HGSNAT|ICAM1|IER3|IFI27|IFI35|IFI6|IFIH1|IFIT3|IFITM1|IFNGR1|IKBKE|IL1A|IL1B|IL36G|IL6|IRAK2|IRAK3|IRF9|ITGB3|KSR1|LIF|MAP3K8|METTL7A|MIA-RAB4B|MMP1|MMP9|MX1|MX2|MYO1C|NCF2|NFKB1|NFKB2|NFKBIA|OAS2|OAS3|PDCD4|PDGFB|PGLYRP4|PI3|PLAU|PLAUR|PROS1|PSMB9|PSME3|PTA…
response to external biotic stimulus	Group23	5.6027e-21	1.17657e-19	142	ABHD14B|ACSL1|ADAM8|ADRB2|ALDH3A1|ALOX15B|AQP3|ASS1|ATG7|B4GALT1|BCL2A1|BID|BIRC3|BMP2|BST2|C15orf48|C3|CCL20|CD86|CDC42EP2|CFB|CSF2|CSF3|CXCL1|CXCL16|CXCL2|CXCL3|CXCL5|CXCL6|CXCL8|CYCS|DTX3L|DUSP10|DUSP4|EDN1|EFNA1|ENC1|EPHA4|FEZ1|FGF1|FLNB|FOSL1|GBAP1|GPNMB|HBEGF|HDGF|HFE|HK2|ICAM1|IER3|IFI27|IFI35|IFI44|IFI44L|IFI6|IFIH1|IFIT3|IFITM1|IFNGR1|IKBKE|IL1A|IL1B|IL36G|IL6|INHBA|IRAK2|IRAK3|IRF9|ITGA…
response to lipopolysaccharide	Group20	7.60096e-19	1.52019e-17	103	ABHD14B|ACSL1|ADAM8|ADRB2|ALOX15B|ASS1|B4GALT1|BID|BIRC3|BMP2|BST2|C3|CCL20|CD109|CD86|CMC4|CSF2|CSF3|CXCL1|CXCL2|CXCL3|CXCL5|CXCL6|CXCL8|DTX3L|DUSP10|DUSP4|EDN1|EFNA1|EPHA4|FGF1|GBAP1|GPNMB|HFE|ICAM1|IER3|IFIH1|IFNGR1|IKBKE|IL1A|IL1B|IL36G|IL6|INHBA|IRAK2|IRAK3|KSR1|LIF|MAOB|MAP3K8|MFN2|MMP9|MTCO2P12|MYLK|MYO1C|NANOS1|NFKB1|NFKB2|NFKBIA|NFKBIZ|PARP9|PDCD4|PDGFB|PLAT|PLAU|PLAUR|PLSCR1|PPARGC1A|PR…
inflammatory response	Group09	3.29269e-16	6.25611e-15	44	ADAM8|ADRB2|ASS1|B4GALT1|BIRC3|BMP2|C3|CCL20|CXCL1|CXCL2|CXCL3|CXCL5|CXCL6|CXCL8|HFE|ICAM1|IFNGR1|IL1A|IL1B|IL36G|IL6|IRAK2|MTCO2P12|MYLK|MYO1C|NFKB1|NFKB2|NFKBIZ|PLSCR1|PTAFR|PTGS2|S100A12|S100A8|S100A9|SAA1|SAA2|SEMA7A|SERPINA3|TNFAIP3|TNIP1|TNIP3|UGGT1|VNN1|ZC3H12A
Interleukin-1 signaling	Group21	3.78223e-16	6.80801e-15	61	ADAM8|ADRB2|BID|BIRC3|BMP2|CCL20|CD86|CSF2|CSF3|CXCL1|CXCL2|CXCL8|CYCS|DUSP10|DUSP4|EDN1|EPHA4|FGF1|GBAP1|ICAM1|IFIH1|IKBKE|IL1A|IL1B|IL36G|IL6|INHBA|IRAK2|IRAK3|IRF9|KSR1|LIF|MAP3K8|MMP1|MMP9|MX1|MYLK|NFKB1|NFKB2|NFKBIA|OAS2|OAS3|PDCD4|PDGFB|PSMB9|PSME3|PTAFR|PTGS2|PTPRZ1|S100A12|S100A8|S100A9|SAA1|SAA2|SERPINB2|SOCS3|STAT1|TNFAIP3|TNIP1|TNIP3|ZC3H12A
Interleukin-10 signaling	Group14	8.19674e-16	1.39345e-14	41	C3|CCL20|CD86|CSF2|CSF3|CXCL1|CXCL2|CXCL3|CXCL5|CXCL6|CXCL8|DUSP4|EDN1|ICAM1|IL1A|IL1B|IL36G|IL6|IRAK2|IRAK3|LIF|MAP3K8|MMP1|MMP9|MTCO2P12|NFKB1|NFKB2|NFKBIA|PDCD4|PPARGC1A|PSMB9|PSME3|PTAFR|PTGS2|PTPRZ1|S100A12|SAA1|SERPINB2|SOCS3|STAT1|THBD
Signaling by Interleukins	Group16	1.1588e-14	1.85409e-13	46	ABHD14B|ASS1|BIRC3|CCL20|CD86|CSF2|CSF3|CXCL1|CXCL16|CXCL2|CXCL8|DUSP4|EDN1|GBAP1|ICAM1|IL1A|IL1B|IL36G|IL6|INHBA|IRAK2|IRAK3|LIF|MAP3K8|MMP1|MMP9|MTCO2P12|MYLK|NFKB1|NFKB2|NFKBIA|PDCD4|PPARGC1A|PSMB9|PSME3|PTAFR|PTGS2|PTPRZ1|S100A12|SAA1|SERPINB2|SOCS3|STAT1|THBD|TNFSF14|ZC3H12A
Measles	Group17	6.3209e-14	9.48135e-13	62	ABHD14B|ADAM8|BCL2A1|BID|BIRC3|BST2|C3|CD109|CSF2|CYCS|EFNA1|EPHA4|FBXO44|G0S2|GBAP1|HFE|ICAM1|IFI27|IFI6|IFIH1|IFNGR1|IKBKE|IL1A|IL1B|IL6|INHBA|IRF9|JMJD7-PLA2G4B|MMP9|MTCO2P12|MX1|NFKB1|NFKBIA|OAS2|OAS3|PGAM5|PI3|PLA2G4E|PLAT|PLAUR|PROS1|PSMB9|PSME3|PTGS2|RNF19A|S100A8|S100A9|SERPINA3|SERPINB1|SERPINB2|SGPP2|SH3RF2|SLPI|STAT1|TMBIM1|TNFAIP3|TNFRSF10A|TNFSF14|TNIP1|VNN1|XDH|ZC3H12A
receptor ligand activity	Group13	5.69408e-13	7.97171e-12	45	BMP2|CCL20|CDC42EP2|CSF2|CSF3|CXCL1|CXCL16|CXCL2|CXCL3|CXCL5|CXCL6|CXCL8|EDN1|EFNA1|ENC1|EPHA4|FBXO44|FGF1|FLNB|GPNMB|HBEGF|HDGF|ICAM1|IL1A|IL1B|IL36G|IL6|INHBA|ITGA5|ITGB3|LIF|PARP9|PDGFB|S100A8|S100A9|SAA1|SAA2|SAA2-SAA4|SEMA7A|SOCS3|STAP2|STC1|TNFSF14|TYMP|WNT7A
positive regulation of protein phosphorylation	Group08	1.43335e-12	1.86335e-11	58	ABHD14B|ACSL1|ADAM8|ADRB2|BIRC3|BMP2|C3|CCL20|CDC25B|CMC4|CSF2|CSF3|CXCL1|EDN1|EFNA1|EPHA4|FBXO44|FGF1|GPNMB|HBEGF|HDGF|HFE|ICAM1|IL1B|IL6|INHBA|IRAK2|ITGA5|ITGB3|KSR1|LIF|MAP3K8|MMP9|MTCO2P12|NANOS1|PARP9|PDGFB|PLAUR|PTGS2|S100A12|S100A7|S100A8|S100A9|SAA1|SAA2|SEMA7A|SH3RF2|SLPI|SOCS3|STAP2|TCIM|TCN1|TNFRSF10A|TYMP|WNT7A|WWC1|XDH|ZC3H12A
regulation of inflammatory response	Group18	2.98323e-11	3.57988e-10	65	ABHD14B|ACSL1|ADAM8|ADRB2|AQP3|BIRC3|BMP2|C3|CD109|CMC4|DUSP10|DUSP4|EDN1|EHD2|EPHA4|FGF1|FLNB|GBAP1|HBEGF|HK2|IL1B|IL6|INHBA|IRAK2|IRAK3|ITGB3|KSR1|MAP3K8|MFN2|MMP9|MTCO2P12|MYLK|MYO1C|NFKB1|NFKBIA|NFKBIZ|OAS2|PARP9|PDCD4|PDGFB|PLAT|PLAU|PLAUR|PLSCR1|POU2F2|PROS1|PTGS2|S100A12|S100A8|S100A9|SAA1|SAA2|SEMA7A|SERPINB2|SOCS3|TCIM|TCN1|TGM2|THBD|TNFAIP3|TNIP1|UPRT|VAV3|XDH|ZC3H12A
regulation of body fluid levels	Group12	1.03683e-09	1.03683e-08	39	AQP3|B4GALT1|C3|EDN1|EHD2|FGF1|FLNB|GBAP1|HBEGF|HK2|IL1A|IL6|ITGA5|ITGB3|MFN2|MTCO2P12|OAS2|PARP9|PDGFB|PLAT|PLAU|PLAUR|PLSCR1|POU2F2|PROS1|PTGS2|PTMA|S100A8|S100A9|SAA1|SAA2|SERPINB2|SLPI|THBD|TNC|UPRT|VAV3|WNT7A|XDH
regulation of smooth muscle cell proliferation	Group15	9.84919e-10	1.08341e-08	34	ACSL1|ADRB2|ALDH3A1|AQP3|ASS1|BCL2A1|EDN1|ENC1|FOSL1|GBAP1|HBEGF|ICAM1|IL1B|IL6|INHBA|KYNU|LIPG|MAOB|MFN2|MMP9|MTCO2P12|PDCD4|PDGFB|PPARGC1A|PTAFR|PTGS2|PTMA|STAT1|STC1|TGM2|TNC|TNFAIP3|UGGT1|ZC3H12A
regulation of lipid storage	Group10	1.21034e-07	1.08931e-06	15	ABHD5|BCL2A1|C3|EDN1|FBXO44|IKBKE|IL1B|IL6|ITGB3|LIPG|NFKB1|NFKBIA|S100A8|S100A9|ZC3H12A
positive regulation of cell adhesion	Group03	2.17147e-07	1.73717e-06	26	ABHD14B|ADAM8|CD86|COL8A1|CYTH3|DUSP10|ENC1|ICAM1|IL1B|IL6|INHBA|ITGA5|LIF|MAP3K8|NFKBIZ|NID1|PLAUR|PTAFR|PTMA|SAA1|SAA2|TGM2|TNFSF14|VAV3|VNN1|VTCN1
cornification	Group06	1.32389e-06	9.26723e-06	12	IVL|KRT15|KRT23|KRT24|KRT4|KRT6B|PI3|SPRR2A|SPRR2B|SPRR2D|SPRR2E|TGM1
response to hypoxia	Group07	2.17524e-05	2.17524e-05	21	ADAM8|ALDH3A1|ANGPTL4|AQP3|ATG7|BMP2|EDN1|HK2|ICAM1|INHBA|MTCO2P12|NANOS1|PLAT|PLAU|PPARGC1A|PROS1|PSMB9|PSME3|PTGS2|SLPI|STC1
Transcriptional misregulation in cancer	Group05	3.7545e-06	2.2527e-05	13	BCL2A1|BIRC3|CD86|CSF2|CXCL8|IL6|MAF|MMP9|NFKB1|NFKBIZ|PBX1|PLAT|PLAU
positive regulation of protein kinase A signaling	Group00	4.75731e-06	2.37866e-05	5	ADRB2|S100A8|S100A9|TCIM|TCN1
regulation of p38MAPK cascade	Group04	1.67977e-05	3.35953e-05	7	BIRC3|BMP2|DUSP10|IL1B|IL6|XDH|ZC3H12A
regulation of lipid metabolic process	Group01	8.61122e-06	3.44449e-05	23	ABHD5|ACSL1|ADRB2|ANGPTL4|BCL2A1|BIRC3|BMP2|C3|FBXO44|FGF1|FLNB|G0S2|IL1B|MTCO2P12|NFKB1|PDGFB|PDPR|PPARGC1A|PTGS2|SERPINA3|SOCS3|UGGT1|VAV3
wound healing, spreading of epidermal cells	Group02	1.36878e-05	4.10635e-05	4	HBEGF|ITGA5|SLPI|WNT7A

## Sheet: Table_S2_AS
ID	GeneID	geneSymbol	chr	strand	exonStart_0base	exonEnd	exonStart_0base	exonEnd	upstreamES	upstreamEE	downstreamES	downstreamEE	ID	IJC_SAMPLE_1	SJC_SAMPLE_1	IJC_SAMPLE_2	SJC_SAMPLE_2	IncFormLen	SkipFormLen	PValue	FDR	IncLevel1	IncLevel2	IncLevelDifference	Type	RBPs
9074	ENSG00000197381	ADARB1	chr21	+	45184473	45184593	45184473	45184593	45183361	45183510	45184922	45185091	9074	17,18,17	0,0,0	18,15,35	1,2,12	-2	-1	3.27386e-07	0.000209652	1.0,1.0,1.0	0.9,0.789,0.593	0.239	SE	ADARB1
10312	ENSG00000131503	ANKHD1	chr5	+	140472238	140472295	140472238	140472295	140464666	140464776	140482579	140482667	10312	79,32,87	3,0,5	54,56,127	5,5,27	-2	-1	0.000264066	0.0246417	0.929,1.0,0.897	0.844,0.848,0.702	0.144	SE	ANKHD1
46861	ENSG00000113742	CPEB4	chr5	+	173932449	173932500	173932449	173932500	173910522	173910604	173944966	173945092	46861	14,4,5	0,0,0	2,3,10	1,1,9	-2	-1	2.13538e-10	4.04531e-07	1.0,1.0,1.0	0.5,0.6,0.357	0.514	SE	CPEB4
54756	ENSG00000062485	CS	chr12	-	56283791	56283857	56283791	56283857	56282859	56282991	56285915	56285961	54756	140120140	0,1,0	145146461	4,3,13	-2	-1	0.000195334	0.0204574	1.0,0.984,1.0	0.948,0.961,0.947	0.043	SE	CS
63767	ENSG00000132153	DHX30	chr3	+	47819235	47819264	47819235	47819264	47818021	47818117	47827346	47827477	63767	1,0,1	4,5,1	3,1,13	3,1,9	-2	-1	6.85888e-05	0.00999723	0.111,0.0,0.333	0.333,0.333,0.419	-0.214	SE	DHX30
51213	ENSG00000131504	DIAPH1	chr5	-	141588223	141588250	141588223	141588250	141587041	141587197	141618797	141618999	51213	5,11,5	1,2,4	15,6,32	0,1,1	-2	-1	0.000205217	0.021081	0.714,0.733,0.385	1.0,0.75,0.941	-0.286	SE	DIAPH1
23903	ENSG00000075151	EIF4G3	chr1	-	21001198	21001312	21001198	21001312	20997600	20997633	21002712	21002808	23903	1,3,6	0,0,2	1,2,0	1,0,6	-2	-1	7.96727e-05	0.0110214	1.0,1.0,0.6	0.333,1.0,0.0	0.422	SE	EIF4G3
52601	ENSG00000117419	ERI3	chr1	-	44352849	44352925	44352849	44352925	44319627	44319744	44354891	44355061	52601	1,1,0	3,1,4	6,1,3	0,0,0	-2	-1	3.21965e-15	9.6203e-11	0.143,0.333,0.0	1.0,1.0,1.0	-0.841	SE	ERI3
52600	ENSG00000117419	ERI3	chr1	-	44339044	44339322	44339044	44339322	44319627	44319744	44354891	44355238	52600	23,12,29	3,1,4	25,22,85	0,0,0	-2	-1	1.96576e-05	0.0043974	0.793,0.857,0.784	1.0,1.0,1.0	-0.189	SE	ERI3
48680	ENSG00000138399	FASTKD1	chr2	-	169563224	169563350	169563224	169563350	169557186	169557297	169569183	169569252	48680	1,0,1	2,2,0	3,4,4	0,0,0	-2	-1	2.03084e-06	0.000905692	0.2,0.0,1.0	1.0,1.0,1.0	-0.6	SE	FASTKD1
27120	ENSG00000204120	GIGYF2	chr2	+	232722553	232722658	232722553	232722658	232703423	232703489	232724573	232724691	27120	5,3,2	0,0,3	0,2,0	5,1,3	-2	-1	1.15149e-05	0.00319576	1.0,1.0,0.25	0.0,0.5,0.0	0.583	SE	GIGYF2
27119	ENSG00000204120	GIGYF2	chr2	+	232722553	232722658	232722553	232722658	232697304	232697392	232724573	232724691	27119	4,1,2	0,1,1	0,1,0	1,0,8	-2	-1	2.18996e-05	0.00470518	1.0,0.333,0.5	0.0,1.0,0.0	0.278	SE	GIGYF2
36316	ENSG00000092199	HNRNPC	chr14	-	21263666	21263829	21263666	21263829	21263310	21263336	21268622	21268668	36316	3,2,1	4,0,0	1,0,1	3,4,3	-2	-1	0.000620857	0.0444873	0.273,1.0,1.0	0.143,0.0,0.143	0.662	SE	HNRNPC
13152	ENSG00000108848	LUC7L3	chr17	+	50738136	50738199	50738136	50738199	50737286	50737479	50740305	50740345	13152	2,1,3	2,0,0	1,0,0	0,3,1	-2	-1	2.76843e-05	0.00555172	0.333,1.0,1.0	1.0,0.0,0.0	0.444	SE	LUC7L3
38898	ENSG00000072518	MARK2	chr11	+	63908259	63908304	63908259	63908304	63906087	63906114	63908876	63909237	38898	15,16,26	2,0,0	28,19,43	1,2,11	-2	-1	0.000469153	0.0364111	0.789,1.0,1.0	0.933,0.826,0.662	0.123	SE	MARK2
30466	ENSG00000112159	MDN1	chr6	-	89662791	89662967	89662791	89662967	89662086	89662239	89664486	89664628	30466	61,55,84	1,0,0	58,50,164	4,6,1	-2	-1	0.000603009	0.0434167	0.968,1.0,1.0	0.879,0.806,0.988	0.098	SE	MDN1
27337	ENSG00000143436	MRPL9	chr1	-	151761450	151761552	151761450	151761552	151760815	151760899	151762104	151762155	27337	60,58,69	0,0,0	65,63,166	1,4,9	-2	-1	3.12958e-05	0.0060722	1.0,1.0,1.0	0.97,0.887,0.902	0.08	SE	MRPL9
65696	ENSG00000116898	MRPS15	chr1	-	36461263	36461312	36461263	36461312	36457922	36457981	36462087	36462163	65696	7,12,18	0,0,0	6,8,15	1,1,4	-2	-1	0.000176952	0.0190879	1.0,1.0,1.0	0.75,0.8,0.652	0.266	SE	MRPS15
54332	ENSG00000135297	MTO1	chr6	+	73497735	73497896	73497735	73497896	73492233	73492352	73500573	73500923	54332	90,65,114	5,0,9	63,83,195	0,1,1	-2	-1	5.1138e-05	0.00848891	0.9,1.0,0.864	1.0,0.976,0.99	-0.067	SE	MTO1
12892	ENSG00000104177	MYEF2	chr15	-	48152233	48152284	48152233	48152284	48151873	48151942	48153791	48153893	12892	13,15,20	0,0,1	8,31,41	1,1,13	-2	-1	3.65833e-05	0.00674758	1.0,1.0,0.909	0.8,0.939,0.612	0.186	SE	MYEF2
62172	ENSG00000187109	NAP1L1	chr12	-	76067370	76067473	76067370	76067473	76060137	76060279	76074202	76074239	62172	188,96,156	5,8,8	149133353	0,5,0	-2	-1	9.75174e-06	0.00288497	0.949,0.857,0.907	1.0,0.93,1.0	-0.072	SE	NAP1L1
4461	ENSG00000160194	NDUFV3	chr21	+	42896926	42897047	42896926	42897047	42893267	42893381	42903181	42904276	4461	53,29,102	0,0,0	42,63,110	3,0,9	-2	-1	4.11028e-05	0.00718217	1.0,1.0,1.0	0.875,1.0,0.859	0.089	SE	NDUFV3
32555	ENSG00000143748	NVL	chr1	-	224301690	224301771	224301690	224301771	224300561	224300663	224303722	224303857	32555	0,0,0	7,6,3	1,0,11	3,6,5	-2	-1	0.000143402	0.0165439	0.0,0.0,0.0	0.143,0.0,0.524	-0.222	SE	NVL
24818	ENSG00000090097	PCBP4	chr3	-	51962809	51962892	51962809	51962892	51961159	51961304	51967325	51967434	24818	0,0,0	2,2,1	3,2,2	1,0,0	-2	-1	9.61731e-11	2.2105e-07	0.0,0.0,0.0	0.6,1.0,1.0	-0.867	SE	PCBP4
17721	ENSG00000168002	POLR2G	chr11	+	62762541	62762866	62762541	62762866	62761794	62761904	62765181	62765232	17721	3,3,3	1,2,4	3,3,4	0,0,0	-2	-1	2.36994e-08	2.44185e-05	0.6,0.429,0.273	1.0,1.0,1.0	-0.566	SE	POLR2G
40007	ENSG00000132300	PTCD3	chr2	+	86125794	86125880	86125794	86125880	86125454	86125515	86127160	86127305	40007	11,8,5	2,1,4	8,5,23	0,0,0	-2	-1	6.44833e-06	0.00226678	0.733,0.8,0.385	1.0,1.0,1.0	-0.361	SE	PTCD3
41516	ENSG00000177192	PUS1	chr12	+	131932721	131932833	131932721	131932833	131932174	131932312	131941291	131941422	41516	0,0,0	4,1,2	4,0,4	2,2,0	-2	-1	0.000365306	0.0309217	0.0,0.0,0.0	0.5,0.0,1.0	-0.5	SE	PUS1
35814	ENSG00000100320	RBFOX2	chr22	-	35756104	35756144	35756104	35756144	35746472	35746561	35759887	35760020	35814	0,0,1	3,1,1	1,6,2	0,0,0	-2	-1	3.44675e-11	1.14432e-07	0.0,0.0,0.333	1.0,1.0,1.0	-0.889	SE	RBFOX2
62488	ENSG00000183808	RBM12B	chr8	-	93740628	93740696	93740628	93740696	93737306	93737355	93740880	93740956	62488	8,5,5	1,0,1	4,1,0	3,1,4	-2	-1	1.76551e-06	0.000799296	0.8,1.0,0.714	0.4,0.333,0.0	0.594	SE	RBM12B
664	ENSG00000076067	RBMS2	chr12	+	56568974	56569033	56568974	56569033	56562416	56562583	56569898	56569990	664	415320384	5,2,1	3913951335	7,10,27	-2	-1	0.000416692	0.0337419	0.976,0.988,0.995	0.965,0.952,0.961	0.027	SE	RBMS2
48131	ENSG00000111011	RSRC2	chr12	-	122513766	122513874	122513766	122513874	122511108	122511188	122514711	122514728	48131	5,4,10	3,4,1	3,2,12	0,0,0	-2	-1	1.20476e-07	9.23029e-05	0.455,0.333,0.833	1.0,1.0,1.0	-0.46	SE	RSRC2
42673	ENSG00000137776	SLTM	chr15	-	58912562	58912610	58912562	58912610	58901259	58901287	58916934	58916999	42673	4,10,5	6,4,3	9,7,8	2,0,0	-2	-1	1.69932e-05	0.00402981	0.25,0.556,0.455	0.692,1.0,1.0	-0.477	SE	SLTM
28293	ENSG00000165209	STRBP	chr9	-	123139528	123139687	123139528	123139687	123136380	123136515	123146854	123147054	28293	22,26,35	0,0,2	17,16,34	2,0,11	-2	-1	0.000197285	0.0205396	1.0,1.0,0.897	0.81,1.0,0.607	0.16	SE	STRBP
21931	ENSG00000151923	TIAL1	chr10	-	119576846	119576905	119576846	119576905	119576610	119576750	119577079	119577214	21931	21,28,15	120,91,104	9,6,28	88112322	-2	-1	5.05673e-05	0.00848849	0.08,0.133,0.067	0.049,0.026,0.042	0.054	SE	TIAL1
50889	ENSG00000136709	WDR33	chr2	-	127770777	127771004	127770777	127771004	127768932	127769001	127811011	127811171	50889	53,37,61	0,0,0	47,38,105	0,1,9	-2	-1	0.000252681	0.024045	1.0,1.0,1.0	1.0,0.95,0.854	0.065	SE	WDR33
5322	ENSG00000114127	XRN1	chr3	-	142318789	142318903	142318789	142318903	142318591	142318694	142329433	142329615	5322	23,8,19	1,0,0	8,10,11	2,0,8	-2	-1	4.07563e-05	0.00716351	0.92,1.0,1.0	0.667,1.0,0.407	0.282	SE	XRN1
23784	ENSG00000047188	YTHDC2	chr5	+	113524980	113525177	113524980	113525177	113515271	113515362	113526585	113526703	23784	25,26,41	1,2,9	33,17,88	1,0,0	-2	-1	4.73739e-06	0.00176941	0.926,0.867,0.695	0.943,1.0,1.0	-0.152	SE	YTHDC2
59561	ENSG00000100722	ZC3H14	chr14	+	88596733	88596808	88596733	88596808	88577984	88578140	88601923	88602083	59561	142126213	1,3,0	90,96,318	3,8,9	-2	-1	0.00011779	0.0146579	0.986,0.955,1.0	0.938,0.857,0.946	0.067	SE	ZC3H14
59565	ENSG00000100722	ZC3H14	chr14	+	88601923	88602083	88601923	88602083	88577984	88578140	88607242	88607363	59565	1,3,0	3,4,6	3,8,10	3,3,4	-2	-1	0.000378746	0.0316116	0.143,0.273,0.0	0.333,0.571,0.556	-0.348	SE	ZC3H14
25184	ENSG00000284634	AC092821.3	chr12	+	9656567	9656649	9656567	9656649	9655872	9655979	9656920	9657302	25184	6,2,10	0,0,0	1,0,4	1,3,8	-2	-1	9.32587e-15	1.39329e-10	1.0,1.0,1.0	0.333,0.0,0.2	0.822	SE	#N/A
13757	ENSG00000256594	AC010186.2	chr12	+	9656567	9656697	9656567	9656697	9655872	9655979	9656920	9656982	13757	3,2,6	0,0,0	1,0,5	1,3,8	-2	-1	6.99441e-14	6.96643e-10	1.0,1.0,1.0	0.333,0.0,0.238	0.81	SE	#N/A
13828	ENSG00000049283	EPN3	chr17	+	50536028	50536199	50536028	50536199	50534551	50534652	50536420	50536591	13828	4,2,3	0,0,0	2,0,0	2,1,4	-2	-1	1.09135e-13	8.15238e-10	1.0,1.0,1.0	0.333,0.0,0.0	0.889	SE	#N/A
35235	ENSG00000103852	TTC23	chr15	-	99234987	99235080	99234987	99235080	99228532	99228732	99241364	99241559	35235	0,0,0	2,4,4	1,1,1	0,0,0	-2	-1	4.70846e-13	2.81377e-09	0.0,0.0,0.0	1.0,1.0,1.0	-1	SE	#N/A
45950	ENSG00000152894	PTPRK	chr6	-	128491731	128491849	128491731	128491849	128397565	128397688	128520258	128520565	45950	0,0,0	11,1,15	1,1,1	0,0,0	-2	-1	1.62526e-12	8.09377e-09	0.0,0.0,0.0	1.0,1.0,1.0	-1	SE	#N/A
42602	ENSG00000127152	BCL11B	chr14	-	99231344	99231557	99231344	99231557	99169286	99176195	99257470	99257839	42602	1,2,7	0,0,0	0,1,3	1,1,6	-2	-1	7.5896e-12	3.23967e-08	1.0,1.0,1.0	0.0,0.333,0.2	0.822	SE	#N/A
57398	ENSG00000140481	CCDC33	chr15	+	74212145	74212277	74212145	74212277	74209387	74209534	74218496	74218861	57398	2,1,4	0,0,0	5,4,4	2,4,9	-2	-1	3.04666e-11	1.13793e-07	1.0,1.0,1.0	0.556,0.333,0.182	0.643	SE	#N/A
41830	ENSG00000129197	RPAIN	chr17	+	5426235	5426299	5426235	5426299	5425970	5426082	5432541	5432876	41830	5,12,1	0,0,0	4,6,6	5,4,3	-2	-1	3.93147e-11	1.17472e-07	1.0,1.0,1.0	0.286,0.429,0.5	0.595	SE	#N/A
9963	ENSG00000217128	FNIP1	chr5	-	131710577	131710661	131710577	131710661	131709200	131709272	131716564	131716656	9963	1,1,3	1,4,16	4,1,10	0,0,1	-2	-1	7.83957e-11	2.12951e-07	0.333,0.111,0.086	1.0,1.0,0.833	-0.768	SE	#N/A
49311	ENSG00000101363	MANBAL	chr20	+	37298762	37298879	37298762	37298879	37289662	37289686	37316307	37317260	49311	4,2,4	0,0,2	0,0,0	1,1,1	-2	-1	9.562e-11	2.2105e-07	1.0,1.0,0.5	0.0,0.0,0.0	0.833	SE	#N/A
65381	ENSG00000285756	BX890604.2	chrX	-	3825087	3825231	3825087	3825231	3822373	3822580	3826600	3826631	65381	4,7,2	0,1,0	1,2,1	1,5,15	-2	-1	1.18631e-10	2.53193e-07	1.0,0.778,1.0	0.333,0.167,0.032	0.749	SE	#N/A
26646	ENSG00000161091	MFSD12	chr19	-	3542775	3542977	3542775	3542977	3538274	3538756	3544808	3544939	26646	1,1,1	0,0,0	3,2,2	3,1,4	-2	-1	2.16617e-10	4.04531e-07	1.0,1.0,1.0	0.333,0.5,0.2	0.656	SE	#N/A
24201	ENSG00000196712	NF1	chr17	+	31252937	31253000	31252937	31253000	31248983	31249119	31258343	31258502	24201	6,11,13	7,4,6	11,5,61	1,0,0	-2	-1	3.53084e-10	6.20598e-07	0.3,0.579,0.52	0.846,1.0,1.0	-0.482	SE	#N/A
34912	ENSG00000149050	ZNF214	chr11	-	7019682	7019745	7019682	7019745	7002708	7002855	7020072	7020235	34912	2,1,8	0,0,1	0,0,2	1,1,5	-2	-1	4.85313e-10	8.0562e-07	1.0,1.0,0.8	0.0,0.0,0.167	0.878	SE	#N/A
51423	ENSG00000139323	POC1B	chr12	-	89497170	89497342	89497170	89497342	89491935	89492115	89525119	89525204	51423	1,4,5	0,0,0	2,1,27	1,3,17	-2	-1	1.15922e-09	1.82303e-06	1.0,1.0,1.0	0.5,0.143,0.443	0.638	SE	#N/A
39973	ENSG00000113758	DBN1	chr5	-	177472118	177472397	177472118	177472397	177468843	177468899	177472775	177473198	39973	2,2,2	0,0,0	0,1,1	1,1,3	-2	-1	1.67474e-09	2.38291e-06	1.0,1.0,1.0	0.0,0.333,0.143	0.841	SE	#N/A
63967	ENSG00000166704	ZNF606	chr19	-	57999807	57999896	57999807	57999896	57988594	57988721	58000682	58000739	63967	6,7,6	0,0,0	6,4,4	2,2,5	-2	-1	1.60251e-09	2.38291e-06	1.0,1.0,1.0	0.6,0.5,0.286	0.538	SE	#N/A
34577	ENSG00000163607	GTPBP8	chr3	+	112993025	112993124	112993025	112993124	112990917	112991335	112996891	112996991	34577	4,17,8	0,0,0	8,8,17	4,2,8	-2	-1	1.84597e-09	2.50717e-06	1.0,1.0,1.0	0.5,0.667,0.515	0.439	SE	#N/A
27521	ENSG00000215190	LINC00680	chr6	-	57949858	57950011	57949858	57950011	57948872	57949068	57959027	57959111	27521	2,2,1	0,0,0	0,2,5	1,1,6	-2	-1	2.17883e-09	2.83058e-06	1.0,1.0,1.0	0.0,0.5,0.294	0.735	SE	#N/A
25973	ENSG00000136098	NEK3	chr13	-	52154079	52154173	52154079	52154173	52153894	52153992	52156074	52156248	25973	5,3,24	0,0,1	2,4,2	2,3,4	-2	-1	2.30758e-09	2.87294e-06	1.0,1.0,0.923	0.333,0.4,0.2	0.663	SE	#N/A
34578	ENSG00000163607	GTPBP8	chr3	+	112995134	112995265	112995134	112995265	112990984	112991335	112996891	112996991	34578	5,6,15	0,0,0	8,7,22	4,2,8	-2	-1	6.85782e-09	8.19647e-06	1.0,1.0,1.0	0.5,0.636,0.579	0.428	SE	#N/A
30004	ENSG00000005893	LAMP2	chrX	-	120439075	120439293	120439075	120439293	120431247	120431462	120441729	120441894	30004	18,30,50	120123147	13,10,10	94112256	-2	-1	8.09566e-09	9.30378e-06	0.07,0.109,0.145	0.065,0.043,0.019	0.066	SE	#N/A
14081	ENSG00000130429	ARPC1B	chr7	+	99376432	99376574	99376432	99376574	99374729	99374781	99377337	99377439	14081	1,0,0	1,4,6	2,1,3	0,0,1	-2	-1	9.05951e-09	1.00259e-05	0.333,0.0,0.0	1.0,1.0,0.6	-0.756	SE	#N/A
16036	ENSG00000091073	DTX2	chr7	+	76470299	76470419	76470299	76470419	76463544	76463709	76477113	76477178	16036	2,2,4	0,0,0	1,2,11	2,2,4	-2	-1	1.77867e-08	1.89809e-05	1.0,1.0,1.0	0.2,0.333,0.579	0.629	SE	#N/A
35236	ENSG00000103852	TTC23	chr15	-	99241364	99241559	99241364	99241559	99228532	99228732	99245388	99245510	35236	2,5,5	2,0,0	0,2,0	1,2,14	-2	-1	3.38635e-08	3.37281e-05	0.333,1.0,1.0	0.0,0.333,0.0	0.667	SE	#N/A
21002	ENSG00000184792	OSBP2	chr22	+	30893816	30894001	30893816	30894001	30893637	30893733	30905836	30906069	21002	2,3,12	0,0,0	10,12,18	2,2,12	-2	-1	5.13882e-08	4.95316e-05	1.0,1.0,1.0	0.714,0.75,0.429	0.369	SE	#N/A
24047	ENSG00000073605	GSDMB	chr17	-	39908175	39908214	39908175	39908214	39906960	39906987	39909755	39909924	24047	0,0,0	1,1,1	1,3,9	1,1,5	-2	-1	5.92115e-08	5.52887e-05	0.0,0.0,0.0	0.333,0.6,0.474	-0.469	SE	#N/A
31589	ENSG00000010704	HFE	chr6	+	26094185	26094218	26094185	26094218	26093118	26093232	26094403	26095020	31589	6,7,5	0,0,0	1,1,9	1,2,4	-2	-1	7.16194e-08	6.40044e-05	1.0,1.0,1.0	0.333,0.2,0.529	0.646	SE	#N/A
41832	ENSG00000129197	RPAIN	chr17	+	5428070	5428211	5428070	5428211	5425970	5426082	5432541	5432876	41832	5,6,6	0,0,0	6,7,32	5,4,3	-2	-1	7.28297e-08	6.40044e-05	1.0,1.0,1.0	0.375,0.467,0.842	0.439	SE	#N/A
42471	ENSG00000152117	AC073869.1	chr2	+	131519813	131519942	131519813	131519942	131519534	131519666	131520096	131520421	42471	2,6,3	3,5,2	6,5,12	0,0,1	-2	-1	7.99886e-08	6.63905e-05	0.25,0.375,0.429	1.0,1.0,0.857	-0.601	SE	#N/A
48543	ENSG00000100181	TPTEP1	chr22	+	16614076	16614178	16614076	16614178	16601910	16602215	16637039	16637090	48543	1,0,0	7,7,14	4,3,8	5,2,8	-2	-1	7.94804e-08	6.63905e-05	0.067,0.0,0.0	0.286,0.429,0.333	-0.327	SE	#N/A
29294	ENSG00000244754	N4BP2L2	chr13	-	32446358	32446480	32446358	32446480	32442387	32444126	32477886	32478048	29294	3,4,1	1,3,7	5,6,13	0,1,0	-2	-1	8.62143e-08	6.96239e-05	0.6,0.4,0.067	1.0,0.75,1.0	-0.561	SE	#N/A
65423	ENSG00000115459	ELMOD3	chr2	+	85355075	85355170	85355075	85355170	85354393	85354829	85355554	85355598	65423	12,3,13	1,0,0	5,1,14	2,1,11	-2	-1	1.02974e-07	8.097e-05	0.857,1.0,1.0	0.556,0.333,0.389	0.526	SE	#N/A
16035	ENSG00000091073	DTX2	chr7	+	76470299	76470419	76470299	76470419	76463544	76463709	76476942	76477178	16035	0,0,0	3,1,3	2,1,2	1,0,0	-2	-1	1.49469e-07	0.000111654	0.0,0.0,0.0	0.5,1.0,1.0	-0.833	SE	#N/A
58541	ENSG00000168961	LGALS9	chr17	+	27643524	27643620	27643524	27643620	27642237	27642348	27645313	27645349	58541	4,5,2	0,0,0	6,5,15	2,1,6	-2	-1	1.5839e-07	0.000115431	1.0,1.0,1.0	0.6,0.714,0.556	0.377	SE	#N/A
14083	ENSG00000130429	ARPC1B	chr7	+	99376443	99376574	99376443	99376574	99374728	99374781	99377337	99377439	14083	1,0,0	1,4,6	2,1,2	0,0,1	-2	-1	1.86027e-07	0.000132345	0.333,0.0,0.0	1.0,1.0,0.5	-0.722	SE	#N/A
7174	ENSG00000143393	PI4KB	chr1	-	151326171	151326373	151326171	151326373	151315572	151316509	151327270	151327416	7174	49,25,35	2,7,5	40,41,133	1,0,0	-2	-1	2.08245e-07	0.000144706	0.925,0.641,0.778	0.952,1.0,1.0	-0.203	SE	#N/A
19692	ENSG00000258890	CEP95	chr17	+	64516722	64516828	64516722	64516828	64514228	64514358	64519320	64519436	19692	2,5,18	1,0,1	1,2,6	1,9,7	-2	-1	3.26297e-07	0.000209652	0.5,1.0,0.9	0.333,0.1,0.3	0.556	SE	#N/A
46847	ENSG00000135365	PHF21A	chr11	-	46090454	46090581	46090454	46090581	46084165	46084302	46092182	46092223	46847	0,1,1	9,11,15	6,5,14	0,6,11	-2	-1	3.30448e-07	0.000209652	0.0,0.043,0.032	1.0,0.294,0.389	-0.536	SE	#N/A
49309	ENSG00000101363	MANBAL	chr20	+	37297295	37297534	37297295	37297534	37289662	37289686	37298762	37298879	49309	3,2,3	5,2,7	2,3,8	1,0,0	-2	-1	3.3679e-07	0.000209652	0.231,0.333,0.176	0.5,1.0,1.0	-0.587	SE	#N/A
60105	ENSG00000091592	NLRP1	chr17	-	5533291	5533384	5533291	5533384	5532821	5532984	5536850	5536940	60105	2,3,6	0,1,2	2,0,0	3,6,9	-2	-1	3.21945e-07	0.000209652	1.0,0.6,0.6	0.25,0.0,0.0	0.65	SE	#N/A
32708	ENSG00000111321	AC005840.1	chr12	+	6388397	6388505	6388397	6388505	6386346	6386444	6388799	6388825	32708	83,85,111	1,1,5	90,67,235	10,6,34	-2	-1	5.47484e-07	0.000333853	0.976,0.977,0.917	0.818,0.848,0.776	0.143	SE	#N/A
7172	ENSG00000143393	PI4KB	chr1	-	151324744	151324917	151324744	151324917	151315572	151316509	151327270	151327377	7172	10,7,21	2,7,5	13,10,22	1,0,0	-2	-1	6.97573e-07	0.00041687	0.714,0.333,0.677	0.867,1.0,1.0	-0.381	SE	#N/A
56260	ENSG00000178163	ZNF518B	chr4	-	10454804	10454988	10454804	10454988	10439879	10446539	10457316	10457426	56260	0,4,5	3,3,3	3,6,5	0,0,1	-2	-1	9.84398e-07	0.000576741	0.0,0.4,0.455	1.0,1.0,0.714	-0.62	SE	#N/A
33739	ENSG00000101773	RBBP8	chr18	+	22915419	22915485	22915419	22915485	22914120	22914306	22936753	22936960	33739	4,7,6	0,0,0	6,6,13	3,0,10	-2	-1	1.04792e-06	0.000590792	1.0,1.0,1.0	0.5,1.0,0.394	0.369	SE	#N/A
34206	ENSG00000080503	SMARCA2	chr9	+	2159813	2159909	2159813	2159909	2158448	2158594	2161000	2161035	34206	4,2,1	1,1,4	2,5,7	0,0,0	-2	-1	1.04242e-06	0.000590792	0.667,0.5,0.111	1.0,1.0,1.0	-0.574	SE	#N/A
17717	ENSG00000166171	DPCD	chr10	+	101608866	101609044	101608866	101609044	101601202	101601336	101609366	101609661	17717	1,2,2	3,0,4	1,1,6	0,0,0	-2	-1	1.08901e-06	0.000602583	0.143,1.0,0.2	1.0,1.0,1.0	-0.552	SE	#N/A
47477	ENSG00000110536	PTPMT1	chr11	+	47569699	47569891	47569699	47569891	47565457	47565986	47571470	47572360	47477	91,59,72	8,3,3	66,70,170	16,11,62	-2	-1	1.26956e-06	0.00068972	0.85,0.908,0.923	0.673,0.761,0.578	0.223	SE	#N/A
5978	ENSG00000140299	BNIP2	chr15	-	59665349	59665442	59665349	59665442	59662892	59664120	59668102	59668138	5978	0,0,0	3,4,7	3,4,10	2,4,24	-2	-1	1.37183e-06	0.000697179	0.0,0.0,0.0	0.429,0.333,0.172	-0.311	SE	#N/A
19396	ENSG00000072803	FBXW11	chr5	-	171914342	171914405	171914342	171914405	171910571	171910797	171996889	171997051	19396	2,1,4	2,3,2	3,3,12	1,0,0	-2	-1	1.42329e-06	0.000697179	0.333,0.143,0.5	0.6,1.0,1.0	-0.541	SE	#N/A
26092	ENSG00000084764	MAPRE3	chr2	+	27024095	27024252	27024095	27024252	27023331	27023477	27025582	27025737	26092	25,18,15	0,0,0	14,22,48	1,1,12	-2	-1	1.38929e-06	0.000697179	1.0,1.0,1.0	0.875,0.917,0.667	0.18	SE	#N/A
26406	ENSG00000137831	UACA	chr15	-	70684264	70684446	70684264	70684446	70682757	70682795	70687539	70687643	26406	109139186	2,0,1	78,99,317	5,1,21	-2	-1	1.41975e-06	0.000697179	0.965,1.0,0.989	0.886,0.98,0.883	0.068	SE	#N/A
39568	ENSG00000116580	GON4L	chr1	-	155753203	155753414	155753203	155753414	155751959	155752587	155754374	155754488	39568	38,25,37	5,6,10	48,31,103	0,0,5	-2	-1	1.36189e-06	0.000697179	0.792,0.676,0.649	1.0,1.0,0.912	-0.265	SE	#N/A
48907	ENSG00000135622	SEMA4F	chr2	+	74662731	74662825	74662731	74662825	74657564	74657624	74673456	74673499	48907	4,3,2	0,0,3	0,1,0	1,1,2	-2	-1	1.36916e-06	0.000697179	1.0,1.0,0.25	0.0,0.333,0.0	0.639	SE	#N/A
9115	ENSG00000111877	MCM9	chr6	-	118826146	118826292	118826146	118826292	118813441	118816294	118826781	118826864	9115	4,6,1	0,1,0	4,2,0	1,2,5	-2	-1	1.66936e-06	0.000799296	1.0,0.75,1.0	0.667,0.333,0.0	0.583	SE	#N/A
19670	ENSG00000118705	RPN2	chr20	+	37238401	37238449	37238401	37238449	37236579	37236709	37241302	37241619	19670	6,2,7	215192281	5,8,54	152166522	-2	-1	1.75976e-06	0.000799296	0.014,0.005,0.012	0.016,0.024,0.049	-0.019	SE	#N/A
48595	ENSG00000101972	STAG2	chrX	+	124021366	124021431	124021366	124021431	123961737	123961856	124022530	124022671	48595	5,1,0	31,21,47	7,9,22	22,20,70	-2	-1	1.69891e-06	0.000799296	0.075,0.023,0.0	0.137,0.184,0.136	-0.12	SE	#N/A
49768	ENSG00000030419	IKZF2	chr2	-	213150143	213150247	213150143	213150247	213148595	213148644	213152125	213152427	49768	6,2,7	2,0,0	2,1,2	1,1,12	-2	-1	1.74178e-06	0.000799296	0.6,1.0,1.0	0.5,0.333,0.077	0.563	SE	#N/A
54258	ENSG00000068120	COASY	chr17	+	42564708	42564898	42564708	42564898	42563306	42564577	42564982	42565047	54258	64,48,87	5,5,3	62,59,182	0,0,0	-2	-1	2.1206e-06	0.000931819	0.865,0.828,0.935	1.0,1.0,1.0	-0.124	SE	#N/A
43836	ENSG00000151470	C4orf33	chr4	+	129109306	129109358	129109306	129109358	129106586	129106647	129109472	129109672	43836	7,1,31	0,0,1	10,7,16	1,6,4	-2	-1	2.28127e-06	0.000987887	1.0,1.0,0.939	0.833,0.368,0.667	0.357	SE	#N/A
3344	ENSG00000138592	USP8	chr15	+	50432337	50432499	50432337	50432499	50424404	50424654	50439008	50439177	3344	0,0,2	1,1,9	3,2,21	1,2,9	-2	-1	2.41335e-06	0.00103016	0.0,0.0,0.1	0.6,0.333,0.538	-0.457	SE	#N/A
56264	ENSG00000131828	PDHA1	chrX	+	19354490	19354583	19354490	19354583	19352828	19353173	19355348	19355445	56264	44,12,54	0,1,0	25,29,79	1,5,11	-2	-1	2.67719e-06	0.00112668	1.0,0.857,1.0	0.926,0.744,0.782	0.135	SE	#N/A
55991	ENSG00000164576	SAP30L	chr5	+	154452455	154452499	154452455	154452499	154451090	154451213	154453401	154453485	55991	1,2,0	24,17,16	4,11,16	14,10,57	-2	-1	2.89621e-06	0.00120193	0.02,0.056,0.0	0.125,0.355,0.123	-0.176	SE	#N/A
40429	ENSG00000266173	STRADA	chr17	-	63707246	63707418	63707246	63707418	63706634	63706739	63710490	63710614	40429	9,8,12	1,0,0	6,6,16	1,2,9	-2	-1	3.10343e-06	0.00127028	0.818,1.0,1.0	0.75,0.6,0.471	0.332	SE	#N/A
52040	ENSG00000118518	RNF146	chr6	+	127286049	127286177	127286049	127286177	127280230	127280340	127286615	127286643	52040	1,3,8	1,1,4	0,1,1	4,3,10	-2	-1	3.66832e-06	0.00148121	0.333,0.6,0.5	0.0,0.143,0.048	0.414	SE	#N/A
36162	ENSG00000285509	AP000646.1	chr11	+	121055051	121055308	121055051	121055308	121053550	121053732	121058344	121058471	36162	25,14,10	0,0,0	9,16,30	1,2,6	-2	-1	3.77091e-06	0.00149168	1.0,1.0,1.0	0.818,0.8,0.714	0.223	SE	#N/A
51221	ENSG00000074219	TEAD2	chr19	-	49355302	49355419	49355302	49355419	49355147	49355206	49357251	49357255	51221	21,20,48	1,0,0	31,13,96	7,2,8	-2	-1	3.79411e-06	0.00149168	0.913,1.0,1.0	0.689,0.765,0.857	0.201	SE	#N/A
42242	ENSG00000119979	FAM45A	chr10	+	119105310	119105495	119105310	119105495	119104763	119105022	119107947	119108096	42242	6,1,3	0,1,0	0,1,1	2,0,2	-2	-1	4.41254e-06	0.00169644	1.0,0.333,1.0	0.0,1.0,0.2	0.378	SE	#N/A
51218	ENSG00000074219	TEAD2	chr19	-	49348956	49349059	49348956	49349059	49348702	49348845	49355147	49355206	51218	1,5,2	3,4,0	1,4,12	0,0,0	-2	-1	4.42846e-06	0.00169644	0.143,0.385,1.0	1.0,1.0,1.0	-0.491	SE	#N/A
28831	ENSG00000090060	PAPOLA	chr14	+	96560648	96560711	96560648	96560711	96556174	96556413	96562818	96562893	28831	138,99,181	8,4,14	114119314	5,1,0	-2	-1	4.52495e-06	0.00171146	0.896,0.925,0.866	0.919,0.983,1.0	-0.072	SE	#N/A
4567	ENSG00000164808	SPIDR	chr8	+	47727199	47727293	47727199	47727293	47713488	47713641	47735306	47735916	4567	11,6,11	0,0,0	9,5,20	2,0,7	-2	-1	5.59549e-06	0.00203249	1.0,1.0,1.0	0.692,1.0,0.588	0.24	SE	#N/A
38106	ENSG00000123600	METTL8	chr2	-	171414602	171414726	171414602	171414726	171392042	171392197	171433882	171434087	38106	8,4,2	0,0,0	5,3,4	3,0,4	-2	-1	5.52203e-06	0.00203249	1.0,1.0,1.0	0.455,1.0,0.333	0.404	SE	#N/A
55330	ENSG00000033867	SLC4A7	chr3	-	27379248	27379356	27379248	27379356	27372722	27376845	27383152	27383250	55330	32,37,65	0,0,0	29,21,86	1,4,7	-2	-1	5.64582e-06	0.00203249	1.0,1.0,1.0	0.935,0.724,0.86	0.16	SE	#N/A
44425	ENSG00000100401	RANGAP1	chr22	-	41284900	41285153	41284900	41285153	41280932	41281082	41285362	41285905	44425	10,11,11	1,0,0	13,11,23	3,1,14	-2	-1	5.90145e-06	0.00209923	0.833,1.0,1.0	0.684,0.846,0.451	0.284	SE	#N/A
8510	ENSG00000132376	INPP5K	chr17	-	1513452	1513554	1513452	1513554	1509682	1509799	1513871	1513979	8510	13,17,7	0,0,0	12,13,33	1,1,7	-2	-1	6.66991e-06	0.00227651	1.0,1.0,1.0	0.857,0.867,0.702	0.191	SE	#N/A
10803	ENSG00000217576	AL158066.1	chr13	-	52183975	52184114	52183975	52184114	52180581	52180654	52186682	52186823	10803	8,9,29	4,1,3	6,10,29	0,0,0	-2	-1	6.70458e-06	0.00227651	0.5,0.818,0.829	1.0,1.0,1.0	-0.284	SE	#N/A
31341	ENSG00000232070	TMEM253	chr14	+	21102632	21102779	21102632	21102779	21102404	21102515	21103138	21103722	31341	1,2,3	0,1,0	0,1,3	1,2,3	-2	-1	6.61214e-06	0.00227651	1.0,0.5,1.0	0.0,0.2,0.333	0.656	SE	#N/A
21731	ENSG00000058799	YIPF1	chr1	-	53883112	53883276	53883112	53883276	53878641	53878722	53888906	53888986	21731	199181182	9,7,10	165198426	1,5,1	-2	-1	6.78824e-06	0.00227902	0.917,0.928,0.901	0.988,0.952,0.995	-0.063	SE	#N/A
47298	ENSG00000163138	PACRGL	chr4	+	20702140	20702221	20702140	20702221	20700465	20700611	20704465	20704524	47298	3,3,2	3,0,2	0,0,0	1,2,2	-2	-1	7.08526e-06	0.00235231	0.333,1.0,0.333	0.0,0.0,0.0	0.555	SE	#N/A
14055	ENSG00000230533	AL356234.2	chr6	+	137662155	137662288	137662155	137662288	137657997	137658035	137665645	137665739	14055	3,3,2	0,3,0	0,0,4	13,6,22	-2	-1	7.40773e-06	0.00243234	1.0,0.333,1.0	0.0,0.0,0.083	0.75	SE	#N/A
16810	ENSG00000162086	ZNF75A	chr16	+	3308312	3308836	3308312	3308836	3305405	3305643	3311752	3311948	16810	7,9,20	0,0,0	5,5,21	1,0,8	-2	-1	8.28761e-06	0.0026714	1.0,1.0,1.0	0.714,1.0,0.568	0.239	SE	#N/A
38903	ENSG00000115107	STEAP3	chr2	+	119239362	119239430	119239362	119239430	119230619	119231034	119245488	119245988	38903	1,1,2	1,0,0	0,0,0	1,1,6	-2	-1	8.31461e-06	0.0026714	0.333,1.0,1.0	0.0,0.0,0.0	0.778	SE	#N/A
63077	ENSG00000156860	FBRS	chr16	+	30661179	30661215	30661179	30661215	30660262	30660442	30662419	30662468	63077	4,3,3	0,0,0	6,3,1	0,2,6	-2	-1	8.50477e-06	0.00270343	1.0,1.0,1.0	1.0,0.429,0.077	0.498	SE	#N/A
15895	ENSG00000245937	LINC01184	chr5	-	128061143	128061244	128061143	128061244	127965887	127966928	128082734	128083100	15895	9,10,16	0,0,0	6,5,28	0,1,9	-2	-1	8.73107e-06	0.00274615	1.0,1.0,1.0	1.0,0.714,0.609	0.226	SE	#N/A
4410	ENSG00000008294	SPAG9	chr17	-	50975862	50975901	50975862	50975901	50974770	50974947	50977107	50977221	4410	1,2,1	64,37,61	5,7,19	19,46,156	-2	-1	8.87114e-06	0.00276114	0.008,0.026,0.008	0.116,0.071,0.057	-0.067	SE	#N/A
51222	ENSG00000074219	TEAD2	chr19	-	49355311	49355419	49355311	49355419	49355147	49355206	49357251	49357314	51222	54,39,64	1,0,0	46,37,150	7,2,8	-2	-1	8.98346e-06	0.00276728	0.964,1.0,1.0	0.767,0.902,0.904	0.13	SE	#N/A
1845	ENSG00000171469	ZNF561	chr19	-	9617620	9617768	9617620	9617768	9617201	9617226	9618090	9618179	1845	4,0,2	5,2,2	3,2,1	1,0,0	-2	-1	9.10546e-06	0.00277624	0.286,0.0,0.333	0.6,1.0,1.0	-0.66	SE	#N/A
55910	ENSG00000131797	CLUHP3	chr16	+	31702534	31702681	31702534	31702681	31700634	31700738	31703155	31703367	55910	4,8,8	0,0,0	13,15,30	5,1,3	-2	-1	9.48365e-06	0.00286234	1.0,1.0,1.0	0.565,0.882,0.833	0.24	SE	#N/A
8511	ENSG00000132376	INPP5K	chr17	-	1513452	1513561	1513452	1513561	1509682	1509799	1513871	1513979	8511	15,23,11	0,0,0	14,16,40	1,1,7	-2	-1	9.73248e-06	0.00288497	1.0,1.0,1.0	0.875,0.889,0.741	0.165	SE	#N/A
35228	ENSG00000229852	AC019205.1	chr6	+	73270397	73270527	73270397	73270527	73263211	73263416	73299056	73301203	35228	1,1,1	1,1,1	2,1,5	0,0,1	-2	-1	9.98276e-06	0.00292436	0.333,0.333,0.333	1.0,1.0,0.714	-0.572	SE	#N/A
60100	ENSG00000091592	NLRP1	chr17	-	5515472	5515517	5515472	5515517	5499427	5499950	5517745	5517887	60100	0,1,3	3,0,3	1,2,7	0,1,0	-2	-1	1.01168e-05	0.00293486	0.0,1.0,0.333	1.0,0.5,1.0	-0.389	SE	#N/A
30681	ENSG00000140563	MCTP2	chr15	+	94278153	94278263	94278153	94278263	94231571	94231664	94298200	94298730	30681	4,0,5	1,1,0	1,0,0	3,2,3	-2	-1	1.11323e-05	0.00318071	0.667,0.0,1.0	0.143,0.0,0.0	0.508	SE	#N/A
57984	ENSG00000026508	CD44	chr11	+	35198147	35198246	35198147	35198246	35190009	35190065	35206114	35206243	57984	1,1,0	0,1,4	0,2,4	1,0,0	-2	-1	1.11772e-05	0.00318071	1.0,0.333,0.0	0.0,1.0,1.0	-0.222	SE	#N/A
10475	ENSG00000083844	ZNF264	chr19	+	57205396	57205492	57205396	57205492	57193874	57194001	57211353	57213119	10475	4,3,8	0,0,0	5,5,15	0,2,6	-2	-1	1.16094e-05	0.00319576	1.0,1.0,1.0	1.0,0.556,0.556	0.296	SE	#N/A
63485	ENSG00000240344	PPIL3	chr2	-	200882341	200882435	200882341	200882435	200881420	200881488	200885261	200885367	63485	10,15,48	1,1,0	7,9,17	1,3,6	-2	-1	1.17031e-05	0.00319576	0.833,0.882,1.0	0.778,0.6,0.586	0.25	SE	#N/A
63899	ENSG00000196150	ZNF250	chr8	-	144886839	144886902	144886839	144886902	144876950	144882836	144889580	144889694	63899	14,10,5	0,0,0	5,21,18	2,0,8	-2	-1	1.16648e-05	0.00319576	1.0,1.0,1.0	0.556,1.0,0.529	0.305	SE	#N/A
65394	ENSG00000023516	AKAP11	chr13	+	42317527	42317688	42317527	42317688	42313893	42313940	42319087	42323261	65394	41,50,61	0,0,0	41,47,87	1,3,8	-2	-1	1.17649e-05	0.00319576	1.0,1.0,1.0	0.953,0.887,0.845	0.105	SE	#N/A
7857	ENSG00000239213	NCK1-DT	chr3	-	136858517	136858603	136858517	136858603	136846527	136846586	136861746	136862033	7857	0,1,0	2,3,4	1,3,5	1,3,2	-2	-1	1.19363e-05	0.00321312	0.0,0.143,0.0	0.333,0.333,0.556	-0.36	SE	#N/A
33741	ENSG00000101773	RBBP8	chr18	+	22929382	22929437	22929382	22929437	22914138	22914306	22936753	22936883	33741	52,24,87	0,0,0	26,32,123	3,0,10	-2	-1	1.24844e-05	0.00333067	1.0,1.0,1.0	0.813,1.0,0.86	0.109	SE	#N/A
61261	ENSG00000121851	POLR3GL	chr1	+	145974824	145974991	145974824	145974991	145964689	145964768	145977482	145977539	61261	8,8,1	0,1,0	1,7,12	1,1,11	-2	-1	1.27152e-05	0.00336222	1.0,0.8,1.0	0.333,0.778,0.353	0.445	SE	#N/A
15632	ENSG00000079156	OSBPL6	chr2	+	178324176	178324269	178324176	178324269	178306029	178306286	178328255	178328378	15632	5,3,1	0,0,0	2,2,2	2,1,2	-2	-1	1.33582e-05	0.00350124	1.0,1.0,1.0	0.333,0.5,0.333	0.611	SE	#N/A
10226	ENSG00000229807	XIST	chrX	-	73826114	73826347	73826114	73826347	73820655	73821029	73826737	73826792	10226	4,4,10	1,5,1	7,1,15	1,0,0	-2	-1	1.3783e-05	0.00358118	0.667,0.286,0.833	0.778,1.0,1.0	-0.331	SE	#N/A
58000	ENSG00000026508	CD44	chr11	+	35204511	35204640	35204511	35204640	35201082	35201195	35208104	35208206	58000	3,1,10	0,0,1	6,1,4	4,0,10	-2	-1	1.39763e-05	0.0036001	1.0,1.0,0.833	0.429,1.0,0.167	0.412	SE	#N/A
11544	ENSG00000196912	ANKRD36B	chr2	-	97580461	97580568	97580461	97580568	97560831	97560860	97584943	97585117	11544	0,1,1	1,3,0	1,2,1	0,0,0	-2	-1	1.44726e-05	0.00369608	0.0,0.143,1.0	1.0,1.0,1.0	-0.619	SE	#N/A
12106	ENSG00000100614	PPM1A	chr14	+	60277004	60277091	60277004	60277091	60249659	60249677	60282683	60283537	12106	3,3,5	7,1,10	1,0,0	10,12,10	-2	-1	1.5068e-05	0.00376319	0.176,0.6,0.2	0.048,0.0,0.0	0.309	SE	#N/A
57841	ENSG00000156162	DPY19L4	chr8	+	94756035	94756159	94756035	94756159	94739644	94739790	94761699	94761834	57841	8,7,17	0,0,0	9,5,17	1,0,11	-2	-1	1.51132e-05	0.00376319	1.0,1.0,1.0	0.818,1.0,0.436	0.249	SE	#N/A
63971	ENSG00000101608	MYL12A	chr18	+	3249561	3249723	3249561	3249723	3249360	3249443	3253232	3253284	63971	0,0,0	9,10,19	1,0,18	16,11,44	-2	-1	1.51132e-05	0.00376319	0.0,0.0,0.0	0.03,0.0,0.17	-0.067	SE	#N/A
11149	ENSG00000215039	CD27-AS1	chr12	-	6450892	6450980	6450892	6450980	6448639	6448737	6451468	6451534	11149	1,0,2	2,1,1	2,2,12	0,1,0	-2	-1	1.52564e-05	0.00376744	0.2,0.0,0.5	1.0,0.5,1.0	-0.6	SE	#N/A
2847	ENSG00000143797	MBOAT2	chr2	-	8943186	8943264	8943186	8943264	8908620	8908716	9003539	9003658	2847	10,6,40	0,0,0	9,7,43	0,1,8	-2	-1	1.66469e-05	0.00401135	1.0,1.0,1.0	1.0,0.778,0.729	0.164	SE	#N/A
13995	ENSG00000115204	MPV17	chr2	-	27322447	27322522	27322447	27322522	27312679	27312772	27323051	27323054	13995	3,4,8	1,0,0	2,2,9	1,1,5	-2	-1	1.6537e-05	0.00401135	0.6,1.0,1.0	0.5,0.5,0.474	0.375	SE	#N/A
18574	ENSG00000121417	ZNF211	chr19	+	57633785	57633905	57633785	57633905	57633180	57633436	57634022	57634061	18574	1,1,0	2,2,3	1,2,15	2,0,1	-2	-1	1.64495e-05	0.00401135	0.2,0.2,0.0	0.2,1.0,0.882	-0.561	SE	#N/A
5519	ENSG00000115947	ORC4	chr2	-	147981927	147982081	147981927	147982081	147975901	147975975	148020632	148020724	5519	0,0,0	8,6,3	1,2,11	7,10,20	-2	-1	1.67892e-05	0.00401329	0.0,0.0,0.0	0.067,0.091,0.216	-0.125	SE	#N/A
64295	ENSG00000105483	CARD8	chr19	-	48223718	48223868	48223718	48223868	48221729	48221855	48230437	48230498	64295	2,5,2	4,1,3	3,1,4	0,0,1	-2	-1	1.76093e-05	0.00414305	0.2,0.714,0.25	1.0,1.0,0.667	-0.501	SE	#N/A
21941	ENSG00000163516	ANKZF1	chr2	+	219235473	219235585	219235473	219235585	219234132	219235312	219235707	219235875	21941	201199218	0,3,0	194178516	1,2,25	-2	-1	1.86191e-05	0.0043464	1.0,0.971,1.0	0.99,0.978,0.912	0.03	SE	#N/A
11087	ENSG00000116212	LRRC42	chr1	+	53947861	53947981	53947861	53947981	53946357	53946549	53951985	53952472	11087	1,4,2	4,1,6	2,5,8	0,0,2	-2	-1	1.89112e-05	0.00435773	0.111,0.667,0.143	1.0,1.0,0.667	-0.582	SE	#N/A
11531	ENSG00000175606	TMEM70	chr8	+	73979078	73979171	73979078	73979171	73978747	73978861	73981154	73981481	11531	3,0,0	3,3,6	3,2,22	0,2,3	-2	-1	1.91006e-05	0.00435773	0.333,0.0,0.0	1.0,0.333,0.786	-0.595	SE	#N/A
31199	ENSG00000142273	CBLC	chr19	+	44782369	44782491	44782369	44782491	44781206	44781363	44784263	44784401	31199	40,22,51	0,2,0	36,20,121	10,0,16	-2	-1	1.91141e-05	0.00435773	1.0,0.846,1.0	0.643,1.0,0.791	0.137	SE	#N/A
35803	ENSG00000178585	CTNNBIP1	chr1	-	9883704	9883738	9883704	9883738	9877904	9877989	9893008	9893237	35803	0,0,0	3,3,2	2,2,8	1,0,14	-2	-1	1.9251e-05	0.00435773	0.0,0.0,0.0	0.5,1.0,0.222	-0.574	SE	#N/A
48316	ENSG00000171940	ZNF217	chr20	-	53571720	53571853	53571720	53571853	53567064	53569264	53575726	53577280	48316	69,71,108	3,6,14	66,61,180	4,1,0	-2	-1	1.97206e-05	0.0043974	0.92,0.855,0.794	0.892,0.968,1.0	-0.097	SE	#N/A
3015	ENSG00000141127	PRPSAP2	chr17	+	18865468	18865564	18865468	18865564	18858095	18858261	18865801	18865900	3015	6,8,10	1,4,2	1,4,14	0,0,1	-2	-1	2.01254e-05	0.00443445	0.75,0.5,0.714	1.0,1.0,0.875	-0.304	SE	#N/A
23242	ENSG00000146733	PSPH	chr7	-	56019599	56019808	56019599	56019808	56017276	56017379	56021072	56021231	23242	6,21,31	1,4,6	13,23,56	0,2,0	-2	-1	2.01836e-05	0.00443445	0.75,0.724,0.721	1.0,0.852,1.0	-0.219	SE	#N/A
31999	ENSG00000136155	SCEL	chr13	+	77568294	77568333	77568294	77568333	77567679	77567748	77569370	77569451	31999	189136277	5,0,15	171158629	0,1,4	-2	-1	2.07388e-05	0.00452318	0.95,1.0,0.902	1.0,0.988,0.987	-0.041	SE	#N/A
26850	ENSG00000122390	NAA60	chr16	+	3447481	3447620	3447481	3447620	3443693	3443837	3448470	3448540	26850	2,1,3	1,0,0	1,1,10	2,3,10	-2	-1	2.11411e-05	0.00457752	0.5,1.0,1.0	0.2,0.143,0.333	0.608	SE	#N/A
15466	ENSG00000197568	HHLA3	chr1	+	70366932	70366984	70366932	70366984	70366443	70366537	70367616	70367723	15466	2,4,5	5,8,3	0,1,0	2,2,17	-2	-1	2.20457e-05	0.00470518	0.167,0.2,0.455	0.0,0.2,0.0	0.207	SE	#N/A
13719	ENSG00000163702	IL17RC	chr3	+	9920924	9920969	9920924	9920969	9920490	9920602	9923880	9924020	13719	0,0,1	3,5,7	3,5,6	7,3,13	-2	-1	2.29491e-05	0.004829	0.0,0.0,0.067	0.176,0.455,0.188	-0.251	SE	#N/A
64698	ENSG00000205464	ATP6AP1L	chr5	+	82304933	82305481	82304933	82305481	82304614	82304850	82310156	82310207	64698	2,2,3	0,0,0	0,3,0	3,0,1	-2	-1	2.28042e-05	0.004829	1.0,1.0,1.0	0.0,1.0,0.0	0.667	SE	#N/A
1707	ENSG00000186001	LRCH3	chr3	+	197854391	197854445	197854391	197854445	197852327	197852620	197865422	197865471	1707	5,4,7	0,2,5	1,4,7	0,0,0	-2	-1	2.3315e-05	0.00487169	1.0,0.5,0.412	1.0,1.0,1.0	-0.363	SE	#N/A
24291	ENSG00000163848	ZNF148	chr3	-	125314936	125315053	125314936	125315053	125313307	125313656	125323308	125323444	24291	7,0,9	2,2,6	0,1,0	7,2,5	-2	-1	2.35918e-05	0.0048953	0.636,0.0,0.429	0.0,0.2,0.0	0.288	SE	#N/A
20542	ENSG00000144524	COPS7B	chr2	+	231791732	231791808	231791732	231791808	231788554	231788732	231794262	231794351	20542	30,11,31	1,0,0	23,19,33	2,2,6	-2	-1	2.40385e-05	0.00495359	0.938,1.0,1.0	0.852,0.826,0.733	0.176	SE	#N/A
35804	ENSG00000178585	CTNNBIP1	chr1	-	9883704	9883738	9883704	9883738	9877904	9877989	9910094	9910269	35804	0,0,0	1,3,4	2,2,8	4,6,0	-2	-1	2.42408e-05	0.00496107	0.0,0.0,0.0	0.2,0.143,1.0	-0.448	SE	#N/A
41460	ENSG00000151445	VIPAS39	chr14	-	77441065	77441093	77441065	77441093	77437807	77437881	77442559	77442662	41460	41,41,54	3,1,6	25,47,127	0,0,0	-2	-1	2.63813e-05	0.00536241	0.872,0.953,0.818	1.0,1.0,1.0	-0.119	SE	#N/A
16009	ENSG00000114062	UBE3A	chr15	-	25407066	25407262	25407066	25407262	25405460	25405502	25409087	25409207	16009	5,15,9	15,10,13	1,2,4	9,13,38	-2	-1	2.66605e-05	0.00538254	0.143,0.429,0.257	0.053,0.071,0.05	0.218	SE	#N/A
20330	ENSG00000081665	ZNF506	chr19	-	19791561	19791731	19791561	19791731	19786561	19786854	19792410	19792484	20330	2,1,0	0,2,2	3,4,5	0,0,0	-2	-1	2.80096e-05	0.00557952	1.0,0.2,0.0	1.0,1.0,1.0	-0.6	SE	#N/A
8304	ENSG00000196295	GARS-DT	chr7	-	30579230	30579314	30579230	30579314	30566421	30568989	30585329	30585456	8304	10,1,1	1,0,0	5,5,4	2,3,2	-2	-1	2.82698e-05	0.00559405	0.833,1.0,1.0	0.556,0.455,0.5	0.441	SE	#N/A
19003	ENSG00000171466	ZNF562	chr19	-	9656546	9656653	9656546	9656653	9641806	9653881	9658008	9658135	19003	34,38,78	2,0,2	30,21,161	1,9,34	-2	-1	2.89647e-05	0.00569385	0.895,1.0,0.951	0.938,0.538,0.703	0.222	SE	#N/A
48328	ENSG00000079435	LIPE	chr19	-	42406160	42406388	42406160	42406388	42405384	42405561	42407173	42407468	48328	7,7,7	0,0,0	15,10,25	5,0,3	-2	-1	3.01281e-05	0.00588383	1.0,1.0,1.0	0.6,1.0,0.806	0.198	SE	#N/A
10254	ENSG00000248751	AC004997.1	chr22	-	30286262	30286376	30286262	30286376	30286015	30286098	30286824	30286948	10254	13,11,14	3,3,1	13,7,50	0,0,0	-2	-1	3.33373e-05	0.00642658	0.684,0.647,0.875	1.0,1.0,1.0	-0.265	SE	#N/A
6338	ENSG00000141101	NOB1	chr16	-	69752240	69752371	69752240	69752371	69749558	69749630	69754593	69754726	6338	186181195	1,1,0	164147465	4,0,19	-2	-1	3.42652e-05	0.00648003	0.989,0.989,1.0	0.953,1.0,0.924	0.034	SE	#N/A
11937	ENSG00000123106	CCDC91	chr12	+	28255580	28255662	28255580	28255662	28225794	28225861	28257201	28257245	11937	2,2,9	2,2,4	2,3,5	1,0,0	-2	-1	3.40486e-05	0.00648003	0.333,0.333,0.529	0.5,1.0,1.0	-0.435	SE	#N/A
41507	ENSG00000168591	TMUB2	chr17	+	44187906	44188009	44187906	44188009	44187271	44187743	44188934	44189299	41507	20,26,57	0,1,0	13,9,31	2,1,5	-2	-1	3.42263e-05	0.00648003	1.0,0.929,1.0	0.765,0.818,0.756	0.197	SE	#N/A
23616	ENSG00000171302	CANT1	chr17	-	79000099	79000270	79000099	79000270	78997392	78997963	79009663	79009764	23616	13,5,1	0,8,3	7,6,8	0,1,0	-2	-1	3.56834e-05	0.00670579	1.0,0.238,0.143	1.0,0.75,1.0	-0.456	SE	#N/A
53105	ENSG00000267254	ZNF790-AS1	chr19	+	36823730	36823821	36823730	36823821	36801875	36801933	36827649	36828101	53105	2,5,10	1,0,1	5,2,5	2,3,9	-2	-1	3.60592e-05	0.00673406	0.5,1.0,0.833	0.556,0.25,0.217	0.437	SE	#N/A
57771	ENSG00000165795	NDRG2	chr14	-	21024029	21024096	21024029	21024096	21022879	21023321	21025028	21025047	57771	26,9,25	0,0,1	31,27,46	4,1,8	-2	-1	3.64649e-05	0.00674758	1.0,1.0,0.926	0.795,0.931,0.742	0.153	SE	#N/A
1504	ENSG00000166548	TK2	chr16	-	66536963	66537017	66536963	66537017	66531379	66531469	66541878	66541953	1504	9,5,2	2,1,3	4,3,44	0,0,1	-2	-1	3.71522e-05	0.00676895	0.692,0.714,0.25	1.0,1.0,0.957	-0.434	SE	#N/A
41868	ENSG00000164142	FAM160A1	chr4	+	151454700	151454808	151454700	151454808	151409175	151409465	151566137	151566364	41868	3,1,2	1,0,0	1,4,3	2,1,4	-2	-1	3.7035e-05	0.00676895	0.6,1.0,1.0	0.2,0.667,0.273	0.487	SE	#N/A
12359	ENSG00000104365	IKBKB	chr8	+	42308900	42309025	42308900	42309025	42306342	42306432	42314321	42314429	12359	20,16,23	0,1,0	14,13,46	1,5,5	-2	-1	3.77669e-05	0.00683924	1.0,0.889,1.0	0.875,0.565,0.821	0.209	SE	#N/A
23241	ENSG00000146733	PSPH	chr7	-	56019599	56019734	56019599	56019734	56017233	56017379	56021072	56021231	23241	11,36,39	1,4,6	19,33,78	0,2,0	-2	-1	3.89949e-05	0.00697705	0.846,0.818,0.765	1.0,0.892,1.0	-0.154	SE	#N/A
25896	ENSG00000161558	TMEM143	chr19	-	48360071	48360176	48360071	48360176	48345159	48345354	48363290	48363531	25896	2,6,9	2,3,1	3,7,6	0,1,0	-2	-1	3.89576e-05	0.00697705	0.333,0.5,0.818	1.0,0.778,1.0	-0.376	SE	#N/A
61794	ENSG00000121310	ECHDC2	chr1	-	52897436	52897484	52897436	52897484	52895909	52896597	52899173	52899224	61794	6,11,15	1,0,0	12,4,39	4,2,5	-2	-1	3.94988e-05	0.00702515	0.75,1.0,1.0	0.6,0.5,0.796	0.285	SE	#N/A
57774	ENSG00000165795	NDRG2	chr14	-	21024029	21024139	21024029	21024139	21023240	21023321	21025028	21025061	57774	22,9,22	0,0,1	29,25,43	4,1,8	-2	-1	3.99716e-05	0.00706717	1.0,1.0,0.917	0.784,0.926,0.729	0.159	SE	#N/A
51860	ENSG00000178773	CPNE7	chr16	+	89587555	89587582	89587555	89587582	89587042	89587102	89588674	89588808	51860	3,1,6	1,6,0	1,0,0	3,1,12	-2	-1	4.1781e-05	0.00725823	0.6,0.077,1.0	0.143,0.0,0.0	0.511	SE	#N/A
63337	ENSG00000124143	ARHGAP40	chr20	+	38641725	38641808	38641725	38641808	38639226	38639386	38643703	38643910	63337	15,12,15	0,1,0	12,10,33	2,1,7	-2	-1	4.49815e-05	0.00776907	1.0,0.857,1.0	0.75,0.833,0.702	0.191	SE	#N/A
26537	ENSG00000196220	SRGAP3	chr3	-	9032649	9032752	9032649	9032752	9026934	9026995	9038062	9038090	26537	13,12,9	0,0,0	8,4,26	1,1,5	-2	-1	4.69753e-05	0.00806679	1.0,1.0,1.0	0.8,0.667,0.722	0.27	SE	#N/A
8095	ENSG00000184371	CSF1	chr1	+	109923165	109923711	109923165	109923711	109921846	109921994	109924059	109924190	8095	6,11,13	1,7,4	7,14,45	1,0,2	-2	-1	4.808e-05	0.00816267	0.75,0.44,0.619	0.778,1.0,0.918	-0.296	SE	#N/A
46186	ENSG00000099219	ERMP1	chr9	-	5825091	5825219	5825091	5825219	5823895	5824001	5830726	5831028	46186	47,32,77	2,0,0	38,35,98	4,0,12	-2	-1	4.79943e-05	0.00816267	0.922,1.0,1.0	0.826,1.0,0.803	0.098	SE	#N/A
46369	ENSG00000150776	NKAPD1	chr11	+	112074886	112074916	112074886	112074916	112074315	112074358	112075566	112075643	46369	52,6,10	0,0,2	5,6,67	4,1,13	-2	-1	4.83897e-05	0.00816884	1.0,1.0,0.714	0.385,0.75,0.72	0.286	SE	#N/A
52576	ENSG00000259431	THTPA	chr14	+	23556742	23557034	23556742	23557034	23556270	23556343	23558694	23558898	52576	4,2,4	0,0,2	1,1,1	2,0,6	-2	-1	5.10508e-05	0.00848891	1.0,1.0,0.5	0.2,1.0,0.077	0.408	SE	#N/A
33083	ENSG00000122481	RWDD3	chr1	+	95239776	95239909	95239776	95239909	95234220	95234315	95244210	95244411	33083	1,2,0	5,7,12	4,6,12	8,10,12	-2	-1	5.16724e-05	0.00853022	0.091,0.125,0.0	0.2,0.231,0.333	-0.183	SE	#N/A
5214	ENSG00000128699	ORMDL1	chr2	-	189783013	189783123	189783013	189783123	189782421	189782602	189784268	189784339	5214	0,0,2	3,2,7	3,1,7	2,1,5	-2	-1	5.23991e-05	0.00855566	0.0,0.0,0.125	0.429,0.333,0.412	-0.35	SE	#N/A
37620	ENSG00000150593	PDCD4	chr10	+	110876669	110876753	110876669	110876753	110875965	110876070	110881232	110881535	37620	0,3,13	29,23,46	0,0,2	35,28,60	-2	-1	5.21754e-05	0.00855566	0.0,0.061,0.124	0.0,0.0,0.016	0.056	SE	#N/A
1123	ENSG00000160746	ANO10	chr3	-	43432610	43432727	43432610	43432727	43365847	43366974	43549719	43549848	1123	56,53,77	3,13,3	58,41,161	2,2,0	-2	-1	5.29438e-05	0.00856147	0.903,0.671,0.928	0.935,0.911,1.0	-0.115	SE	#N/A
26093	ENSG00000084764	MAPRE3	chr2	+	27024095	27024297	27024095	27024297	27023331	27023477	27025582	27025737	26093	53,58,84	0,0,0	74,68,163	1,1,12	-2	-1	5.30078e-05	0.00856147	1.0,1.0,1.0	0.974,0.971,0.872	0.061	SE	#N/A
11847	ENSG00000198648	STK39	chr2	-	168140288	168140390	168140288	168140390	168138087	168138221	168140648	168140758	11847	83,87,120	3,13,0	49,79,180	1,1,0	-2	-1	5.44238e-05	0.0086499	0.933,0.77,1.0	0.961,0.975,1.0	-0.078	SE	#N/A
12837	ENSG00000140262	TCF12	chr15	+	57252420	57252492	57252420	57252492	57251168	57251423	57253261	57253468	12837	0,0,0	2,3,2	1,2,6	3,2,0	-2	-1	5.42598e-05	0.0086499	0.0,0.0,0.0	0.143,0.333,1.0	-0.492	SE	#N/A
16090	ENSG00000119787	ATL2	chr2	-	38343267	38343512	38343267	38343512	38318834	38319019	38377142	38377256	16090	37,16,37	0,1,8	23,22,105	0,0,0	-2	-1	5.39815e-05	0.0086499	1.0,0.889,0.698	1.0,1.0,1.0	-0.138	SE	#N/A
32944	ENSG00000165097	KDM1B	chr6	+	18162834	18162924	18162834	18162924	18161326	18161454	18166266	18166378	32944	20,38,38	0,0,0	13,45,45	1,2,6	-2	-1	5.83851e-05	0.0092304	1.0,1.0,1.0	0.867,0.918,0.789	0.142	SE	#N/A
63746	ENSG00000159199	ATP5MC1	chr17	+	48894348	48894449	48894348	48894449	48893408	48893456	48895155	48895334	63746	34,41,78	5,0,8	53,41,96	0,0,2	-2	-1	5.87205e-05	0.00923457	0.773,1.0,0.83	1.0,1.0,0.96	-0.119	SE	#N/A
41987	ENSG00000163625	WDFY3	chr4	-	84808333	84808417	84808333	84808417	84803289	84803467	84809886	84810344	41987	1,0,2	2,4,22	2,4,8	3,5,9	-2	-1	6.03921e-05	0.00944773	0.2,0.0,0.043	0.25,0.286,0.308	-0.2	SE	#N/A
30714	ENSG00000104723	TUSC3	chr8	+	15757790	15757855	15757790	15757855	15748374	15748465	15758029	15758277	30714	3,4,12	0,0,0	10,7,9	0,5,2	-2	-1	6.11749e-05	0.00952034	1.0,1.0,1.0	1.0,0.412,0.692	0.299	SE	#N/A
24625	ENSG00000120549	KIAA1217	chr10	+	24536773	24536893	24536773	24536893	24533069	24533237	24542692	24542770	24625	49,30,23	5,2,7	28,29,98	0,0,3	-2	-1	6.17655e-05	0.00956246	0.831,0.882,0.622	1.0,1.0,0.942	-0.202	SE	#N/A
13071	ENSG00000130803	ZNF317	chr19	+	9157833	9158075	9157833	9158075	9157267	9157394	9158825	9158908	13071	4,3,4	1,0,1	2,2,1	1,3,3	-2	-1	6.41054e-05	0.00966215	0.667,1.0,0.667	0.5,0.25,0.143	0.48	SE	#N/A
23254	ENSG00000172890	NADSYN1	chr11	+	71481355	71481404	71481355	71481404	71480754	71480879	71481922	71482025	23254	8,3,7	2,0,8	4,3,18	0,0,1	-2	-1	6.38946e-05	0.00966215	0.667,1.0,0.304	1.0,1.0,0.9	-0.31	SE	#N/A
31760	ENSG00000281649	EBLN3P	chr9	+	37080341	37080536	37080341	37080536	37079905	37080038	37086667	37087995	31760	9,16,14	0,0,0	12,13,24	0,1,7	-2	-1	6.40373e-05	0.00966215	1.0,1.0,1.0	1.0,0.867,0.632	0.167	SE	#N/A
34835	ENSG00000140983	RHOT2	chr16	+	670695	670773	670695	670773	670454	670557	670891	671000	34835	13,10,15	0,0,1	17,6,31	5,0,6	-2	-1	6.31701e-05	0.00966215	1.0,1.0,0.882	0.63,1.0,0.721	0.177	SE	#N/A
39422	ENSG00000066697	MSANTD3	chr9	+	100429505	100429662	100429505	100429662	100427206	100427393	100441905	100442341	39422	2,4,5	0,0,0	1,1,10	2,0,5	-2	-1	6.4336e-05	0.00966215	1.0,1.0,1.0	0.2,1.0,0.5	0.433	SE	#N/A
52625	ENSG00000204130	RUFY2	chr10	-	68404670	68404844	68404670	68404844	68401619	68401737	68407185	68407236	52625	26,40,63	0,0,1	21,28,54	4,0,6	-2	-1	6.43497e-05	0.00966215	1.0,1.0,0.969	0.724,1.0,0.818	0.142	SE	#N/A
38901	ENSG00000115107	STEAP3	chr2	+	119230619	119231034	119230619	119231034	119223833	119223888	119245488	119245988	38901	6,1,3	1,2,5	2,1,18	0,0,2	-2	-1	6.49817e-05	0.00970826	0.75,0.2,0.231	1.0,1.0,0.818	-0.546	SE	#N/A
11935	ENSG00000123106	CCDC91	chr12	+	28226139	28226199	28226139	28226199	28225794	28225861	28255580	28255662	11935	0,1,1	1,1,1	1,0,5	0,1,0	-2	-1	6.75289e-05	0.00998054	0.0,0.333,0.333	1.0,0.0,1.0	-0.445	SE	#N/A
21034	ENSG00000109184	DCUN1D4	chr4	+	51860542	51860663	51860542	51860663	51843578	51843742	51863436	51863507	21034	2,2,4	0,6,11	7,3,18	1,1,0	-2	-1	6.78062e-05	0.00998054	1.0,0.143,0.154	0.778,0.6,1.0	-0.36	SE	#N/A
43118	ENSG00000226688	ENTPD1-AS1	chr10	-	95897557	95897679	95897557	95897679	95873166	95876660	95904829	95904935	43118	0,6,2	2,2,2	1,1,4	0,1,0	-2	-1	6.73109e-05	0.00998054	0.0,0.6,0.333	1.0,0.333,1.0	-0.467	SE	#N/A
39656	ENSG00000197892	KIF13B	chr8	-	29075280	29075343	29075280	29075343	29071619	29072316	29092744	29092878	39656	7,4,3	2,0,0	5,0,2	3,1,3	-2	-1	6.8159e-05	0.00998329	0.636,1.0,1.0	0.455,0.0,0.25	0.644	SE	#N/A
65910	ENSG00000171720	HDAC3	chr5	-	141634810	141634953	141634810	141634953	141629859	141630125	141636547	141636630	65910	130126199	0,1,1	122131364	4,5,11	-2	-1	7.10417e-05	0.0103045	1.0,0.984,0.99	0.938,0.929,0.943	0.055	SE	#N/A
872	ENSG00000124155	PIGT	chr20	+	45416516	45416694	45416516	45416694	45416096	45416343	45420331	45420429	872	25,28,30	0,1,0	34,24,76	2,1,9	-2	-1	7.20037e-05	0.0103936	1.0,0.933,1.0	0.895,0.923,0.809	0.102	SE	#N/A
43768	ENSG00000157168	NRG1	chr8	+	32742007	32742075	32742007	32742075	32727948	32728078	32742674	32743224	43768	4,3,12	0,0,2	1,1,4	1,0,13	-2	-1	7.335e-05	0.010537	1.0,1.0,0.75	0.333,1.0,0.133	0.428	SE	#N/A
4998	ENSG00000111450	STX2	chr12	-	130795994	130796120	130795994	130796120	130789599	130791977	130798524	130798635	4998	10,20,22	1,0,7	15,24,61	0,0,0	-2	-1	7.42795e-05	0.0106195	0.833,1.0,0.611	1.0,1.0,1.0	-0.185	SE	#N/A
8486	ENSG00000165322	ARHGAP12	chr10	-	31839304	31839319	31839304	31839319	31831738	31831800	31839636	31839711	8486	1,1,2	2,2,1	1,2,1	0,0,1	-2	-1	7.50166e-05	0.010654	0.2,0.2,0.5	1.0,1.0,0.333	-0.478	SE	#N/A
49011	ENSG00000132879	FBXO44	chr1	+	11655327	11655699	11655327	11655699	11654374	11654581	11655805	11656100	49011	3,8,11	1,0,1	6,5,5	2,2,7	-2	-1	7.52339e-05	0.010654	0.6,1.0,0.846	0.6,0.556,0.263	0.342	SE	#N/A
16147	ENSG00000157193	LRP8	chr1	-	53272603	53272642	53272603	53272642	53271226	53271346	53275630	53275753	16147	3,3,5	1,1,0	2,2,8	1,3,15	-2	-1	7.6803e-05	0.0107741	0.6,0.6,1.0	0.5,0.25,0.211	0.413	SE	#N/A
23172	ENSG00000094914	AAAS	chr12	-	53314750	53314849	53314750	53314849	53314297	53314441	53315093	53315140	23172	37,50,51	3,5,14	66,43,160	1,1,6	-2	-1	7.66913e-05	0.0107741	0.86,0.833,0.646	0.971,0.956,0.93	-0.173	SE	#N/A
2791	ENSG00000166979	EVA1C	chr21	+	32501414	32501495	32501414	32501495	32495026	32495170	32503925	32504015	2791	8,7,3	0,0,0	3,5,16	0,1,6	-2	-1	7.84517e-05	0.0109539	1.0,1.0,1.0	1.0,0.714,0.571	0.238	SE	#N/A
38181	ENSG00000167130	DOLPP1	chr9	+	129086138	129086267	129086138	129086267	129085517	129085616	129086708	129086798	38181	8,7,12	0,1,0	12,14,20	1,2,6	-2	-1	7.94756e-05	0.0110214	1.0,0.778,1.0	0.857,0.778,0.625	0.173	SE	#N/A
35153	ENSG00000163346	PBXIP1	chr1	-	154953670	154953757	154953670	154953757	154951470	154951921	154956068	154956099	35153	31,35,23	4,1,4	45,19,77	0,1,0	-2	-1	8.28531e-05	0.0114085	0.795,0.946,0.742	1.0,0.905,1.0	-0.141	SE	#N/A
52483	ENSG00000263753	LINC00667	chr18	+	5240647	5241255	5240647	5241255	5238080	5239049	5241698	5241812	52483	1,2,3	0,1,0	0,0,5	1,3,0	-2	-1	8.40778e-05	0.0115241	1.0,0.5,1.0	0.0,0.0,1.0	0.5	SE	#N/A
36790	ENSG00000149196	HIKESHI	chr11	+	86344602	86344721	86344602	86344721	86337378	86337530	86345583	86345662	36790	17,36,68	0,0,0	28,22,62	0,0,10	-2	-1	8.71636e-05	0.0118925	1.0,1.0,1.0	1.0,1.0,0.756	0.081	SE	#N/A
3611	ENSG00000108094	CUL2	chr10	-	35089895	35090001	35089895	35090001	35071198	35071339	35090178	35090364	3611	0,1,0	5,1,4	1,4,5	4,2,3	-2	-1	8.82933e-05	0.0119918	0.0,0.333,0.0	0.111,0.5,0.455	-0.244	SE	#N/A
28733	ENSG00000132854	KANK4	chr1	-	62273203	62275087	62273203	62275087	62271477	62271589	62281548	62281634	28733	9,6,10	3,4,0	5,2,13	1,0,0	-2	-1	8.98693e-05	0.0121507	0.6,0.429,1.0	0.714,1.0,1.0	-0.228	SE	#N/A
49178	ENSG00000215067	ALOX12-AS1	chr17	-	7009795	7009889	7009795	7009889	7001131	7002620	7012195	7012317	49178	3,4,3	3,0,3	3,1,7	1,0,0	-2	-1	9.25138e-05	0.0124519	0.333,1.0,0.333	0.6,1.0,1.0	-0.311	SE	#N/A
14392	ENSG00000139631	CSAD	chr12	-	53161126	53161191	53161126	53161191	53160762	53160844	53161272	53161389	14392	4,4,1	0,0,1	2,3,6	3,1,3	-2	-1	9.4643e-05	0.0126247	1.0,1.0,0.333	0.25,0.6,0.5	0.328	SE	#N/A
64226	ENSG00000152240	HAUS1	chr18	+	46122466	46122590	46122466	46122590	46105193	46105368	46123298	46123364	64226	23,14,16	1,0,0	13,6,35	2,2,4	-2	-1	9.44238e-05	0.0126247	0.92,1.0,1.0	0.765,0.6,0.814	0.247	SE	#N/A
22005	ENSG00000087076	HSD17B14	chr19	-	48831667	48831759	48831667	48831759	48815036	48815141	48832665	48832732	22005	1,5,2	0,0,0	2,2,6	1,0,6	-2	-1	9.66758e-05	0.0127817	1.0,1.0,1.0	0.5,1.0,0.333	0.389	SE	#N/A
34834	ENSG00000140983	RHOT2	chr16	+	670674	670773	670674	670773	670455	670557	670891	670940	34834	16,16,25	0,0,1	26,13,49	5,0,6	-2	-1	9.63052e-05	0.0127817	1.0,1.0,0.926	0.722,1.0,0.803	0.134	SE	#N/A
23564	ENSG00000171295	ZNF440	chr19	+	11830282	11830409	11830282	11830409	11814283	11814450	11830616	11830677	23564	8,11,21	0,0,1	10,12,26	3,1,4	-2	-1	9.7107e-05	0.0127822	1.0,1.0,0.913	0.625,0.857,0.765	0.222	SE	#N/A
30137	ENSG00000105053	VRK3	chr19	-	49997503	49997570	49997503	49997570	49995190	49995275	50000789	50000854	30137	14,10,22	0,0,0	7,8,32	1,4,2	-2	-1	9.75618e-05	0.0127857	1.0,1.0,1.0	0.778,0.5,0.889	0.278	SE	#N/A
65305	ENSG00000138443	ABI2	chr2	+	203376056	203376132	203376056	203376132	203366876	203367044	203380207	203380273	65305	1,4,6	10,14,24	0,0,0	12,8,28	-2	-1	9.87063e-05	0.0128792	0.048,0.125,0.111	0.0,0.0,0.0	0.095	SE	#N/A
39613	ENSG00000044090	CUL7	chr6	-	43046510	43046601	43046510	43046601	43046235	43046407	43046879	43047107	39613	19,16,13	0,0,0	18,9,39	0,1,7	-2	-1	9.92072e-05	0.0128883	1.0,1.0,1.0	1.0,0.818,0.736	0.149	SE	#N/A
47911	ENSG00000182986	ZNF320	chr19	-	52893383	52893619	52893383	52893619	52891228	52891346	52893778	52893856	47911	1,0,3	2,1,1	2,5,2	0,1,0	-2	-1	0.000105723	0.0136754	0.2,0.0,0.6	1.0,0.714,1.0	-0.638	SE	#N/A
48768	ENSG00000223959	AFG3L1P	chr16	+	89985445	89985570	89985445	89985570	89984530	89984599	89988851	89988951	48768	2,0,2	0,1,0	0,0,1	1,1,0	-2	-1	0.000106978	0.013778	1.0,0.0,1.0	0.0,0.0,1.0	0.333	SE	#N/A
14820	ENSG00000130304	SLC27A1	chr19	+	17488847	17488939	17488847	17488939	17487459	17487529	17489007	17489065	14820	5,13,2	0,0,0	12,2,10	2,1,3	-2	-1	0.000108504	0.0137962	1.0,1.0,1.0	0.75,0.5,0.625	0.375	SE	#N/A
18994	ENSG00000138380	CARF	chr2	+	202974333	202974496	202974333	202974496	202971504	202971738	202977268	202977332	18994	8,6,7	5,0,3	3,6,4	0,1,0	-2	-1	0.000108104	0.0137962	0.444,1.0,0.538	1.0,0.75,1.0	-0.256	SE	#N/A
32586	ENSG00000116584	ARHGEF2	chr1	-	155966819	155966887	155966819	155966887	155966415	155966479	155969155	155969300	32586	47,33,66	0,0,0	39,44,124	2,0,9	-2	-1	0.000108023	0.0137962	1.0,1.0,1.0	0.907,1.0,0.873	0.073	SE	#N/A
57856	ENSG00000137207	YIPF3	chr6	-	43513068	43513098	43513068	43513098	43512760	43512874	43513358	43513451	57856	27,23,37	1,0,0	15,14,56	2,2,5	-2	-1	0.000110679	0.0140131	0.931,1.0,1.0	0.789,0.778,0.848	0.172	SE	#N/A
24314	ENSG00000274020	LINC01138	chr1	-	148436443	148436564	148436443	148436564	148435145	148435354	148459601	148459959	24314	1,1,1	2,14,11	3,2,15	3,5,23	-2	-1	0.000113294	0.0142837	0.2,0.034,0.043	0.333,0.167,0.246	-0.156	SE	#N/A
15769	ENSG00000109046	WSB1	chr17	+	27301817	27301956	27301817	27301956	27294086	27294435	27303366	27303422	15769	21,9,25	0,1,0	26,19,63	0,2,12	-2	-1	0.000115577	0.0145103	1.0,0.818,1.0	1.0,0.826,0.724	0.089	SE	#N/A
2600	ENSG00000129158	SERGEF	chr11	-	17959469	17959636	17959469	17959636	17878207	17878244	17988596	17988755	2600	15,7,11	1,0,10	9,11,22	0,0,0	-2	-1	0.000118225	0.0146579	0.882,1.0,0.355	1.0,1.0,1.0	-0.254	SE	#N/A
49421	ENSG00000140105	WARS	chr14	-	100373979	100374064	100373979	100374064	100361707	100361921	100375282	100375467	49421	0,0,0	6,2,3	1,0,8	2,7,12	-2	-1	0.000117694	0.0146579	0.0,0.0,0.0	0.2,0.0,0.25	-0.15	SE	#N/A
15766	ENSG00000109046	WSB1	chr17	+	27301766	27301956	27301766	27301956	27294075	27294435	27303366	27303635	15766	22,9,25	0,1,0	27,21,63	0,2,12	-2	-1	0.000121343	0.0149823	1.0,0.818,1.0	1.0,0.84,0.724	0.085	SE	#N/A
20274	ENSG00000050130	JKAMP	chr14	+	59486680	59486804	59486680	59486804	59484568	59484593	59487673	59487828	20274	14,14,22	1,2,4	8,4,38	0,0,0	-2	-1	0.000122881	0.0150479	0.875,0.778,0.733	1.0,1.0,1.0	-0.205	SE	#N/A
56839	ENSG00000149582	TMEM25	chr11	+	118532916	118533207	118532916	118533207	118531201	118532461	118533856	118533887	56839	9,9,8	1,0,0	23,16,35	2,1,10	-2	-1	0.000122825	0.0150479	0.818,1.0,1.0	0.852,0.889,0.636	0.147	SE	#N/A
14125	ENSG00000087586	AURKA	chr20	-	56390555	56390665	56390555	56390665	56388686	56388784	56392167	56392202	14125	4,2,4	0,0,0	1,2,2	0,1,5	-2	-1	0.000124563	0.0151915	1.0,1.0,1.0	1.0,0.5,0.167	0.444	SE	#N/A
9851	ENSG00000171574	ZNF584	chr19	+	58410005	58410091	58410005	58410091	58408687	58409165	58415523	58415646	9851	0,0,3	2,1,1	1,1,9	2,0,0	-2	-1	0.00012514	0.0151999	0.0,0.0,0.6	0.2,1.0,1.0	-0.533	SE	#N/A
45361	ENSG00000119801	YPEL5	chr2	+	30148244	30148305	30148244	30148305	30147006	30147062	30155849	30155910	45361	4,2,6	1,0,0	1,3,1	0,1,8	-2	-1	0.000130766	0.0158189	0.667,1.0,1.0	1.0,0.6,0.059	0.336	SE	#N/A
29050	ENSG00000203875	SNHG5	chr6	-	85677794	85677875	85677794	85677875	85677078	85677492	85678135	85678188	29050	11,7,16	0,1,0	3,10,24	1,1,6	-2	-1	0.00013232	0.0158784	1.0,0.778,1.0	0.6,0.833,0.667	0.226	SE	#N/A
56919	ENSG00000114745	GORASP1	chr3	-	39100787	39100877	39100787	39100877	39100304	39100503	39101015	39101102	56919	6,5,5	0,0,1	6,1,12	1,0,6	-2	-1	0.000132068	0.0158784	1.0,1.0,0.714	0.75,1.0,0.5	0.155	SE	#N/A
64257	ENSG00000082805	ERC1	chr12	+	1180539	1180677	1180539	1180677	1141619	1141787	1181924	1182065	64257	82,77,131	0,0,1	70,84,243	0,0,16	-2	-1	0.00013334	0.0159367	1.0,1.0,0.985	1.0,1.0,0.884	0.034	SE	#N/A
38044	ENSG00000142945	KIF2C	chr1	+	44753131	44753254	44753131	44753254	44750441	44750564	44753732	44753833	38044	11,13,30	1,0,0	7,18,29	0,1,7	-2	-1	0.000134165	0.0159715	0.846,1.0,1.0	1.0,0.9,0.674	0.091	SE	#N/A
18607	ENSG00000035141	FAM136A	chr2	-	70301407	70301603	70301407	70301603	70300839	70300980	70301924	70302056	18607	1,0,1	4,1,7	2,4,2	2,1,0	-2	-1	0.000135524	0.0160129	0.111,0.0,0.067	0.333,0.667,1.0	-0.607	SE	#N/A
30542	ENSG00000214013	GANC	chr15	+	42329305	42329449	42329305	42329449	42327362	42327442	42330575	42330672	30542	33,31,22	0,0,0	25,33,131	0,0,12	-2	-1	0.000135585	0.0160129	1.0,1.0,1.0	1.0,1.0,0.845	0.052	SE	#N/A
29301	ENSG00000244754	N4BP2L2	chr13	-	32477886	32478048	32477886	32478048	32446358	32446480	32517856	32518003	29301	0,0,0	3,3,1	2,1,4	2,1,6	-2	-1	0.000136194	0.0160215	0.0,0.0,0.0	0.333,0.333,0.25	-0.305	SE	#N/A
63324	ENSG00000143740	SNAP47	chr1	+	227747691	227748233	227747691	227748233	227734995	227735499	227758994	227759485	63324	17,11,43	0,1,2	19,15,42	5,3,8	-2	-1	0.000137119	0.0160672	1.0,0.846,0.915	0.655,0.714,0.724	0.223	SE	#N/A
50639	ENSG00000171224	FAM241B	chr10	+	69631479	69631547	69631479	69631547	69630246	69630313	69631708	69631839	50639	14,9,7	0,0,0	14,10,18	0,2,5	-2	-1	0.000140478	0.0163964	1.0,1.0,1.0	1.0,0.714,0.643	0.214	SE	#N/A
15770	ENSG00000109046	WSB1	chr17	+	27301880	27301956	27301880	27301956	27294113	27294435	27303366	27303635	15770	11,5,18	0,1,0	20,10,33	0,2,12	-2	-1	0.000141779	0.0164839	1.0,0.714,1.0	1.0,0.714,0.579	0.14	SE	#N/A
24747	ENSG00000185404	SP140L	chr2	+	230400333	230400413	230400333	230400413	230400126	230400242	230400954	230401053	24747	2,5,0	3,3,2	2,3,6	1,0,1	-2	-1	0.000143397	0.0165439	0.25,0.455,0.0	0.5,1.0,0.75	-0.515	SE	#N/A
15767	ENSG00000109046	WSB1	chr17	+	27301787	27301956	27301787	27301956	27294092	27294435	27303366	27303411	15767	57,41,71	0,1,0	56,57,155	0,2,12	-2	-1	0.000147249	0.0169052	1.0,0.953,1.0	1.0,0.934,0.866	0.051	SE	#N/A
57574	ENSG00000067066	SP100	chr2	+	230450171	230450255	230450171	230450255	230449374	230449710	230461261	230461328	57574	61,53,55	1,0,0	43,65,173	1,2,11	-2	-1	0.000147666	0.0169052	0.968,1.0,1.0	0.956,0.942,0.887	0.061	SE	#N/A
21948	ENSG00000169762	TAPT1	chr4	-	16170652	16170729	16170652	16170729	16166632	16166793	16174203	16174272	21948	11,5,9	0,0,1	13,19,38	0,4,9	-2	-1	0.000149576	0.017046	1.0,1.0,0.818	1.0,0.704,0.679	0.145	SE	#N/A
37465	ENSG00000257267	ZNF271P	chr18	+	35291009	35291232	35291009	35291232	35290281	35290391	35305975	35308549	37465	140106167	63,60,95	99121409	32,36,122	-2	-1	0.000150744	0.017046	0.526,0.469,0.468	0.607,0.627,0.626	-0.132	SE	#N/A
43443	ENSG00000155368	DBI	chr2	+	119367558	119367644	119367558	119367644	119367069	119367214	119368187	119368305	43443	16,6,14	1,2,7	22,25,52	0,0,3	-2	-1	0.000150142	0.017046	0.889,0.6,0.5	1.0,1.0,0.897	-0.303	SE	#N/A
55111	ENSG00000198952	SMG5	chr1	-	156266506	156266678	156266506	156266678	156266136	156266380	156267469	156267588	55111	40,21,44	0,0,1	23,28,87	2,0,9	-2	-1	0.000151177	0.017046	1.0,1.0,0.957	0.852,1.0,0.829	0.092	SE	#N/A
20621	ENSG00000165195	PIGA	chrX	-	15331873	15331992	15331873	15331992	15325606	15326046	15335500	15335523	20621	10,8,33	0,0,15	5,5,21	0,0,0	-2	-1	0.00015195	0.0170687	1.0,1.0,0.524	1.0,1.0,1.0	-0.159	SE	#N/A
22403	ENSG00000102893	PHKB	chr16	+	47463898	47463993	47463898	47463993	47461122	47461426	47497398	47497488	22403	12,9,8	2,2,7	17,19,35	1,1,1	-2	-1	0.000152667	0.017085	0.75,0.692,0.364	0.895,0.905,0.946	-0.313	SE	#N/A
56325	ENSG00000170266	GLB1	chr3	-	33077093	33077237	33077093	33077237	33072543	33072713	33097010	33097202	56325	5,1,4	180189194	6,6,22	145104271	-2	-1	0.000153684	0.0171347	0.014,0.003,0.01	0.02,0.028,0.039	-0.02	SE	#N/A
32084	ENSG00000177058	SLC38A9	chr5	-	55711451	55711499	55711451	55711499	55697845	55697992	55712216	55712261	32084	10,9,9	0,0,0	5,6,27	0,0,10	-2	-1	0.000156636	0.0173988	1.0,1.0,1.0	1.0,1.0,0.574	0.142	SE	#N/A
3934	ENSG00000074416	MGLL	chr3	-	127710575	127710665	127710575	127710665	127694974	127695190	127721052	127721163	3934	10,17,42	0,1,9	17,5,51	0,1,0	-2	-1	0.000162381	0.0179701	1.0,0.895,0.7	1.0,0.714,1.0	-0.04	SE	#N/A
60912	ENSG00000167693	NXN	chr17	-	805067	805247	805067	805247	803681	803806	819438	819545	60912	84,75,82	0,0,0	106,65,228	2,0,12	-2	-1	0.00016315	0.0179886	1.0,1.0,1.0	0.964,1.0,0.905	0.044	SE	#N/A
3320	ENSG00000089159	PXN	chr12	-	120219206	120220091	120219206	120220091	120216272	120216581	120221622	120221758	3320	0,0,1	2,3,4	0,2,12	2,1,9	-2	-1	0.000167529	0.0183362	0.0,0.0,0.111	0.0,0.5,0.4	-0.263	SE	#N/A
23563	ENSG00000171295	ZNF440	chr19	+	11830273	11830409	11830273	11830409	11814343	11814450	11830616	11830677	23563	7,11,18	0,0,1	10,14,27	3,1,4	-2	-1	0.000166942	0.0183362	1.0,1.0,0.9	0.625,0.875,0.771	0.21	SE	#N/A
43035	ENSG00000172965	MIR4435-2HG	chr2	-	111479906	111480061	111479906	111480061	111367486	111367575	111494884	111495029	43035	1,0,0	0,1,6	2,5,5	1,2,2	-2	-1	0.000170002	0.0184715	1.0,0.0,0.0	0.5,0.556,0.556	-0.204	SE	#N/A
62255	ENSG00000169499	PLEKHA2	chr8	+	38943788	38943837	38943788	38943837	38935993	38936050	38946123	38946221	62255	27,26,30	1,0,0	14,24,71	2,2,6	-2	-1	0.000169956	0.0184715	0.931,1.0,1.0	0.778,0.857,0.855	0.147	SE	#N/A
53153	ENSG00000135525	MAP7	chr6	-	136383670	136383781	136383670	136383781	136377754	136377868	136388392	136388510	53153	47,43,67	2,1,1	45,22,140	4,6,14	-2	-1	0.000174508	0.0188924	0.922,0.956,0.971	0.849,0.647,0.833	0.173	SE	#N/A
6306	ENSG00000197969	VPS13A	chr9	+	77205312	77205408	77205312	77205408	77201364	77201407	77205977	77206079	6306	3,0,4	0,2,3	3,3,5	0,0,0	-2	-1	0.000178278	0.0191617	1.0,0.0,0.4	1.0,1.0,1.0	-0.533	SE	#N/A
133	ENSG00000125952	MAX	chr14	-	65077343	65077428	65077343	65077428	65075126	65076663	65077912	65078036	133	15,13,11	259194308	5,3,7	177195657	-2	-1	0.00018397	0.0197026	0.028,0.032,0.018	0.014,0.008,0.005	0.017	SE	#N/A
12389	ENSG00000239697	TNFSF12	chr17	+	7553586	7553825	7553586	7553825	7550942	7550978	7556777	7556902	12389	0,0,2	13,13,18	2,3,7	17,11,11	-2	-1	0.000189117	0.0201284	0.0,0.0,0.053	0.056,0.12,0.241	-0.121	SE	#N/A
16549	ENSG00000175066	GK5	chr3	-	142184710	142185793	142184710	142185793	142182922	142183049	142185928	142185989	16549	6,5,6	2,1,4	1,9,10	1,0,0	-2	-1	0.000189293	0.0201284	0.6,0.714,0.429	0.333,1.0,1.0	-0.197	SE	#N/A
53302	ENSG00000113391	FAM172A	chr5	-	94074645	94074769	94074645	94074769	94053125	94053227	94111510	94111663	53302	19,22,23	4,3,5	9,12,11	11,5,14	-2	-1	0.00019219	0.0203639	0.704,0.786,0.697	0.29,0.545,0.282	0.357	SE	#N/A
11640	ENSG00000225648	SBDSP1	chr7	+	72833763	72833928	72833763	72833928	72831601	72831798	72836576	72836579	11640	46,43,51	0,0,1	38,18,84	1,1,8	-2	-1	0.000193283	0.0204074	1.0,1.0,0.962	0.95,0.9,0.84	0.091	SE	#N/A
3596	ENSG00000151883	PARP8	chr5	+	50760291	50760362	50760291	50760362	50759642	50759732	50761820	50761887	3596	84103243	1,0,3	71,88,287	2,2,15	-2	-1	0.00019581	0.0204574	0.977,1.0,0.976	0.947,0.957,0.905	0.048	SE	#N/A
16366	ENSG00000126456	IRF3	chr19	-	49663342	49663514	49663342	49663514	49663187	49663258	49665671	49665835	16366	49,43,73	0,0,0	59,39,181	1,0,11	-2	-1	0.000195304	0.0204574	1.0,1.0,1.0	0.967,1.0,0.892	0.047	SE	#N/A
20386	ENSG00000179094	AC129492.1	chr17	-	8145957	8146137	8145957	8146137	8144054	8144993	8146371	8146488	20386	71,98,151	0,0,0	79,59,231	2,0,11	-2	-1	0.000202987	0.0210599	1.0,1.0,1.0	0.952,1.0,0.913	0.045	SE	#N/A
33084	ENSG00000122481	RWDD3	chr1	+	95244210	95244698	95244210	95244698	95234209	95234315	95246541	95246657	33084	6,6,12	0,2,0	8,10,12	2,3,9	-2	-1	0.000205307	0.021081	1.0,0.6,1.0	0.667,0.625,0.4	0.303	SE	#N/A
54661	ENSG00000166200	COPS2	chr15	-	49139527	49139653	49139527	49139653	49137347	49137437	49144226	49144304	54661	1,4,37	0,0,8	9,6,11	1,0,0	-2	-1	0.000205111	0.021081	1.0,1.0,0.698	0.818,1.0,1.0	-0.04	SE	#N/A
58989	ENSG00000144451	SPAG16	chr2	+	213310058	213310177	213310058	213310177	213297261	213297357	213317218	213317356	58989	4,16,22	1,0,7	13,9,30	0,0,1	-2	-1	0.000206165	0.0210966	0.667,1.0,0.611	1.0,1.0,0.938	-0.22	SE	#N/A
34450	ENSG00000149292	TTC12	chr11	+	113329919	113329979	113329919	113329979	113325523	113325645	113334965	113335037	34450	14,7,6	1,3,3	12,12,35	0,0,2	-2	-1	0.00020804	0.0212158	0.875,0.538,0.5	1.0,1.0,0.897	-0.328	SE	#N/A
4797	ENSG00000188554	NBR1	chr17	+	43191371	43191581	43191371	43191581	43189913	43190776	43193093	43193253	4797	87,60,80	9,7,6	54,66,187	1,5,1	-2	-1	0.00021235	0.0213639	0.829,0.811,0.87	0.964,0.868,0.989	-0.104	SE	#N/A
18573	ENSG00000121417	ZNF211	chr19	+	57633712	57633905	57633712	57633905	57633215	57633436	57634022	57634061	18573	0,3,0	2,2,3	1,3,12	2,0,1	-2	-1	0.00021202	0.0213639	0.0,0.429,0.0	0.2,1.0,0.857	-0.543	SE	#N/A
26656	ENSG00000184445	KNTC1	chr12	+	122529990	122530192	122529990	122530192	122527248	122527351	122534663	122534784	26656	2,1,0	0,1,3	1,0,2	0,1,0	-2	-1	0.000212976	0.0213639	1.0,0.333,0.0	1.0,0.0,1.0	-0.222	SE	#N/A
48247	ENSG00000117859	OSBPL9	chr1	+	51756319	51756358	51756319	51756358	51750144	51750195	51760689	51760764	48247	22,25,63	2,4,7	16,14,62	0,2,0	-2	-1	0.000213067	0.0213639	0.846,0.758,0.818	1.0,0.778,1.0	-0.119	SE	#N/A
61143	ENSG00000010803	SCMH1	chr1	-	41033982	41034048	41033982	41034048	41028583	41028726	41037361	41037452	61143	4,6,8	0,1,1	6,4,4	1,2,7	-2	-1	0.000211347	0.0213639	1.0,0.75,0.8	0.75,0.5,0.222	0.359	SE	#N/A
27485	ENSG00000163875	MEAF6	chr1	-	37495884	37495918	37495884	37495918	37493761	37493814	37501803	37501996	27485	46,37,56	0,3,0	29,43,84	1,3,13	-2	-1	0.000214967	0.0214824	1.0,0.86,1.0	0.935,0.878,0.764	0.094	SE	#N/A
19242	ENSG00000197586	ENTPD6	chr20	+	25207078	25207397	25207078	25207397	25195725	25195867	25209848	25209925	19242	66,59,76	0,0,2	63,63,222	2,0,16	-2	-1	0.000219105	0.0218228	1.0,1.0,0.95	0.94,1.0,0.874	0.045	SE	#N/A
293	ENSG00000154175	ABI3BP	chr3	-	100796408	100796468	100796408	100796468	100794922	100795003	100804791	100804866	293	1,2,0	2,3,1	0,1,5	1,0,0	-2	-1	0.000220919	0.0218991	0.2,0.25,0.0	0.0,1.0,1.0	-0.517	SE	#N/A
1186	ENSG00000163939	PBRM1	chr3	-	52558248	52558413	52558248	52558413	52550746	52550817	52561766	52561968	1186	1,3,3	2,3,5	9,2,21	0,0,6	-2	-1	0.000221336	0.0218991	0.2,0.333,0.231	1.0,1.0,0.636	-0.624	SE	#N/A
54818	ENSG00000159593	NAE1	chr16	-	66827979	66828077	66827979	66828077	66826676	66826780	66830846	66830976	54818	0,0,2	48,39,65	3,2,12	39,23,92	-2	-1	0.000229476	0.0226295	0.0,0.0,0.015	0.037,0.042,0.061	-0.042	SE	#N/A
53739	ENSG00000151327	FAM177A1	chr14	+	35077149	35077216	35077149	35077216	35053199	35053451	35078926	35079012	53739	138118181	1,3,1	131175399	0,8,23	-2	-1	0.00023214	0.0228169	0.986,0.952,0.989	1.0,0.916,0.897	0.038	SE	#N/A
19241	ENSG00000197586	ENTPD6	chr20	+	25207075	25207397	25207075	25207397	25195692	25195867	25209848	25209925	19241	69,64,81	0,0,2	71,63,236	2,0,16	-2	-1	0.000233326	0.0228583	1.0,1.0,0.953	0.947,1.0,0.881	0.042	SE	#N/A
43328	ENSG00000102780	DGKH	chr13	+	42221263	42221394	42221263	42221394	42219685	42219794	42229098	42229250	43328	2,0,0	6,7,9	3,4,7	7,1,17	-2	-1	0.000236857	0.0231284	0.143,0.0,0.0	0.176,0.667,0.171	-0.29	SE	#N/A
45302	ENSG00000174446	SNAPC5	chr15	-	66494902	66495419	66494902	66495419	66493467	66494552	66497641	66497780	45302	7,14,9	3,4,6	4,5,12	12,8,24	-2	-1	0.000237946	0.0231591	0.538,0.636,0.429	0.143,0.238,0.2	0.341	SE	#N/A
28452	ENSG00000115414	FN1	chr2	-	215372108	215372300	215372108	215372300	215371908	215372015	215373321	215373411	28452	273120902684	237262419	221525157721	176211648	-2	-1	0.000239236	0.023209	0.852,0.8,0.762	0.863,0.856,0.856	-0.054	SE	#N/A
55845	ENSG00000101213	PTK6	chr20	-	63532525	63532687	63532525	63532687	63530745	63530927	63533550	63533704	55845	35,39,39	0,0,0	51,22,113	1,0,9	-2	-1	0.000241739	0.0233759	1.0,1.0,1.0	0.962,1.0,0.863	0.058	SE	#N/A
56840	ENSG00000149582	TMEM25	chr11	+	118533419	118533551	118533419	118533551	118532916	118533207	118533856	118533887	56840	30,45,50	6,2,4	30,26,93	13,14,23	-2	-1	0.000246513	0.0237607	0.714,0.918,0.862	0.536,0.481,0.669	0.269	SE	#N/A
7573	ENSG00000167110	GOLGA2	chr9	-	128272784	128272865	128272784	128272865	128268419	128268524	128273849	128273972	7573	3,1,3	34,30,51	13,3,20	32,33,101	-2	-1	0.000249028	0.0237792	0.042,0.016,0.029	0.169,0.043,0.09	-0.072	SE	#N/A
22168	ENSG00000198246	SLC29A3	chr10	+	71344208	71344291	71344208	71344291	71322755	71323054	71351561	71351788	22168	2,0,6	2,3,2	1,1,1	0,1,0	-2	-1	0.000249093	0.0237792	0.333,0.0,0.6	1.0,0.333,1.0	-0.467	SE	#N/A
37514	ENSG00000100099	HPS4	chr22	-	26466050	26466104	26466050	26466104	26465454	26465551	26466225	26466262	37514	2,4,8	0,0,3	3,1,8	3,7,10	-2	-1	0.000247814	0.0237792	1.0,1.0,0.571	0.333,0.067,0.286	0.628	SE	#N/A
34214	ENSG00000080503	SMARCA2	chr9	+	2161000	2161035	2161000	2161035	2158452	2158594	2161685	2161843	34214	1,1,6	2,1,6	0,1,0	3,1,6	-2	-1	0.000255069	0.0241951	0.2,0.333,0.333	0.0,0.333,0.0	0.178	SE	#N/A
15052	ENSG00000101335	MYL9	chr20	+	36548031	36548193	36548031	36548193	36544858	36545068	36549076	36551447	15052	4,1,5	0,0,0	5,1,3	1,0,6	-2	-1	0.000258727	0.0243873	1.0,1.0,1.0	0.714,1.0,0.2	0.362	SE	#N/A
65347	ENSG00000161395	PGAP3	chr17	-	39676613	39676755	39676613	39676755	39674616	39674679	39684596	39684698	65347	1,2,6	1,1,5	0,2,0	2,3,7	-2	-1	0.000258427	0.0243873	0.333,0.5,0.375	0.0,0.25,0.0	0.319	SE	#N/A
55096	ENSG00000012061	ERCC1	chr19	-	45413962	45414034	45413962	45414034	45407332	45409725	45416820	45416897	55096	0,0,0	10,3,13	1,1,7	4,6,21	-2	-1	0.000260832	0.0245084	0.0,0.0,0.0	0.111,0.077,0.143	-0.11	SE	#N/A
9815	ENSG00000119392	GLE1	chr9	+	128508875	128509097	128508875	128509097	128504699	128504904	128515528	128515639	9815	31,13,37	0,0,0	32,14,40	7,1,0	-2	-1	0.000264511	0.0246417	1.0,1.0,1.0	0.696,0.875,1.0	0.143	SE	#N/A
56123	ENSG00000215908	CROCCP2	chr1	-	16619844	16620024	16619844	16620024	16618252	16619103	16625774	16626005	56123	1,2,3	0,2,3	5,2,4	1,0,0	-2	-1	0.000264725	0.0246417	1.0,0.333,0.333	0.714,1.0,1.0	-0.349	SE	#N/A
2692	ENSG00000138386	NAB1	chr2	+	190655976	190656153	190655976	190656153	190649845	190649982	190659157	190659362	2692	7,2,6	1,1,4	2,1,10	1,0,0	-2	-1	0.000266841	0.0247615	0.778,0.5,0.429	0.5,1.0,1.0	-0.264	SE	#N/A
16503	ENSG00000156795	WDYHV1	chr8	+	123438133	123438238	123438133	123438238	123437209	123437334	123441305	123441524	16503	2,1,6	7,10,17	0,0,0	7,8,29	-2	-1	0.00026897	0.024805	0.125,0.048,0.15	0.0,0.0,0.0	0.108	SE	#N/A
61341	ENSG00000176261	ZBTB8OS	chr1	-	32634767	32634792	32634767	32634792	32627507	32627544	32650401	32650525	61341	2,3,3	1,0,0	0,1,2	3,0,1	-2	-1	0.000268938	0.024805	0.5,1.0,1.0	0.0,1.0,0.5	0.333	SE	#N/A
7496	ENSG00000168214	RBPJ	chr4	+	26384528	26384608	26384528	26384608	26383884	26383960	26386352	26386391	7496	1,1,7	0,0,0	0,0,1	1,1,0	-2	-1	0.000271374	0.0249497	1.0,1.0,1.0	0.0,0.0,1.0	0.667	SE	#N/A
13336	ENSG00000159063	ALG8	chr11	-	78102873	78102948	78102873	78102948	78100946	78101195	78103979	78104052	13336	1,1,4	1,1,5	0,0,0	2,1,6	-2	-1	0.000278145	0.0254938	0.333,0.333,0.286	0.0,0.0,0.0	0.317	SE	#N/A
56125	ENSG00000215908	CROCCP2	chr1	-	16619844	16620245	16619844	16620245	16618255	16619103	16625774	16626005	56125	2,1,3	0,2,3	6,2,3	1,0,0	-2	-1	0.000284757	0.0259406	1.0,0.2,0.333	0.75,1.0,1.0	-0.406	SE	#N/A
60106	ENSG00000091592	NLRP1	chr17	-	5533303	5533384	5533303	5533384	5532821	5532984	5536850	5536940	60106	10,6,11	0,1,2	8,6,14	3,6,9	-2	-1	0.000284712	0.0259406	1.0,0.75,0.733	0.571,0.333,0.438	0.38	SE	#N/A
47888	ENSG00000117543	DPH5	chr1	-	101013709	101013818	101013709	101013818	100995109	100995149	101021640	101021765	47888	3,11,7	0,2,4	5,10,27	0,0,0	-2	-1	0.000291808	0.0265022	1.0,0.733,0.467	1.0,1.0,1.0	-0.267	SE	#N/A
47259	ENSG00000086619	ERO1B	chr1	-	236249884	236249967	236249884	236249967	236243421	236243495	236252049	236252091	47259	11,12,22	0,1,6	8,9,33	0,0,0	-2	-1	0.000295632	0.0267681	1.0,0.857,0.647	1.0,1.0,1.0	-0.165	SE	#N/A
28453	ENSG00000115414	FN1	chr2	-	215372108	215372375	215372108	215372375	215371908	215372015	215373321	215373411	28453	460536755525	237262419	4043441013604	176211648	-2	-1	0.000300919	0.0271645	0.907,0.875,0.868	0.92,0.913,0.913	-0.032	SE	#N/A
6617	ENSG00000028310	BRD9	chr5	-	869244	869404	869244	869404	865413	865581	870472	870553	6617	4,1,3	12,5,9	0,0,0	11,11,39	-2	-1	0.000308051	0.0277246	0.143,0.091,0.143	0.0,0.0,0.0	0.126	SE	#N/A
35615	ENSG00000249859	PVT1	chr8	+	127855154	127855319	127855154	127855319	127794532	127794734	127890588	127890998	35615	2,0,0	1,1,5	0,3,16	1,1,1	-2	-1	0.000313092	0.028039	0.5,0.0,0.0	0.0,0.6,0.889	-0.33	SE	#N/A
49130	ENSG00000122008	POLK	chr5	+	75547009	75547157	75547009	75547157	75511755	75511914	75552471	75552591	49130	4,10,27	3,0,4	11,19,19	0,0,0	-2	-1	0.00031436	0.028039	0.4,1.0,0.771	1.0,1.0,1.0	-0.276	SE	#N/A
62075	ENSG00000146872	TLK2	chr17	+	62524235	62524331	62524235	62524331	62523133	62523177	62536169	62536337	62075	9,4,22	4,2,4	5,3,19	5,3,35	-2	-1	0.000313425	0.028039	0.529,0.5,0.733	0.333,0.333,0.213	0.294	SE	#N/A
33147	ENSG00000115548	KDM3A	chr2	+	86460778	86460831	86460778	86460831	86456982	86457071	86464052	86464216	33147	4,3,5	5,2,11	2,0,1	6,7,15	-2	-1	0.000315327	0.0280416	0.286,0.429,0.185	0.143,0.0,0.032	0.242	SE	#N/A
29174	ENSG00000163660	CCNL1	chr3	-	157151916	157151930	157151916	157151930	157150281	157150381	157152176	157152241	29174	0,6,3	4,7,15	0,0,1	10,3,21	-2	-1	0.000317638	0.0281632	0.0,0.3,0.091	0.0,0.0,0.023	0.123	SE	#N/A
17168	ENSG00000119185	ITGB1BP1	chr2	-	9419989	9420100	9419989	9420100	9418625	9418732	9422801	9423228	17168	18,9,16	0,0,0	9,10,20	1,2,3	-2	-1	0.000319001	0.0282004	1.0,1.0,1.0	0.818,0.714,0.769	0.233	SE	#N/A
26252	ENSG00000043514	TRIT1	chr1	-	39852730	39852876	39852730	39852876	39850118	39850261	39853969	39854068	26252	16,12,28	2,0,5	14,7,30	0,0,0	-2	-1	0.000324473	0.0285996	0.8,1.0,0.737	1.0,1.0,1.0	-0.154	SE	#N/A
24540	ENSG00000120992	LYPLA1	chr8	-	54065747	54065813	54065747	54065813	54063327	54063375	54100907	54100939	24540	29,39,58	0,4,12	42,27,133	2,0,2	-2	-1	0.000325739	0.0286268	1.0,0.83,0.707	0.913,1.0,0.971	-0.116	SE	#N/A
9255	ENSG00000087191	PSMC5	chr17	+	63827673	63827923	63827673	63827923	63827459	63827514	63828137	63828209	9255	16,6,15	59,66,123	27,19,56	73,52,197	-2	-1	0.000328413	0.0287502	0.119,0.043,0.057	0.156,0.154,0.124	-0.072	SE	#N/A
16519	ENSG00000175354	PTPN2	chr18	-	12825809	12825944	12825809	12825944	12817155	12817365	12830942	12831041	16519	21,19,21	1,1,5	26,13,27	0,0,0	-2	-1	0.000329068	0.0287502	0.913,0.905,0.677	1.0,1.0,1.0	-0.168	SE	#N/A
899	ENSG00000124155	PIGT	chr20	+	45424460	45424579	45424460	45424579	45424269	45424381	45425573	45426189	899	66,85,76	4,0,6	66,46,227	0,0,0	-2	-1	0.000334571	0.0291457	0.892,1.0,0.864	1.0,1.0,1.0	-0.081	SE	#N/A
43773	ENSG00000157168	NRG1	chr8	+	32763217	32763359	32763217	32763359	32760199	32760406	32763747	32763998	43773	3,3,2	24,14,24	12,3,20	15,12,43	-2	-1	0.000336422	0.0292218	0.059,0.097,0.04	0.286,0.111,0.189	-0.13	SE	#N/A
50172	ENSG00000141560	FN3KRP	chr17	+	82720249	82720363	82720249	82720363	82718905	82719057	82722803	82722886	50172	6,5,3	0,0,0	4,2,7	1,0,5	-2	-1	0.000337572	0.0292367	1.0,1.0,1.0	0.667,1.0,0.412	0.307	SE	#N/A
44296	ENSG00000113658	SMAD5	chr5	+	136152674	136152758	136152674	136152758	136132846	136132962	136153591	136153729	44296	1,1,0	2,1,5	2,1,7	2,0,2	-2	-1	0.000339248	0.0292969	0.2,0.333,0.0	0.333,1.0,0.636	-0.479	SE	#N/A
55945	ENSG00000010270	STARD3NL	chr7	+	38179089	38179145	38179089	38179145	38178350	38178420	38207446	38207729	55945	7,0,5	5,16,22	0,2,0	12,4,87	-2	-1	0.000340954	0.0293593	0.412,0.0,0.102	0.0,0.2,0.0	0.105	SE	#N/A
27222	ENSG00000168679	SLC16A4	chr1	-	110380981	110381143	110380981	110381143	110376949	110377161	110381651	110381795	27222	14,28,27	0,0,0	12,14,48	0,0,8	-2	-1	0.000345094	0.0295456	1.0,1.0,1.0	1.0,1.0,0.75	0.083	SE	#N/A
52426	ENSG00000082074	FYB1	chr5	-	39212677	39213017	39212677	39213017	39153447	39153604	39219442	39219563	52426	0,0,0	16,5,7	1,1,9	12,19,27	-2	-1	0.000344984	0.0295456	0.0,0.0,0.0	0.04,0.026,0.143	-0.07	SE	#N/A
5152	ENSG00000121858	TNFSF10	chr3	-	172509216	172509321	172509216	172509321	172505507	172506919	172514860	172514998	5152	54,55,74	3,5,5	43,40,127	0,2,1	-2	-1	0.000348415	0.0297447	0.9,0.846,0.881	1.0,0.909,0.984	-0.089	SE	#N/A
31295	ENSG00000198431	TXNRD1	chr12	+	104290992	104291104	104290992	104291104	104288930	104289040	104311289	104311412	31295	1,0,0	56,46,78	2,3,14	55,54,113	-2	-1	0.000354938	0.0302152	0.009,0.0,0.0	0.018,0.027,0.058	-0.031	SE	#N/A
17145	ENSG00000182809	CRIP2	chr14	+	105478265	105478360	105478265	105478360	105474149	105474905	105478449	105478507	17145	18,23,28	0,1,0	30,8,37	4,0,4	-2	-1	0.00035704	0.0303078	1.0,0.92,1.0	0.789,1.0,0.822	0.103	SE	#N/A
22617	ENSG00000177119	ANO6	chr12	+	45416698	45416904	45416698	45416904	45409356	45409487	45421070	45421217	22617	43,15,57	0,0,0	34,41,73	1,0,8	-2	-1	0.000373033	0.0314865	1.0,1.0,1.0	0.944,1.0,0.82	0.079	SE	#N/A
17055	ENSG00000053747	LAMA3	chr18	+	23775791	23775923	23775791	23775923	23773496	23773587	23777556	23777619	17055	21,14,13	0,0,1	19,5,24	2,1,4	-2	-1	0.000374608	0.0314911	1.0,1.0,0.867	0.826,0.714,0.75	0.192	SE	#N/A
56628	ENSG00000101966	XIAP	chrX	+	123885630	123886539	123885630	123886539	123860271	123860545	123888618	123888718	56628	67,27,41	9,0,1	37,40,134	1,0,1	-2	-1	0.000375195	0.0314911	0.788,1.0,0.953	0.949,1.0,0.985	-0.064	SE	#N/A
31111	ENSG00000166167	BTRC	chr10	+	101461963	101462058	101461963	101462058	101430344	101430452	101479367	101479457	31111	20,10,21	1,2,4	15,9,46	1,0,0	-2	-1	0.000378303	0.0316116	0.909,0.714,0.724	0.882,1.0,1.0	-0.178	SE	#N/A
51828	ENSG00000285733	AL031315.1	chr6	-	169613558	169613656	169613558	169613656	169602218	169602321	169632946	169633068	51828	2,1,3	0,0,2	0,2,1	1,0,4	-2	-1	0.00038346	0.0319158	1.0,1.0,0.429	0.0,1.0,0.111	0.439	SE	#N/A
6048	ENSG00000172845	SP3	chr2	-	173964404	173964553	173964404	173964553	173954872	173956232	173965164	173965702	6048	2,0,1	0,1,3	1,1,2	1,0,0	-2	-1	0.00038543	0.0319907	1.0,0.0,0.143	0.333,1.0,1.0	-0.397	SE	#N/A
8664	ENSG00000109113	RAB34	chr17	-	28715992	28716061	28715992	28716061	28715799	28715901	28716902	28716994	8664	46,41,74	0,0,1	42,30,143	1,0,10	-2	-1	0.000391341	0.0322128	1.0,1.0,0.974	0.955,1.0,0.877	0.047	SE	#N/A
31182	ENSG00000188428	BLOC1S5	chr6	-	8027206	8027399	8027206	8027399	8026366	8026425	8041138	8041268	31182	0,0,2	11,10,14	5,2,5	6,5,29	-2	-1	0.000390823	0.0322128	0.0,0.0,0.067	0.294,0.167,0.079	-0.158	SE	#N/A
49373	ENSG00000125814	NAPB	chr20	-	23397071	23397188	23397071	23397188	23394921	23394999	23402992	23403072	49373	1,0,1	0,2,1	5,1,12	0,0,4	-2	-1	0.000389292	0.0322128	1.0,0.0,0.333	1.0,1.0,0.6	-0.422	SE	#N/A
28359	ENSG00000174718	RESF1	chr12	+	31970188	31970356	31970188	31970356	31960776	31960871	31980877	31982979	28359	5,14,13	1,4,5	8,12,33	0,0,3	-2	-1	0.000396071	0.0324872	0.714,0.636,0.565	1.0,1.0,0.846	-0.31	SE	#N/A
52969	ENSG00000042317	AL049834.1	chr14	+	88393392	88393488	88393392	88393488	88391380	88391455	88396155	88396184	52969	6,3,10	5,8,3	5,8,38	0,1,5	-2	-1	0.000396848	0.0324872	0.375,0.158,0.625	1.0,0.8,0.792	-0.478	SE	#N/A
51756	ENSG00000196693	ZNF33B	chr10	-	42614281	42614358	42614281	42614358	42594594	42594699	42631928	42632024	51756	0,0,3	12,16,13	2,2,14	19,10,12	-2	-1	0.000411656	0.0336073	0.0,0.0,0.103	0.05,0.091,0.368	-0.135	SE	#N/A
4430	ENSG00000115419	GLS	chr2	+	190927305	190927482	190927305	190927482	190924542	190924593	190930436	190930568	4430	82,50,100	2,4,8	63,65,214	1,2,1	-2	-1	0.000413385	0.0336565	0.953,0.862,0.862	0.969,0.942,0.991	-0.075	SE	#N/A
14358	ENSG00000162604	TM2D1	chr1	-	61723712	61723772	61723712	61723772	61709328	61709437	61724901	61725144	14358	7,12,19	0,1,0	11,10,42	3,2,3	-2	-1	0.000414742	0.0336752	1.0,0.857,1.0	0.647,0.714,0.875	0.207	SE	#N/A
38103	ENSG00000123600	METTL8	chr2	-	171414602	171414726	171414602	171414726	171360421	171360513	171433882	171434087	38103	3,3,3	1,0,1	5,4,1	2,3,8	-2	-1	0.000419218	0.0338547	0.6,1.0,0.6	0.556,0.4,0.059	0.395	SE	#N/A
13545	ENSG00000124356	STAMBP	chr2	+	73860533	73860589	73860533	73860589	73860051	73860151	73862202	73862806	13545	10,7,11	123101137	0,1,10	82,95,281	-2	-1	0.000423843	0.0338743	0.039,0.033,0.039	0.0,0.005,0.017	0.03	SE	#N/A
37621	ENSG00000150593	PDCD4	chr10	+	110876669	110876753	110876669	110876753	110875965	110876070	110881274	110881535	37621	0,1,11	22,26,33	0,0,0	6,11,46	-2	-1	0.000424829	0.0338743	0.0,0.019,0.143	0.0,0.0,0.0	0.054	SE	#N/A
39279	ENSG00000139112	GABARAPL1	chr12	+	10214668	10214779	10214668	10214779	10213835	10214187	10218062	10218141	39279	0,2,3	1,0,0	1,3,1	1,1,6	-2	-1	0.00042256	0.0338743	0.0,1.0,1.0	0.333,0.6,0.077	0.33	SE	#N/A
45024	ENSG00000121716	PILRB	chr7	+	100353372	100353483	100353372	100353483	100353209	100353270	100355142	100355240	45024	3,16,15	1,0,2	7,5,16	4,2,8	-2	-1	0.000425456	0.0338743	0.6,1.0,0.789	0.467,0.556,0.5	0.289	SE	#N/A
47676	ENSG00000129422	MTUS1	chr8	-	17723671	17723833	17723671	17723833	17715766	17715901	17743603	17743799	47676	21,9,17	0,1,0	15,4,32	0,4,4	-2	-1	0.000422446	0.0338743	1.0,0.818,1.0	1.0,0.333,0.8	0.228	SE	#N/A
60864	ENSG00000152464	RPP38	chr10	+	15102217	15102336	15102217	15102336	15097179	15097409	15103304	15103713	60864	14,5,10	2,0,0	6,6,37	3,2,7	-2	-1	0.000426263	0.0338743	0.778,1.0,1.0	0.5,0.6,0.725	0.318	SE	#N/A
11012	ENSG00000164674	SYTL3	chr6	+	158663204	158663378	158663204	158663378	158662749	158662812	158665394	158665613	11012	4,2,4	2,0,0	1,1,4	1,1,3	-2	-1	0.000437089	0.0345508	0.5,1.0,1.0	0.333,0.333,0.4	0.478	SE	#N/A
38983	ENSG00000026950	BTN3A1	chr6	+	26409893	26409914	26409893	26409914	26409532	26409733	26410005	26410032	38983	1,12,14	0,0,0	4,3,15	2,0,4	-2	-1	0.000436416	0.0345508	1.0,1.0,1.0	0.5,1.0,0.652	0.283	SE	#N/A
900	ENSG00000124155	PIGT	chr20	+	45424495	45424579	45424495	45424579	45423103	45424381	45425573	45425826	900	68,91,89	4,0,6	73,61,267	0,0,0	-2	-1	0.00044503	0.0349934	0.895,1.0,0.881	1.0,1.0,1.0	-0.075	SE	#N/A
56957	ENSG00000168067	MAP4K2	chr11	-	64800899	64801031	64800899	64801031	64800763	64800826	64801110	64801183	56957	11,8,25	1,0,0	9,9,36	0,0,9	-2	-1	0.00044488	0.0349934	0.846,1.0,1.0	1.0,1.0,0.667	0.06	SE	#N/A
65560	ENSG00000197037	ZSCAN25	chr7	+	99618134	99618209	99618134	99618209	99616947	99616989	99618524	99618651	65560	0,0,0	4,3,26	3,2,2	2,1,11	-2	-1	0.000453328	0.0355524	0.0,0.0,0.0	0.429,0.5,0.083	-0.337	SE	#N/A
37385	ENSG00000167182	SP2	chr17	+	47897814	47897927	47897814	47897927	47896181	47896293	47915311	47915388	37385	0,1,0	27,19,16	0,1,9	3,8,33	-2	-1	0.000454819	0.0355759	0.0,0.026,0.0	0.0,0.059,0.12	-0.051	SE	#N/A
16380	ENSG00000123353	ORMDL2	chr12	+	55819090	55819173	55819090	55819173	55818040	55818112	55819341	55819493	16380	80,83,108	2,2,9	100107235	0,1,3	-2	-1	0.0004629	0.0361134	0.952,0.954,0.857	1.0,0.982,0.975	-0.065	SE	#N/A
39198	ENSG00000204178	MACO1	chr1	+	25456652	25456831	25456652	25456831	25454258	25454382	25458390	25458892	39198	46,35,40	0,0,14	25,40,86	0,1,0	-2	-1	0.000466421	0.0362934	1.0,1.0,0.588	1.0,0.952,1.0	-0.121	SE	#N/A
29045	ENSG00000203875	SNHG5	chr6	-	85677790	85678032	85677790	85678032	85677423	85677492	85678135	85678736	29045	15,17,5	0,1,0	6,7,54	1,1,6	-2	-1	0.000475861	0.0367409	1.0,0.895,1.0	0.75,0.778,0.818	0.183	SE	#N/A
29054	ENSG00000203875	SNHG5	chr6	-	85677953	85678032	85677953	85678032	85677008	85677492	85678135	85678188	29054	23,18,6	0,1,0	8,8,57	1,1,6	-2	-1	0.000474965	0.0367409	1.0,0.9,1.0	0.8,0.8,0.826	0.158	SE	#N/A
7607	ENSG00000101084	RAB5IF	chr20	+	36607889	36608000	36607889	36608000	36607714	36607818	36612009	36612557	7607	1,0,2	6,3,3	4,8,9	3,7,9	-2	-1	0.000488302	0.0375523	0.077,0.0,0.25	0.4,0.364,0.333	-0.257	SE	#N/A
30057	ENSG00000155324	GRAMD2B	chr5	+	126469676	126469788	126469676	126469788	126465151	126465545	126472237	126472304	30057	16,10,24	0,0,9	15,20,34	0,0,0	-2	-1	0.000488884	0.0375523	1.0,1.0,0.571	1.0,1.0,1.0	-0.143	SE	#N/A
12021	ENSG00000127954	STEAP4	chr7	-	88290915	88291014	88290915	88291014	88283813	88284271	88306791	88306880	12021	4,0,2	0,1,0	3,0,3	2,2,2	-2	-1	0.000491906	0.0376875	1.0,0.0,1.0	0.429,0.0,0.429	0.381	SE	#N/A
14639	ENSG00000050426	LETMD1	chr12	+	51053811	51053860	51053811	51053860	51049033	51049185	51055834	51056021	14639	7,9,17	4,0,1	7,6,8	4,6,15	-2	-1	0.000499673	0.0380873	0.467,1.0,0.895	0.467,0.333,0.211	0.45	SE	#N/A
48363	ENSG00000072364	AFF4	chr5	-	132927120	132927207	132927120	132927207	132904367	132904404	132932177	132932222	48363	78,98,175	0,9,12	117,89,263	0,1,6	-2	-1	0.000499547	0.0380873	1.0,0.845,0.879	1.0,0.978,0.956	-0.07	SE	#N/A
65816	ENSG00000023191	RNH1	chr11	-	504823	504996	504823	504996	502061	502181	507112	507195	65816	1,0,2	1,8,0	1,2,6	2,0,0	-2	-1	0.000506296	0.038494	0.333,0.0,1.0	0.2,1.0,1.0	-0.289	SE	#N/A
4002	ENSG00000069943	PIGB	chr15	+	55350698	55350912	55350698	55350912	55341737	55341802	55354797	55354978	4002	6,2,29	0,0,8	4,7,20	1,0,0	-2	-1	0.000509153	0.0385152	1.0,1.0,0.644	0.667,1.0,1.0	-0.008	SE	#N/A
43822	ENSG00000115598	IL1RL2	chr2	+	102191924	102192120	102191924	102192120	102189075	102189310	102201555	102201582	43822	2,0,5	5,1,1	2,1,13	2,0,0	-2	-1	0.000508949	0.0385152	0.167,0.0,0.714	0.333,1.0,1.0	-0.484	SE	#N/A
7603	ENSG00000168014	C2CD3	chr11	-	74161398	74161556	74161398	74161556	74139604	74139828	74168343	74168613	7603	10,19,14	1,1,0	6,5,19	2,0,8	-2	-1	0.000516261	0.0389542	0.833,0.905,1.0	0.6,1.0,0.543	0.198	SE	#N/A
61606	ENSG00000214021	TTLL3	chr3	+	9816073	9816202	9816073	9816202	9813247	9813345	9817644	9817658	61606	1,1,2	2,1,1	1,2,12	1,1,0	-2	-1	0.00051847	0.0390224	0.2,0.333,0.5	0.333,0.5,1.0	-0.267	SE	#N/A
4270	ENSG00000230943	LINC02541	chr6	-	113623739	113623822	113623739	113623822	113623170	113623646	113627520	113627675	4270	3,1,13	4,4,1	0,1,1	1,1,8	-2	-1	0.000521243	0.0391325	0.273,0.111,0.867	0.0,0.333,0.059	0.286	SE	#N/A
5206	ENSG00000068885	IFT80	chr3	-	160268412	160268536	160268412	160268536	160256985	160258635	160277305	160277478	5206	14,28,84	0,0,0	21,7,30	1,0,6	-2	-1	0.000527455	0.0394009	1.0,1.0,1.0	0.913,1.0,0.714	0.124	SE	#N/A
32676	ENSG00000104763	ASAH1	chr8	-	18064456	18064468	18064456	18064468	18063184	18063230	18067219	18067298	32676	1,1,31	10,3,2	1,0,0	2,4,6	-2	-1	0.000527174	0.0394009	0.048,0.143,0.886	0.2,0.0,0.0	0.292	SE	#N/A
23295	ENSG00000166946	CCNDBP1	chr15	+	43194080	43194137	43194080	43194137	43192742	43192803	43194414	43194461	23295	1,1,2	105,72,107	4,5,19	68,80,268	-2	-1	0.000536719	0.0399929	0.005,0.007,0.009	0.029,0.03,0.034	-0.024	SE	#N/A
27031	ENSG00000138641	HERC3	chr4	+	88667891	88668081	88667891	88668081	88667376	88667488	88669859	88670023	27031	19,16,24	0,4,4	14,23,53	0,0,2	-2	-1	0.000538752	0.0400445	1.0,0.667,0.75	1.0,1.0,0.93	-0.171	SE	#N/A
9169	ENSG00000074582	BCS1L	chr2	+	218660938	218661307	218660938	218661307	218660036	218660166	218661405	218661416	9169	41,16,31	4,0,5	18,32,61	0,0,2	-2	-1	0.000542643	0.0402336	0.837,1.0,0.756	1.0,1.0,0.938	-0.115	SE	#N/A
45025	ENSG00000121716	PILRB	chr7	+	100353372	100354012	100353372	100354012	100353209	100353270	100355142	100355240	45025	8,38,19	1,0,2	20,14,34	4,2,8	-2	-1	0.000547602	0.0404079	0.8,1.0,0.826	0.714,0.778,0.68	0.151	SE	#N/A
45132	ENSG00000263001	GTF2I	chr7	+	74714856	74714916	74714856	74714916	74711031	74711109	74716893	74716950	45132	4,0,1	204184310	3,5,26	110125448	-2	-1	0.000550402	0.0404079	0.01,0.0,0.002	0.013,0.02,0.028	-0.016	SE	#N/A
51916	ENSG00000198920	KIAA0753	chr17	-	6624754	6624861	6624754	6624861	6623508	6623571	6628116	6628487	51916	12,17,12	1,0,0	7,16,54	4,0,5	-2	-1	0.000549911	0.0404079	0.857,1.0,1.0	0.467,1.0,0.844	0.182	SE	#N/A
63176	ENSG00000120053	GOT1	chr10	-	99403723	99403874	99403723	99403874	99403468	99403634	99405755	99405860	63176	31,21,21	0,0,0	30,20,57	0,1,7	-2	-1	0.000548122	0.0404079	1.0,1.0,1.0	1.0,0.909,0.803	0.096	SE	#N/A
16229	ENSG00000182667	NTM	chr11	+	132317654	132317690	132317654	132317690	132314551	132314703	132330152	132330185	16229	1,0,0	6,2,3	2,1,7	6,3,16	-2	-1	0.000552544	0.0404657	0.077,0.0,0.0	0.143,0.143,0.179	-0.129	SE	#N/A
42164	ENSG00000129515	SNX6	chr14	-	34608029	34608140	34608029	34608140	34605486	34605717	34609637	34609742	42164	87,98,279	4,1,2	90,99,391	5,3,21	-2	-1	0.000557274	0.0407124	0.916,0.98,0.986	0.9,0.943,0.903	0.045	SE	#N/A
4395	ENSG00000164074	ABHD18	chr4	+	128021136	128021238	128021136	128021238	128020079	128020169	128028474	128028853	4395	10,21,19	0,0,0	5,5,20	0,0,8	-2	-1	0.000559213	0.0407543	1.0,1.0,1.0	1.0,1.0,0.556	0.148	SE	#N/A
49338	ENSG00000150093	ITGB1	chr10	-	32935894	32936081	32935894	32936081	32935491	32935558	32953592	32953809	49338	1,2,0	21,20,48	0,3,14	29,22,58	-2	-1	0.000564335	0.0410275	0.023,0.048,0.0	0.0,0.064,0.108	-0.034	SE	#N/A
12813	ENSG00000175581	MRPL48	chr11	+	73817822	73817947	73817822	73817947	73787876	73787992	73825707	73825796	12813	1,4,4	0,0,2	1,0,14	3,2,3	-2	-1	0.000586618	0.042441	1.0,1.0,0.5	0.143,0.0,0.7	0.552	SE	#N/A
59156	ENSG00000185414	MRPL30	chr2	+	99186176	99186254	99186176	99186254	99181151	99181249	99194750	99194897	59156	18,16,58	1,0,0	22,19,42	0,2,6	-2	-1	0.000585622	0.042441	0.9,1.0,1.0	1.0,0.826,0.778	0.099	SE	#N/A
461	ENSG00000143248	RGS5	chr1	-	163319181	163319291	163319181	163319291	163306232	163306329	163321621	163321772	461	19,11,17	0,0,2	22,11,11	1,3,4	-2	-1	0.000599043	0.0432353	1.0,1.0,0.81	0.917,0.647,0.579	0.222	SE	#N/A
64970	ENSG00000143373	ZNF687	chr1	+	151285205	151286074	151285205	151286074	151282311	151282395	151286274	151288406	64970	0,0,0	2,6,5	3,0,6	3,3,0	-2	-1	0.00060962	0.0437871	0.0,0.0,0.0	0.333,0.0,1.0	-0.444	SE	#N/A
48765	ENSG00000223959	AFG3L1P	chr16	+	89977677	89977802	89977677	89977802	89972592	89972765	89978809	89978878	48765	4,8,15	3,3,0	6,13,29	1,0,0	-2	-1	0.000626833	0.0447949	0.4,0.571,1.0	0.75,1.0,1.0	-0.26	SE	#N/A
64736	ENSG00000145916	RMND5B	chr5	+	178131236	178131376	178131236	178131376	178130995	178131054	178138107	178138258	64736	4,8,1	0,0,0	6,2,6	3,1,1	-2	-1	0.000629647	0.0447949	1.0,1.0,1.0	0.5,0.5,0.75	0.417	SE	#N/A
65670	ENSG00000164347	GFM2	chr5	-	74738501	74738642	74738501	74738642	74738317	74738417	74739988	74740137	65670	44,43,87	2,0,7	43,54,103	0,0,0	-2	-1	0.000628242	0.0447949	0.917,1.0,0.861	1.0,1.0,1.0	-0.074	SE	#N/A
9171	ENSG00000074582	BCS1L	chr2	+	218661405	218661545	218661405	218661545	218659655	218659743	218661758	218661916	9171	7,3,3	0,0,0	11,5,15	2,0,4	-2	-1	0.000636641	0.0451849	1.0,1.0,1.0	0.733,1.0,0.652	0.205	SE	#N/A
47939	ENSG00000078098	FAP	chr2	-	162198178	162198298	162198178	162198298	162194700	162194748	162198756	162198826	47939	1,0,0	8,4,15	0,2,6	6,5,7	-2	-1	0.000640157	0.0453268	0.059,0.0,0.0	0.0,0.167,0.3	-0.136	SE	#N/A
19325	ENSG00000100591	AHSA1	chr14	+	77468082	77468184	77468082	77468184	77465538	77465667	77469076	77469470	19325	46,40,69	1,0,0	30,43,115	1,1,8	-2	-1	0.000653309	0.0461486	0.958,1.0,1.0	0.938,0.956,0.878	0.062	SE	#N/A
24183	ENSG00000141447	OSBPL1A	chr18	-	24181144	24181279	24181144	24181279	24179737	24179835	24196124	24196200	24183	53,43,58	0,0,0	47,39,83	1,0,8	-2	-1	0.000657368	0.0463258	1.0,1.0,1.0	0.959,1.0,0.838	0.068	SE	#N/A
24142	ENSG00000100075	SLC25A1	chr22	-	19177941	19178041	19177941	19178041	19177119	19177204	19178132	19178240	24142	4,2,1	0,1,0	3,1,1	1,0,5	-2	-1	0.000659423	0.0463613	1.0,0.5,1.0	0.6,1.0,0.091	0.27	SE	#N/A
37585	ENSG00000183765	CHEK2	chr22	-	28696900	28696987	28696900	28696987	28695709	28695873	28699837	28699937	37585	10,4,14	0,4,2	3,2,26	0,0,0	-2	-1	0.000665264	0.0466621	1.0,0.333,0.778	1.0,1.0,1.0	-0.296	SE	#N/A
45358	ENSG00000090686	USP48	chr1	-	21723897	21724095	21723897	21724095	21721649	21721764	21728569	21728719	45358	56,80,54	0,0,2	41,53,132	0,2,10	-2	-1	0.000666908	0.0466679	1.0,1.0,0.931	1.0,0.93,0.868	0.044	SE	#N/A
48547	ENSG00000100181	TPTEP1	chr22	+	16637039	16637090	16637039	16637090	16601910	16602215	16638578	16638740	48547	10,11,20	2,0,0	6,7,8	0,2,4	-2	-1	0.000669151	0.0467155	0.714,1.0,1.0	1.0,0.636,0.5	0.193	SE	#N/A
41869	ENSG00000164142	FAM160A1	chr4	+	151482523	151482648	151482523	151482648	151409351	151409465	151566137	151566258	41869	13,8,13	1,0,0	7,7,36	2,1,4	-2	-1	0.0006709	0.0467284	0.867,1.0,1.0	0.636,0.778,0.818	0.212	SE	#N/A
43924	ENSG00000225484	NUTM2B-AS1	chr10	-	79808762	79808832	79808762	79808832	79806038	79806122	79814612	79814716	43924	8,7,16	1,0,1	7,6,8	3,0,6	-2	-1	0.000672794	0.0467513	0.8,1.0,0.889	0.538,1.0,0.4	0.25	SE	#N/A
6530	ENSG00000122507	BBS9	chr7	+	33351218	33351323	33351218	33351323	33349067	33349170	33357854	33357995	6530	2,4,1	0,0,3	2,0,0	0,1,1	-2	-1	0.000682447	0.0473121	1.0,1.0,0.143	1.0,0.0,0.0	0.381	SE	#N/A
48762	ENSG00000223959	AFG3L1P	chr16	+	89977604	89977802	89977604	89977802	89972616	89972765	89978809	89978878	48762	4,8,15	3,3,0	5,13,27	1,0,0	-2	-1	0.000686678	0.0474952	0.4,0.571,1.0	0.714,1.0,1.0	-0.248	SE	#N/A
24279	ENSG00000109667	SLC2A9	chr4	-	9826419	9826600	9826419	9826600	9779806	9780065	9834880	9835008	24279	22,16,30	2,0,1	9,21,34	4,2,7	-2	-1	0.000692539	0.04779	0.846,1.0,0.938	0.529,0.84,0.708	0.236	SE	#N/A
45502	ENSG00000130021	PUDP	chrX	-	7116965	7117034	7116965	7117034	7105619	7105838	7148052	7148158	45502	0,2,0	18,19,26	2,1,10	16,22,35	-2	-1	0.000694986	0.0478483	0.0,0.05,0.0	0.059,0.022,0.125	-0.052	SE	#N/A
50205	ENSG00000143294	PRCC	chr1	+	156791696	156791792	156791696	156791792	156786607	156787174	156794664	156794808	50205	56,38,77	0,6,5	46,58,153	1,1,1	-2	-1	0.000725008	0.0498006	1.0,0.76,0.885	0.958,0.967,0.987	-0.089	SE	#N/A
19137	ENSG00000150779	TIMM8B	chr11	-	112085966	112086310	112085966	112086310	112085148	112085462	112086639	112086722	19137	30,27,27	83,85,102	78,29,105	76,64,211	-2	-1	0.000732203	0.0500646	0.153,0.137,0.117	0.339,0.185,0.199	-0.105	SE	#N/A
24378	ENSG00000116396	KCNC4	chr1	+	110232220	110232597	110232220	110232597	110225974	110226178	110232910	110234044	24378	0,1,0	1,0,1	3,1,5	3,0,1	-2	-1	0.000731318	0.0500646	0.0,1.0,0.0	0.333,1.0,0.714	-0.349	SE	#N/A
38100	ENSG00000123600	METTL8	chr2	-	171392042	171392197	171392042	171392197	171360421	171360513	171433882	171434018	38100	52,30,28	1,0,1	33,32,119	2,3,8	-2	-1	0.000734263	0.0500908	0.963,1.0,0.933	0.892,0.842,0.881	0.094	SE	#N/A
5248	ENSG00000161960	EIF4A1	chr17	+	7574259	7574678	7574259	7574678	7574259	7574308	7574547	7574678	5248	2,1,2	2,0,0	0,1,3	1,1,9	-2	-1	0.000697205	0.0485788	0.333,1.0,1.0	0.0,0.333,0.143	0.619	RI	EIF4A1
142	ENSG00000182944	EWSR1	chr22	+	29288605	29291599	29288605	29291599	29288605	29288786	29291561	29291599	142	1,0,0	7,6,10	10,3,7	4,2,13	-2	-1	1.09918e-07	5.20791e-05	0.067,0.0,0.0	0.556,0.429,0.212	-0.377	RI	EWSR1
144	ENSG00000182944	EWSR1	chr22	+	29288605	29291599	29288605	29291599	29288605	29288786	29291564	29291599	144	1,0,0	9,16,14	10,3,9	7,13,36	-2	-1	2.62761e-06	0.000889257	0.053,0.0,0.0	0.417,0.103,0.111	-0.193	RI	EWSR1
5100	ENSG00000089280	FUS	chr16	+	31184938	31188357	31184938	31188357	31184938	31185179	31188324	31188357	5100	1,0,0	2,1,1	4,3,18	0,0,3	-2	-1	3.20189e-08	1.89632e-05	0.2,0.0,0.0	1.0,1.0,0.75	-0.85	RI	FUS
3262	ENSG00000112739	PRPF4B	chr6	+	4060412	4061147	4060412	4061147	4060412	4060686	4061014	4061147	3262	1,0,0	3,3,2	3,1,6	1,1,3	-2	-1	6.1759e-06	0.00146307	0.143,0.0,0.0	0.6,0.333,0.5	-0.43	RI	PRPF4B
2955	ENSG00000131051	RBM39	chr20	-	35704667	35705330	35704667	35705330	35704667	35704746	35705224	35705330	2955	4,2,2	15,48,86	14,11,17	22,18,57	-2	-1	4.21252e-09	3.32649e-06	0.118,0.02,0.011	0.241,0.234,0.13	-0.152	RI	RBM39
2475	ENSG00000166340	TPP1	chr11	-	6617625	6619267	6617625	6619267	6617625	6617776	6619195	6619267	2475	2,2,1	0,0,0	0,1,0	1,1,4	-2	-1	3.15525e-13	7.4748e-10	1.0,1.0,1.0	0.0,0.333,0.0	0.889	RI	#N/A
2808	ENSG00000213983	AP1G2	chr14	-	23565605	23566160	23565605	23566160	23565605	23565701	23566063	23566160	2808	0,1,0	1,4,1	3,2,7	0,1,0	-2	-1	6.59742e-11	7.81465e-08	0.0,0.111,0.0	1.0,0.5,1.0	-0.796	RI	#N/A
5746	ENSG00000215041	NEURL4	chr17	-	7318064	7318356	7318064	7318356	7318064	7318172	7318268	7318356	5746	3,2,4	3,1,0	0,0,0	2,7,6	-2	-1	2.26968e-07	8.96146e-05	0.333,0.5,1.0	0.0,0.0,0.0	0.611	RI	#N/A
3927	ENSG00000100906	NFKBIA	chr14	-	35402393	35402859	35402393	35402859	35402393	35402534	35402770	35402859	3927	1,1,1	0,0,0	4,2,6	0,2,9	-2	-1	3.42143e-06	0.00101317	1.0,1.0,1.0	1.0,0.333,0.25	0.472	RI	#N/A
3744	ENSG00000140983	RHOT2	chr16	+	668352	668699	668352	668699	668352	668411	668655	668699	3744	2,1,4	1,1,0	2,0,0	3,1,2	-2	-1	5.68522e-06	0.00146307	0.5,0.333,1.0	0.25,0.0,0.0	0.528	RI	#N/A
5267	ENSG00000139613	SMARCC2	chr12	-	56164302	56164731	56164302	56164731	56164302	56164368	56164647	56164731	5267	8,8,7	1,2,4	15,8,21	0,0,1	-2	-1	1.73698e-05	0.00342909	0.8,0.667,0.467	1.0,1.0,0.913	-0.326	RI	#N/A
6334	ENSG00000054148	PHPT1	chr9	+	136850012	136850560	136850012	136850560	136850012	136850137	136850502	136850560	6334	10,4,10	0,0,0	7,11,22	1,0,8	-2	-1	1.71832e-05	0.00342909	1.0,1.0,1.0	0.778,1.0,0.579	0.214	RI	#N/A
1839	ENSG00000167535	CACNB3	chr12	+	48824668	48825243	48824668	48825243	48824668	48824733	48825162	48825243	1839	1,1,0	2,2,2	3,2,3	0,0,3	-2	-1	1.9851e-05	0.00361746	0.2,0.2,0.0	1.0,1.0,0.333	-0.644	RI	#N/A
5087	ENSG00000129422	MTUS1	chr8	-	17653424	17654666	17653424	17654666	17653424	17653498	17654560	17654666	5087	0,2,0	22,15,44	4,7,5	18,23,30	-2	-1	2.39135e-05	0.00404651	0.0,0.063,0.0	0.1,0.132,0.077	-0.082	RI	#N/A
6833	ENSG00000255717	SNHG1	chr11	-	62855423	62855885	62855423	62855885	62855423	62855466	62855864	62855885	6833	3,4,12	2,2,2	14,13,27	0,0,0	-2	-1	3.61036e-05	0.00570196	0.429,0.5,0.75	1.0,1.0,1.0	-0.44	RI	#N/A
787	ENSG00000101384	JAG1	chr20	-	10648548	10649107	10648548	10649107	10648548	10648676	10649060	10649107	787	2,5,1	2,1,2	6,3,6	0,0,0	-2	-1	4.63875e-05	0.00686825	0.333,0.714,0.2	1.0,1.0,1.0	-0.584	RI	#N/A
2456	ENSG00000111674	ENO2	chr12	+	6916670	6917107	6916670	6917107	6916670	6916729	6917037	6917107	2456	0,0,0	15,4,13	4,4,7	20,16,37	-2	-1	5.66937e-05	0.00773305	0.0,0.0,0.0	0.091,0.111,0.086	-0.096	RI	#N/A
6800	ENSG00000149483	TMEM138	chr11	+	61364249	61364518	61364249	61364518	61364249	61364315	61364432	61364518	6800	13,23,38	0,0,0	17,19,33	1,2,5	-2	-1	5.87568e-05	0.00773305	1.0,1.0,1.0	0.895,0.826,0.767	0.171	RI	#N/A
5666	ENSG00000041357	PSMA4	chr15	+	78542176	78542645	78542176	78542645	78542176	78542219	78542575	78542645	5666	35,41,72	3,4,3	45,47,154	0,0,1	-2	-1	7.66223e-05	0.0095536	0.854,0.837,0.923	1.0,1.0,0.987	-0.124	RI	#N/A
2341	ENSG00000111653	ING4	chr12	-	6652270	6652770	6652270	6652770	6652270	6652309	6652661	6652770	2341	14,8,18	0,0,0	5,8,36	0,0,9	-2	-1	8.76521e-05	0.010295	1.0,1.0,1.0	1.0,1.0,0.667	0.111	RI	#N/A
6757	ENSG00000159199	ATP5MC1	chr17	+	48893408	48895334	48893408	48895334	48893408	48893456	48895155	48895334	6757	6,5,5	5,0,8	9,6,25	0,0,2	-2	-1	9.12603e-05	0.010295	0.375,1.0,0.238	1.0,1.0,0.862	-0.416	RI	#N/A
4970	ENSG00000169718	DUS1L	chr17	-	82058340	82058818	82058340	82058818	82058340	82058408	82058780	82058818	4970	1,1,3	1,2,7	2,2,5	1,1,0	-2	-1	0.000107803	0.0116084	0.333,0.2,0.176	0.5,0.5,1.0	-0.43	RI	#N/A
6829	ENSG00000255717	SNHG1	chr11	-	62854518	62854938	62854518	62854938	62854518	62854551	62854887	62854938	6829	2,0,0	8,6,14	3,4,8	11,13,17	-2	-1	0.000197566	0.0203493	0.111,0.0,0.0	0.12,0.133,0.19	-0.111	RI	#N/A
4908	ENSG00000141452	RMC1	chr18	+	23530228	23530612	23530228	23530612	23530228	23530297	23530510	23530612	4908	5,1,5	3,0,5	3,2,1	0,0,1	-2	-1	0.000220907	0.0218054	0.455,1.0,0.333	1.0,1.0,0.333	-0.182	RI	#N/A
3063	ENSG00000164930	FZD6	chr8	+	103299955	103300284	103299955	103300284	103299955	103300084	103300199	103300284	3063	12,7,14	0,1,0	9,10,48	0,2,6	-2	-1	0.000232861	0.0220659	1.0,0.778,1.0	1.0,0.714,0.8	0.088	RI	#N/A
2809	ENSG00000213983	AP1G2	chr14	-	23565815	23566160	23565815	23566160	23565815	23565892	23566063	23566160	2809	4,1,0	16,20,18	9,4,18	16,22,45	-2	-1	0.000285461	0.0260099	0.111,0.024,0.0	0.22,0.083,0.167	-0.112	RI	#N/A
4335	ENSG00000160007	ARHGAP35	chr19	+	46987988	46989675	46987988	46989675	46987988	46988066	46989543	46989675	4335	0,3,0	34,20,16	15,2,3	9,20,39	-2	-1	0.000312944	0.0274579	0.0,0.07,0.0	0.455,0.048,0.037	-0.157	RI	#N/A
5817	ENSG00000119760	SUPT7L	chr2	-	27660983	27662281	27660983	27662281	27660983	27661601	27662178	27662281	5817	1,5,2	1,1,5	1,0,0	1,2,5	-2	-1	0.000366579	0.0299457	0.333,0.714,0.167	0.333,0.0,0.0	0.294	RI	#N/A
6543	ENSG00000132950	ZMYM5	chr13	-	19851354	19852190	19851354	19852190	19851354	19851448	19851688	19852190	6543	2,0,6	6,5,9	0,0,0	2,4,1	-2	-1	0.00035983	0.0299457	0.143,0.0,0.25	0.0,0.0,0.0	0.131	RI	#N/A
3348	ENSG00000234741	GAS5	chr1	-	173865228	173865547	173865228	173865547	173865228	173865282	173865470	173865547	3348	10,7,14	221214360	16,9,52	215159515	-2	-1	0.000397534	0.0306342	0.022,0.016,0.019	0.036,0.028,0.048	-0.018	RI	#N/A
4036	ENSG00000100099	HPS4	chr22	-	26465454	26466262	26465454	26466262	26465454	26465551	26466225	26466262	4036	3,3,1	0,0,3	2,0,2	3,7,10	-2	-1	0.00040087	0.0306342	1.0,1.0,0.143	0.25,0.0,0.091	0.601	RI	#N/A
4176	ENSG00000103266	STUB1	chr16	+	681792	682076	681792	682076	681792	681903	682019	682076	4176	0,4,0	3,4,2	1,1,4	2,0,0	-2	-1	0.000607647	0.0449848	0.0,0.333,0.0	0.2,1.0,1.0	-0.622	RI	#N/A
3445	ENSG00000166012	TAF1D	chr11	-	93730676	93731216	93730676	93731216	93730676	93730712	93731149	93731216	3445	1,3,4	22,32,157	4,4,20	51,39,129	-2	-1	0.00066804	0.0479572	0.022,0.045,0.013	0.038,0.049,0.072	-0.026	RI	#N/A
6788	ENSG00000145833	DDX46	chr5	+	134816429	134816606	134816429	134816606	134816429	134816603	134817495	134817714	6788	27,17,36	8,3,5	13,15,45	8,14,25	-2	-1	0.000483418	0.0303828	0.628,0.739,0.783	0.448,0.349,0.474	0.293	A5SS	DDX46
1976	ENSG00000168002	POLR2G	chr11	+	62761794	62762866	62761794	62762866	62761794	62761904	62765181	62765232	1976	3,1,3	1,2,4	2,3,1	0,0,0	-2	-1	7.0999e-09	8.92457e-06	0.6,0.2,0.273	1.0,1.0,1.0	-0.642	A5SS	POLR2G
5227	ENSG00000117523	PRRC2C	chr1	+	171514535	171514645	171514535	171514645	171514535	171514630	171515733	171515859	5227	7,9,12	0,1,0	5,6,15	2,0,6	-2	-1	7.16396e-05	0.0090051	1.0,0.818,1.0	0.556,1.0,0.556	0.235	A5SS	PRRC2C
4920	ENSG00000119314	PTBP3	chr9	-	112297831	112297916	112297831	112297916	112297840	112297916	112268048	112268195	4920	6,4,10	1,0,0	1,2,7	5,1,0	-2	-1	0.000929072	0.0461746	0.75,1.0,1.0	0.091,0.5,1.0	0.386	A5SS	PTBP3
1462	ENSG00000182899	RPL35A	chr3	+	197950189	197950299	197950189	197950299	197950189	197950221	197950935	197950978	1462	80,51,104	373329493	66,76,281	209261803	-2	-1	4.20751e-05	0.00622217	0.097,0.072,0.095	0.136,0.127,0.149	-0.049	A5SS	RPL35A
2647	ENSG00000089157	RPLP0	chr12	-	120200718	120200831	120200718	120200831	120200729	120200831	120199117	120199485	2647	85,68,74	282620682678	16,38,96	187322146374	-2	-1	0.00050153	0.0307524	0.015,0.016,0.014	0.004,0.009,0.007	0.008	A5SS	RPLP0
4860	ENSG00000154188	ANGPT1	chr8	-	107321895	107322128	107321895	107322128	107321898	107322128	107303239	107303367	4860	0,0,1	1,1,2	1,1,4	0,0,0	-2	-1	4.81519e-09	8.92457e-06	0.0,0.0,0.2	1.0,1.0,1.0	-0.933	A5SS	#N/A
2198	ENSG00000104231	ZFAND1	chr8	-	81721226	81721295	81721226	81721295	81721248	81721295	81718181	81718224	2198	14,19,19	4,3,3	13,19,59	0,0,0	-2	-1	2.17492e-07	0.000182259	0.636,0.76,0.76	1.0,1.0,1.0	-0.281	A5SS	#N/A
6909	ENSG00000163293	NIPAL1	chr4	+	48016771	48016885	48016771	48016885	48016771	48016851	48025067	48025334	6909	2,1,4	0,0,0	2,1,1	2,1,2	-2	-1	3.94191e-07	0.000247749	1.0,1.0,1.0	0.333,0.333,0.2	0.711	A5SS	#N/A
1619	ENSG00000110080	ST3GAL4	chr11	+	126406472	126406557	126406472	126406557	126406472	126406545	126406942	126407023	1619	8,4,1	0,0,0	4,5,12	0,1,11	-2	-1	1.63213e-05	0.00357563	1.0,1.0,1.0	1.0,0.714,0.353	0.311	A5SS	#N/A
2419	ENSG00000021826	CPS1	chr2	+	210519550	210519784	210519550	210519784	210519550	210519670	210556718	210556859	2419	4,10,0	1,1,8	7,5,25	0,1,0	-2	-1	8.26245e-06	0.00357563	0.667,0.833,0.0	1.0,0.714,1.0	-0.405	A5SS	#N/A
2722	ENSG00000230937	MIR205HG	chr1	+	209430424	209430500	209430424	209430500	209430424	209430476	209432203	209432549	2722	1,10,10	0,0,0	10,5,26	0,1,9	-2	-1	1.43872e-05	0.00357563	1.0,1.0,1.0	1.0,0.714,0.591	0.232	A5SS	#N/A
3136	ENSG00000203875	SNHG5	chr6	-	85677953	85678748	85677953	85678748	85678135	85678748	85677423	85677492	3136	9,1,1	0,1,0	2,1,3	1,1,6	-2	-1	1.21283e-05	0.00357563	1.0,0.333,1.0	0.5,0.333,0.2	0.433	A5SS	#N/A
3160	ENSG00000163660	CCNL1	chr3	-	157151728	157151930	157151728	157151930	157151916	157151930	157150281	157150381	3160	1,4,4	0,4,3	3,2,7	0,0,1	-2	-1	1.64483e-05	0.00357563	1.0,0.333,0.4	1.0,1.0,0.778	-0.348	A5SS	#N/A
3166	ENSG00000115694	STK25	chr2	-	241501477	241501698	241501477	241501698	241501527	241501698	241500739	241500796	3166	60,55,59	0,0,0	71,86,206	0,6,12	-2	-1	1.64356e-05	0.00357563	1.0,1.0,1.0	1.0,0.878,0.896	0.075	A5SS	#N/A
6391	ENSG00000168000	BSCL2	chr11	-	62706202	62706344	62706202	62706344	62706258	62706344	62705300	62705617	6391	2,6,11	0,0,0	11,3,7	2,0,9	-2	-1	1.18211e-05	0.00357563	1.0,1.0,1.0	0.733,1.0,0.28	0.329	A5SS	#N/A
6657	ENSG00000162105	SHANK2	chr11	-	70490275	70490387	70490275	70490387	70490302	70490387	70485313	70487720	6657	5,5,12	0,0,1	6,10,8	2,1,4	-2	-1	1.70674e-05	0.00357563	1.0,1.0,0.857	0.6,0.833,0.5	0.308	A5SS	#N/A
3367	ENSG00000122783	CYREN	chr7	-	135168748	135169060	135168748	135169060	135168785	135169060	135167731	135167807	3367	4,3,1	1,0,0	4,5,21	2,3,13	-2	-1	3.05563e-05	0.00547255	0.667,1.0,1.0	0.5,0.455,0.447	0.422	A5SS	#N/A
4679	ENSG00000204406	MBD5	chr2	+	148483109	148484135	148483109	148484135	148483109	148483436	148485741	148485950	4679	0,0,1	1,4,2	1,3,6	2,2,4	-2	-1	3.0767e-05	0.00547255	0.0,0.0,0.2	0.2,0.429,0.429	-0.286	A5SS	#N/A
6732	ENSG00000139620	KANSL2	chr12	-	48660365	48660619	48660365	48660619	48660467	48660619	48654940	48655060	6732	2,1,3	1,0,0	1,4,2	3,1,3	-2	-1	3.26525e-05	0.00547255	0.5,1.0,1.0	0.143,0.667,0.25	0.48	A5SS	#N/A
3955	ENSG00000165626	BEND7	chr10	-	13499738	13500080	13499738	13500080	13499777	13500080	13496765	13496888	3955	0,0,1	1,7,2	3,0,11	1,1,2	-2	-1	3.50963e-05	0.0055145	0.0,0.0,0.2	0.6,0.0,0.733	-0.378	A5SS	#N/A
6310	ENSG00000196498	NCOR2	chr12	-	124327408	124327633	124327408	124327633	124327546	124327633	124326190	124326370	6310	14,16,16	0,0,0	18,13,30	3,2,3	-2	-1	5.41633e-05	0.00756481	1.0,1.0,1.0	0.75,0.765,0.833	0.217	A5SS	#N/A
2292	ENSG00000174227	PIGG	chr4	+	521055	521273	521055	521273	521055	521249	521659	521941	2292	9,8,14	0,2,5	15,10,14	0,0,0	-2	-1	6.41712e-05	0.00849087	1.0,0.667,0.583	1.0,1.0,1.0	-0.25	A5SS	#N/A
4655	ENSG00000079432	CIC	chr19	+	42294172	42294304	42294172	42294304	42294172	42294298	42294603	42294735	4655	19,19,28	5,2,2	8,13,31	4,12,19	-2	-1	8.78607e-05	0.0105182	0.655,0.826,0.875	0.5,0.351,0.449	0.352	A5SS	#N/A
4594	ENSG00000035115	SH3YL1	chr2	-	230546	231191	230546	231191	231022	231191	229965	230044	4594	0,0,0	22,16,7	2,0,14	13,14,71	-2	-1	0.000101644	0.0116152	0.0,0.0,0.0	0.071,0.0,0.09	-0.054	A5SS	#N/A
4321	ENSG00000172239	PAIP1	chr5	-	43556581	43557077	43556581	43557077	43556818	43557077	43555829	43555999	4321	1,0,1	2,1,8	3,1,11	1,0,9	-2	-1	0.000125044	0.0136679	0.2,0.0,0.059	0.6,1.0,0.379	-0.573	A5SS	#N/A
5056	ENSG00000150776	NKAPD1	chr11	+	112075566	112075684	112075566	112075684	112075566	112075650	112078214	112078315	5056	1,1,1	1,2,8	3,4,2	0,0,4	-2	-1	0.000152691	0.0159943	0.333,0.2,0.059	1.0,1.0,0.2	-0.536	A5SS	#N/A
3023	ENSG00000070423	AC004156.1	chr19	-	651610	651855	651610	651855	651691	651855	650233	650296	3023	4,3,2	0,0,1	5,4,7	3,0,5	-2	-1	0.000213947	0.0199209	1.0,1.0,0.5	0.455,1.0,0.412	0.211	A5SS	#N/A
3135	ENSG00000203875	SNHG5	chr6	-	85677794	85678188	85677794	85678188	85678135	85678188	85677423	85677492	3135	18,11,32	0,1,0	9,16,33	1,1,6	-2	-1	0.00020792	0.0199209	1.0,0.846,1.0	0.818,0.889,0.733	0.135	A5SS	#N/A
6805	ENSG00000122779	TRIM24	chr7	+	138554697	138554966	138554697	138554966	138554697	138554864	138567480	138567654	6805	80,79,105	39,34,38	68,65,225	13,16,46	-2	-1	0.000209352	0.0199209	0.506,0.537,0.58	0.723,0.67,0.71	-0.16	A5SS	#N/A
1467	ENSG00000164305	CASP3	chr4	-	184648464	184648631	184648464	184648631	184648502	184648631	184638400	184638468	1467	5,7,6	0,0,0	6,0,18	1,2,3	-2	-1	0.000240906	0.0216299	1.0,1.0,1.0	0.75,0.0,0.75	0.5	A5SS	#N/A
4017	ENSG00000104915	STX10	chr19	-	13144763	13144870	13144763	13144870	13144767	13144870	13144576	13144671	4017	32,22,39	0,0,1	26,14,63	0,1,8	-2	-1	0.000269341	0.0225708	1.0,1.0,0.951	1.0,0.875,0.797	0.093	A5SS	#N/A
5151	ENSG00000163138	PACRGL	chr4	+	20700457	20700787	20700457	20700787	20700457	20700578	20704465	20704533	5151	14,9,15	1,2,7	8,10,39	2,0,0	-2	-1	0.000261159	0.0225708	0.875,0.692,0.517	0.667,1.0,1.0	-0.194	A5SS	#N/A
5952	ENSG00000006432	MAP3K9	chr14	-	70739897	70740164	70739897	70740164	70740041	70740164	70738244	70738398	5952	0,1,0	19,11,11	1,2,10	12,9,41	-2	-1	0.000279495	0.0226661	0.0,0.043,0.0	0.04,0.1,0.109	-0.069	A5SS	#N/A
588	ENSG00000120265	PCMT1	chr6	+	149802199	149802416	149802199	149802416	149802199	149802369	149810615	149811420	588	28,7,19	45,45,44	28,35,76	24,38,92	-2	-1	0.000289847	0.0227711	0.237,0.072,0.178	0.368,0.315,0.292	-0.163	A5SS	#N/A
3253	ENSG00000156831	NSMCE2	chr8	+	125091843	125091958	125091843	125091958	125091843	125091900	125102050	125102146	3253	16,8,26	2,4,3	7,17,34	0,2,0	-2	-1	0.000312694	0.0233001	0.8,0.5,0.813	1.0,0.81,1.0	-0.232	A5SS	#N/A
5579	ENSG00000178149	DALRD3	chr3	-	49015803	49015872	49015803	49015872	49015818	49015872	49015487	49015707	5579	9,5,17	0,0,1	7,4,35	0,1,8	-2	-1	0.000315116	0.0233001	1.0,1.0,0.895	1.0,0.667,0.686	0.181	A5SS	#N/A
4787	ENSG00000148337	CIZ1	chr9	-	128169051	128169201	128169051	128169201	128169075	128169201	128167094	128167164	4787	38,23,54	1,0,0	28,49,108	0,2,9	-2	-1	0.000364457	0.0261784	0.95,1.0,1.0	1.0,0.925,0.857	0.056	A5SS	#N/A
6658	ENSG00000135241	PNPLA8	chr7	-	108487758	108487953	108487758	108487953	108487944	108487953	108479183	108479379	6658	18,19,18	0,1,0	13,22,85	0,0,13	-2	-1	0.00040585	0.0283419	1.0,0.905,1.0	1.0,1.0,0.766	0.046	A5SS	#N/A
745	ENSG00000100462	PRMT5	chr14	-	22920839	22921056	22920839	22921056	22920987	22921056	22920528	22920731	745	9,6,7	1,0,1	6,3,13	2,1,5	-2	-1	0.000435434	0.0290387	0.818,1.0,0.778	0.6,0.6,0.565	0.277	A5SS	#N/A
4255	ENSG00000064666	CNN2	chr19	+	1032558	1032669	1032558	1032669	1032558	1032663	1036129	1036246	4255	2,2,7	1,0,1	4,0,11	1,6,6	-2	-1	0.00043893	0.0290387	0.5,1.0,0.778	0.667,0.0,0.478	0.378	A5SS	#N/A
1759	ENSG00000140332	TLE3	chr15	-	70058149	70058291	70058149	70058291	70058185	70058291	70057458	70057658	1759	3,1,4	0,0,0	5,1,2	3,2,0	-2	-1	0.000453485	0.0292324	1.0,1.0,1.0	0.455,0.2,1.0	0.448	A5SS	#N/A
3094	ENSG00000168385	2020-09-02	chr2	+	241316421	241316555	241316421	241316555	241316421	241316540	241317498	241317599	3094	1,1,1	1,2,1	2,2,2	1,0,1	-2	-1	0.000535889	0.0320768	0.333,0.2,0.333	0.5,1.0,0.5	-0.378	A5SS	#N/A
2432	ENSG00000104064	GABPB1	chr15	-	50301220	50301368	50301220	50301368	50301256	50301368	50300788	50300902	2432	2,0,0	4,2,5	1,1,13	2,5,8	-2	-1	0.000558086	0.0326286	0.2,0.0,0.0	0.2,0.091,0.448	-0.18	A5SS	#N/A
1888	ENSG00000164180	TMEM161B	chr5	-	88268720	88268848	88268720	88268848	88268787	88268848	88228444	88228528	1888	21,10,16	4,1,2	7,12,5	0,1,0	-2	-1	0.000625012	0.0357109	0.724,0.833,0.8	1.0,0.857,1.0	-0.167	A5SS	#N/A
662	ENSG00000048140	TSPAN17	chr5	+	176656894	176656956	176656894	176656956	176656894	176656924	176657517	176659053	662	32,18,42	9,3,1	38,39,86	0,1,3	-2	-1	0.000718376	0.0401333	0.64,0.75,0.955	1.0,0.951,0.935	-0.18	A5SS	#N/A
6089	ENSG00000114745	GORASP1	chr3	-	39100787	39101102	39100787	39101102	39101015	39101102	39100304	39100503	6089	4,2,2	0,0,1	3,2,3	1,0,6	-2	-1	0.000821579	0.0449011	1.0,1.0,0.5	0.6,1.0,0.2	0.233	A5SS	#N/A
1623	ENSG00000177697	CD151	chr11	+	832951	833026	832951	833026	832951	833022	834529	834591	1623	118116149	3,7,4	89,65,265	8,10,22	-2	-1	0.000936716	0.0461746	0.952,0.892,0.949	0.848,0.765,0.858	0.107	A5SS	#N/A
2369	ENSG00000134291	TMEM106C	chr12	+	47965281	47966229	47965281	47966229	47965281	47965345	47966682	47966732	2369	8,7,13	0,0,0	10,2,23	0,0,7	-2	-1	0.000922803	0.0461746	1.0,1.0,1.0	1.0,1.0,0.622	0.126	A5SS	#N/A
4057	ENSG00000175866	BAIAP2	chr17	+	81085653	81085725	81085653	81085725	81085653	81085715	81086442	81086580	4057	56,52,89	0,1,0	39,34,131	0,0,10	-2	-1	0.000878976	0.0461746	1.0,0.963,1.0	1.0,1.0,0.868	0.032	A5SS	#N/A
6962	ENSG00000115459	ELMOD3	chr2	+	85371085	85371562	85371085	85371562	85371085	85371209	85377343	85377474	6962	4,2,2	2,0,3	7,3,9	0,0,2	-2	-1	0.000907821	0.0461746	0.5,1.0,0.25	1.0,1.0,0.692	-0.314	A5SS	#N/A
1045	ENSG00000168404	MLKL	chr16	-	74675323	74675404	74675323	74675404	74675354	74675404	74674959	74675100	1045	0,1,0	3,5,2	0,6,2	4,6,6	-2	-1	0.00103004	0.0497985	0.0,0.091,0.0	0.0,0.333,0.143	-0.128	A5SS	#N/A
6440	ENSG00000125107	CNOT1	chr16	-	58556846	58556993	58556846	58556993	58556846	58556990	58558472	58558674	6440	48,53,60	10,12,23	71,44,144	4,4,10	-2	-1	4.4875e-06	0.00112756	0.706,0.688,0.566	0.899,0.846,0.878	-0.221	A3SS	CNOT1
3020	ENSG00000215301	DDX3X	chrX	+	41339035	41339083	41339035	41339083	41339038	41339083	41337407	41337465	3020	304235385	12,5,8	236263610	0,4,5	-2	-1	0.000546336	0.0256889	0.927,0.959,0.96	1.0,0.97,0.984	-0.036	A3SS	DDX3X
7423	ENSG00000124279	FASTKD3	chr5	-	7861582	7861773	7861582	7861773	7861582	7861652	7862822	7862997	7423	2,0,4	1,1,13	6,3,2	0,0,2	-2	-1	5.28566e-05	0.00650567	0.5,0.0,0.133	1.0,1.0,0.333	-0.567	A3SS	FASTKD3
5887	ENSG00000092199	HNRNPC	chr14	-	21211405	21211566	21211405	21211566	21211405	21211563	21211809	21211923	5887	447534723959	682457426	290438109925	5177511497	-2	-1	0.00107417	0.0413117	0.766,0.792,0.823	0.737,0.717,0.768	0.053	A3SS	HNRNPC
5869	ENSG00000205531	NAP1L4	chr11	-	2989128	2989271	2989128	2989271	2989128	2989197	2992228	2992258	5869	0,1,0	2,2,1	0,2,4	1,0,0	-2	-1	4.14668e-06	0.00111634	0.0,0.2,0.0	0.0,1.0,1.0	-0.6	A3SS	NAP1L4
9748	ENSG00000117569	PTBP2	chr1	+	96813272	96813447	96813272	96813447	96813275	96813447	96813028	96813106	9748	2,1,5	0,0,2	0,0,0	2,2,7	-2	-1	3.30009e-09	4.14601e-06	1.0,1.0,0.556	0.0,0.0,0.0	0.852	A3SS	PTBP2
7166	ENSG00000163584	RPL22L1	chr3	-	170868012	170868201	170868012	170868201	170868012	170868134	170868297	170868387	7166	0,3,3	180124273	2,13,26	97105438	-2	-1	9.12844e-06	0.00202383	0.0,0.012,0.005	0.01,0.058,0.029	-0.027	A3SS	RPL22L1
10112	ENSG00000083544	TDRD3	chr13	+	60573612	60573878	60573612	60573878	60573615	60573878	60567524	60567650	10112	3,1,3	2,0,0	1,2,4	2,1,8	-2	-1	0.000626889	0.027797	0.429,1.0,1.0	0.2,0.5,0.2	0.51	A3SS	TDRD3
3568	ENSG00000151923	TIAL1	chr10	-	119582458	119582608	119582458	119582608	119582458	119582557	119588151	119588248	3568	12,24,26	67,99,179	20,33,99	64,59,201	-2	-1	5.47735e-07	0.000296972	0.082,0.108,0.068	0.135,0.219,0.198	-0.098	A3SS	TIAL1
1431	ENSG00000132773	TOE1	chr1	+	45342734	45343002	45342734	45343002	45342842	45343002	45342383	45342643	1431	7,7,2	4,1,3	5,6,15	0,1,1	-2	-1	0.000174979	0.0132481	0.467,0.778,0.25	1.0,0.75,0.882	-0.379	A3SS	TOE1
872	ENSG00000114127	XRN1	chr3	-	142332374	142332534	142332374	142332534	142332374	142332531	142332966	142333089	872	3,4,0	1,1,6	11,4,13	0,0,3	-2	-1	0.000516019	0.0249343	0.6,0.667,0.0	1.0,1.0,0.684	-0.472	A3SS	XRN1
8075	ENSG00000164924	YWHAZ	chr8	-	100948595	100948900	100948595	100948900	100948595	100948732	100951928	100952619	8075	125,92,157	1,0,0	85,97,356	5,0,9	-2	-1	0.00121795	0.0450045	0.984,1.0,1.0	0.895,1.0,0.952	0.046	A3SS	YWHAZ
9645	ENSG00000100722	ZC3H14	chr14	+	88577984	88578140	88577984	88578140	88577992	88578140	88575839	88575940	9645	50,33,46	0,0,0	44,41,108	2,3,5	-2	-1	0.000305208	0.0181189	1.0,1.0,1.0	0.917,0.872,0.915	0.099	A3SS	ZC3H14
2591	ENSG00000091073	DTX2	chr7	+	76476942	76477178	76476942	76477178	76477113	76477178	76463544	76463709	2591	3,1,3	0,0,0	1,0,0	2,2,4	-2	-1	1.11022e-16	4.18443e-13	1.0,1.0,1.0	0.2,0.0,0.0	0.933	A3SS	#N/A
7714	ENSG00000084676	NCOA1	chr2	+	24768220	24770702	24768220	24770702	24768223	24770702	24762686	24762776	7714	3,3,5	0,0,0	2,2,0	2,4,6	-2	-1	8.88178e-16	1.67377e-12	1.0,1.0,1.0	0.333,0.2,0.0	0.822	A3SS	#N/A
1790	ENSG00000141580	WDR45B	chr17	-	82619042	82619128	82619042	82619128	82619042	82619094	82621608	82621799	1790	148137162	0,0,0	106142405	0,5,30	-2	-1	1.03194e-08	9.72342e-06	1.0,1.0,1.0	1.0,0.934,0.871	0.065	A3SS	#N/A
6111	ENSG00000157800	SLC37A3	chr7	-	140351272	140351969	140351272	140351969	140351272	140351451	140352061	140352146	6111	0,1,0	41,23,43	2,7,16	22,19,54	-2	-1	2.70761e-08	2.041e-05	0.0,0.021,0.0	0.043,0.156,0.129	-0.102	A3SS	#N/A
1154	ENSG00000196531	NACA	chr12	-	56714601	56714703	56714601	56714703	56714601	56714675	56724451	56724523	1154	175136127	4,0,15	135144531	0,1,0	-2	-1	6.01471e-07	0.000296972	0.956,1.0,0.809	1.0,0.986,1.0	-0.074	A3SS	#N/A
8659	ENSG00000175376	EIF1AD	chr11	-	66000302	66000476	66000302	66000476	66000302	66000406	66002039	66002166	8659	1,0,0	0,3,1	1,5,4	0,0,1	-2	-1	6.30346e-07	0.000296972	1.0,0.0,0.0	1.0,1.0,0.667	-0.556	A3SS	#N/A
7930	ENSG00000118200	CAMSAP2	chr1	+	200847209	200847292	200847209	200847292	200847257	200847292	200844781	200844869	7930	7,8,11	3,1,4	11,14,42	1,0,0	-2	-1	1.51135e-06	0.000632918	0.538,0.8,0.579	0.846,1.0,1.0	-0.31	A3SS	#N/A
3596	ENSG00000196507	TCEAL3	chrX	+	103609037	103609927	103609037	103609927	103609042	103609927	103608603	103608673	3596	75,99,86	5,1,0	56,57,127	3,8,25	-2	-1	2.43567e-06	0.000918005	0.882,0.98,1.0	0.903,0.781,0.718	0.153	A3SS	#N/A
9175	ENSG00000101665	SMAD7	chr18	-	48942480	48942555	48942480	48942555	48942480	48942552	48948383	48948437	9175	1,3,1	0,0,0	3,1,6	1,1,4	-2	-1	2.68331e-06	0.000919399	1.0,1.0,1.0	0.6,0.333,0.429	0.546	A3SS	#N/A
2086	ENSG00000184009	ACTG1	chr17	-	81511902	81512142	81511902	81512142	81511902	81512115	81512231	81512360	2086	735776824	0,0,37	20705741738	0,0,0	-2	-1	3.17245e-06	0.000996413	1.0,1.0,0.918	1.0,1.0,1.0	-0.027	A3SS	#N/A
1090	ENSG00000011275	RNF216	chr7	-	5740972	5741815	5740972	5741815	5740972	5741644	5752845	5752979	1090	21,8,11	2,1,0	8,7,15	4,4,12	-2	-1	3.8626e-06	0.00111634	0.84,0.8,1.0	0.5,0.467,0.385	0.429	A3SS	#N/A
10414	ENSG00000120539	MASTL	chr10	+	27173117	27173259	27173117	27173259	27173120	27173259	27169943	27171083	10414	1,4,0	9,6,18	5,11,15	4,12,9	-2	-1	8.37645e-06	0.00197318	0.053,0.25,0.0	0.385,0.314,0.455	-0.284	A3SS	#N/A
569	ENSG00000148218	ALAD	chr9	-	113392118	113392335	113392118	113392335	113392118	113392169	113393446	113393634	569	0,1,0	6,4,2	3,2,11	3,6,10	-2	-1	1.23413e-05	0.00258414	0.0,0.111,0.0	0.333,0.143,0.355	-0.24	A3SS	#N/A
8738	ENSG00000204852	TCTN1	chr12	+	110647195	110647336	110647195	110647336	110647210	110647336	110644966	110645129	8738	4,4,5	11,19,26	0,1,0	21,20,51	-2	-1	1.48959e-05	0.00295487	0.154,0.095,0.088	0.0,0.024,0.0	0.104	A3SS	#N/A
7204	ENSG00000126460	PRRG2	chr19	+	49583374	49583717	49583374	49583717	49583541	49583717	49583206	49583304	7204	0,0,0	1,8,4	2,0,9	3,2,14	-2	-1	2.15984e-05	0.0038764	0.0,0.0,0.0	0.25,0.0,0.243	-0.164	A3SS	#N/A
7520	ENSG00000104093	DMXL2	chr15	-	51476588	51476719	51476588	51476719	51476588	51476716	51478270	51478347	7520	2,5,1	3,0,5	3,4,7	0,0,1	-2	-1	2.10112e-05	0.0038764	0.25,1.0,0.091	1.0,1.0,0.778	-0.479	A3SS	#N/A
10419	ENSG00000236107	SCN1A-AS1	chr2	+	166251778	166251912	166251778	166251912	166251833	166251912	166248194	166248276	10419	0,0,1	1,2,0	2,2,7	0,3,0	-2	-1	2.30522e-05	0.00394926	0.0,0.0,1.0	1.0,0.25,1.0	-0.417	A3SS	#N/A
1539	ENSG00000126705	AHDC1	chr1	-	27553073	27553290	27553073	27553290	27553073	27553185	27558304	27558530	1539	0,0,0	1,4,3	1,1,6	2,3,3	-2	-1	2.5782e-05	0.00422488	0.0,0.0,0.0	0.2,0.143,0.5	-0.281	A3SS	#N/A
1504	ENSG00000134802	SLC43A3	chr11	-	57425988	57426389	57425988	57426389	57425988	57426316	57426587	57426652	1504	2,2,3	0,0,0	1,2,0	2,0,2	-2	-1	2.80116e-05	0.00439899	1.0,1.0,1.0	0.2,1.0,0.0	0.6	A3SS	#N/A
7543	ENSG00000155545	MIER3	chr5	-	56928766	56928861	56928766	56928861	56928766	56928858	56930663	56930745	7543	3,0,1	0,4,4	2,4,13	0,0,2	-2	-1	3.07717e-05	0.00463914	1.0,0.0,0.111	1.0,1.0,0.765	-0.551	A3SS	#N/A
8441	ENSG00000167595	PROSER3	chr19	+	35762252	35762356	35762252	35762356	35762255	35762356	35762018	35762146	8441	4,2,5	2,0,0	3,2,4	2,3,13	-2	-1	3.33985e-05	0.0048415	0.5,1.0,1.0	0.429,0.25,0.133	0.563	A3SS	#N/A
9654	ENSG00000068650	ATP11A	chr13	+	112881812	112887168	112881812	112887168	112881875	112887168	112875775	112875941	9654	1,1,3	1,0,0	0,0,11	3,3,5	-2	-1	3.62245e-05	0.00487608	0.333,1.0,1.0	0.0,0.0,0.524	0.603	A3SS	#N/A
10435	ENSG00000255717	SNHG1	chr11	-	62855423	62855745	62855423	62855745	62855423	62855466	62855864	62855885	10435	3,4,12	2,2,2	14,13,27	0,0,0	-2	-1	3.61036e-05	0.00487608	0.429,0.5,0.75	1.0,1.0,1.0	-0.44	A3SS	#N/A
1299	ENSG00000184371	CSF1	chr1	+	109923165	109924190	109923165	109924190	109924059	109924190	109921846	109921994	1299	6,11,13	1,7,4	7,14,45	1,0,2	-2	-1	4.808e-05	0.00624874	0.75,0.44,0.619	0.778,1.0,0.918	-0.296	A3SS	#N/A
6087	ENSG00000023041	ZDHHC6	chr10	-	112443514	112443606	112443514	112443606	112443514	112443594	112445169	112445650	6087	15,9,22	0,1,0	4,15,45	2,3,5	-2	-1	5.35091e-05	0.00650567	1.0,0.818,1.0	0.5,0.714,0.818	0.262	A3SS	#N/A
9459	ENSG00000102710	SUPT20H	chr13	-	37022010	37022317	37022010	37022317	37022010	37022080	37024034	37024193	9459	147154148	2,0,3	99,99,273	9,6,9	-2	-1	5.56827e-05	0.00655838	0.974,1.0,0.961	0.846,0.892,0.938	0.086	A3SS	#N/A
1408	ENSG00000238105	GOLGA2P5	chr12	-	100157164	100157445	100157164	100157445	100157164	100157256	100157527	100157739	1408	1,0,0	1,3,3	4,1,4	2,3,1	-2	-1	6.44678e-05	0.007363	0.333,0.0,0.0	0.5,0.143,0.667	-0.326	A3SS	#N/A
7585	ENSG00000169718	DUS1L	chr17	-	82058340	82058416	82058340	82058416	82058340	82058408	82058780	82058818	7585	16,17,27	1,2,7	25,11,73	1,1,0	-2	-1	6.93103e-05	0.00768325	0.889,0.81,0.659	0.926,0.846,1.0	-0.138	A3SS	#N/A
5683	ENSG00000127481	UBR4	chr1	-	19154917	19155078	19154917	19155078	19154917	19155075	19155440	19155668	5683	0,1,0	22,20,26	0,0,18	17,12,69	-2	-1	7.18523e-05	0.00773746	0.0,0.024,0.0	0.0,0.0,0.115	-0.03	A3SS	#N/A
10320	ENSG00000065485	PDIA5	chr3	+	123146098	123146259	123146098	123146259	123146117	123146259	123145521	123145592	10320	7,6,12	1,0,0	15,11,27	2,1,8	-2	-1	7.56022e-05	0.00791513	0.778,1.0,1.0	0.789,0.846,0.628	0.172	A3SS	#N/A
5272	ENSG00000182979	MTA1	chr14	+	105464415	105464567	105464415	105464567	105464462	105464567	105464031	105464147	5272	2,15,8	0,0,0	11,5,13	2,1,3	-2	-1	8.68114e-05	0.00884303	1.0,1.0,1.0	0.733,0.714,0.684	0.29	A3SS	#N/A
9429	ENSG00000105879	CBLL1	chr7	+	107753410	107753511	107753410	107753511	107753413	107753511	107748879	107749047	9429	24,11,27	2,1,5	12,10,64	0,0,1	-2	-1	9.63693e-05	0.00955832	0.857,0.846,0.73	1.0,1.0,0.97	-0.179	A3SS	#N/A
1424	ENSG00000167965	MLST8	chr16	+	2207192	2207345	2207192	2207345	2207196	2207345	2207034	2207110	1424	27,32,39	0,0,1	30,23,72	0,1,11	-2	-1	0.000106096	0.0102532	1.0,1.0,0.951	1.0,0.92,0.766	0.088	A3SS	#N/A
3385	ENSG00000008710	PKD1	chr16	-	2097727	2097780	2097727	2097780	2097727	2097777	2097867	2097984	3385	2,0,0	2,1,1	2,2,5	0,1,2	-2	-1	0.000113304	0.0106761	0.333,0.0,0.0	1.0,0.5,0.556	-0.574	A3SS	#N/A
7788	ENSG00000068745	IP6K2	chr3	-	48695089	48695421	48695089	48695421	48695089	48695418	48715314	48715527	7788	2,0,0	10,9,9	5,1,9	8,7,21	-2	-1	0.000126411	0.0116206	0.091,0.0,0.0	0.238,0.067,0.176	-0.13	A3SS	#N/A
10382	ENSG00000162302	RPS6KA4	chr11	+	64361851	64362002	64361851	64362002	64361906	64362002	64361641	64361745	10382	10,9,11	0,1,0	16,8,27	6,0,4	-2	-1	0.00013692	0.0122869	1.0,0.818,1.0	0.571,1.0,0.771	0.159	A3SS	#N/A
2335	ENSG00000171793	CTPS1	chr1	+	41000972	41001117	41000972	41001117	41001028	41001117	40997393	40997526	2335	2,0,1	19,18,26	8,5,8	17,21,57	-2	-1	0.000141621	0.0124132	0.05,0.0,0.019	0.19,0.106,0.066	-0.098	A3SS	#N/A
7496	ENSG00000141452	RMC1	chr18	+	23530386	23530612	23530386	23530612	23530510	23530612	23530228	23530297	7496	25,12,23	3,0,5	16,13,27	0,0,1	-2	-1	0.000160936	0.0129057	0.806,1.0,0.697	1.0,1.0,0.931	-0.143	A3SS	#N/A
8212	ENSG00000140307	GTF2A2	chr15	-	59650668	59650773	59650668	59650773	59650668	59650764	59652205	59652326	8212	118,76,141	4,2,7	95,91,283	1,0,1	-2	-1	0.000155729	0.0129057	0.937,0.95,0.91	0.979,1.0,0.993	-0.058	A3SS	#N/A
10107	ENSG00000047056	WDR37	chr10	+	1103598	1103836	1103598	1103836	1103601	1103836	1096169	1096246	10107	3,1,3	6,1,4	6,5,14	0,2,2	-2	-1	0.00015804	0.0129057	0.2,0.333,0.273	1.0,0.556,0.778	-0.509	A3SS	#N/A
10635	ENSG00000166444	ST5	chr11	-	8710844	8710957	8710844	8710957	8710844	8710914	8711121	8711231	10635	0,0,0	2,3,1	1,2,5	2,3,9	-2	-1	0.000153184	0.0129057	0.0,0.0,0.0	0.2,0.25,0.217	-0.222	A3SS	#N/A
2401	ENSG00000005206	SPPL2B	chr19	+	2339823	2339966	2339823	2339966	2339826	2339966	2339068	2339208	2401	6,4,7	0,0,1	1,2,14	3,0,4	-2	-1	0.00018302	0.0132481	1.0,1.0,0.778	0.143,1.0,0.636	0.333	A3SS	#N/A
4941	ENSG00000213199	ASIC3	chr7	+	151052553	151052754	151052553	151052754	151052573	151052754	151052415	151052474	4941	3,1,0	0,0,1	0,0,2	10,1,7	-2	-1	0.000175042	0.0132481	1.0,1.0,0.0	0.0,0.0,0.125	0.625	A3SS	#N/A
5712	ENSG00000165699	TSC1	chr9	-	132909806	132910692	132909806	132910692	132909806	132910689	132911001	132911113	5712	32,35,33	2,6,3	22,28,40	8,12,16	-2	-1	0.000177214	0.0132481	0.889,0.745,0.846	0.579,0.538,0.556	0.269	A3SS	#N/A
7107	ENSG00000119599	DCAF4	chr14	+	72954160	72954262	72954160	72954262	72954163	72954262	72951797	72951877	7107	2,2,0	4,1,1	2,4,3	2,0,0	-2	-1	0.000183722	0.0132481	0.2,0.5,0.0	0.333,1.0,1.0	-0.544	A3SS	#N/A
8869	ENSG00000257923	CUX1	chr7	+	102178468	102178657	102178468	102178657	102178474	102178657	102170445	102170550	8869	14,13,22	1,0,0	10,15,36	2,0,6	-2	-1	0.000186295	0.0132481	0.875,1.0,1.0	0.714,1.0,0.75	0.137	A3SS	#N/A
2716	ENSG00000135480	KRT7	chr12	+	52245350	52245632	52245350	52245632	52245411	52245632	52244377	52244611	2716	0,1,0	9,1,2	5,0,11	2,5,13	-2	-1	0.000198965	0.013887	0.0,0.333,0.0	0.556,0.0,0.297	-0.173	A3SS	#N/A
347	ENSG00000142675	CNKSR1	chr1	+	26184141	26184287	26184141	26184287	26184213	26184287	26183728	26183830	347	3,1,2	0,0,0	2,2,4	1,1,2	-2	-1	0.000210387	0.0140404	1.0,1.0,1.0	0.5,0.5,0.5	0.5	A3SS	#N/A
9241	ENSG00000114745	GORASP1	chr3	-	39100304	39100877	39100304	39100877	39100304	39100503	39101015	39101102	9241	5,7,4	0,0,1	6,3,25	1,0,6	-2	-1	0.000208251	0.0140404	1.0,1.0,0.667	0.75,1.0,0.676	0.08	A3SS	#N/A
10162	ENSG00000205336	ADGRG1	chr16	+	57641586	57641708	57641586	57641708	57641590	57641708	57620045	57620136	10162	0,1,1	16,15,30	3,2,9	16,13,36	-2	-1	0.000212339	0.0140404	0.0,0.032,0.016	0.086,0.071,0.111	-0.073	A3SS	#N/A
6373	ENSG00000085433	WDR47	chr1	-	108982608	108982785	108982608	108982785	108982608	108982779	108983281	108983451	6373	2,3,3	106,85,146	8,7,23	75120294	-2	-1	0.000233317	0.0151616	0.009,0.017,0.01	0.051,0.028,0.038	-0.027	A3SS	#N/A
5818	ENSG00000018189	RUFY3	chr4	+	70793764	70793904	70793764	70793904	70793784	70793904	70789494	70789592	5818	1,0,1	4,4,0	1,6,19	1,0,5	-2	-1	0.000239962	0.0153291	0.111,0.0,1.0	0.333,1.0,0.655	-0.292	A3SS	#N/A
9736	ENSG00000054148	PHPT1	chr9	+	136850502	136850560	136850502	136850560	136850505	136850560	136850012	136850137	9736	0,1,0	3,5,3	1,0,14	2,6,7	-2	-1	0.000276372	0.0173608	0.0,0.091,0.0	0.2,0.0,0.5	-0.203	A3SS	#N/A
6144	ENSG00000064393	HIPK2	chr7	-	139614285	139614493	139614285	139614493	139614285	139614412	139620400	139620563	6144	34,20,29	2,4,8	13,19,59	1,0,2	-2	-1	0.000282554	0.0174581	0.895,0.714,0.644	0.867,1.0,0.937	-0.184	A3SS	#N/A
1945	ENSG00000160753	RUSC1	chr1	+	155326579	155327132	155326579	155327132	155326897	155327132	155325863	155325910	1945	25,12,29	1,0,0	34,26,95	1,0,12	-2	-1	0.000307671	0.0181189	0.926,1.0,1.0	0.944,1.0,0.798	0.061	A3SS	#N/A
10241	ENSG00000143774	GUK1	chr1	+	228146012	228146067	228146012	228146067	228146025	228146067	228145560	228145649	10241	0,0,0	1,3,2	4,1,3	6,3,11	-2	-1	0.000307287	0.0181189	0.0,0.0,0.0	0.25,0.143,0.12	-0.171	A3SS	#N/A
7286	ENSG00000159210	SNF8	chr17	-	48931642	48931717	48931642	48931717	48931642	48931714	48933204	48933346	7286	51,45,79	2,1,9	57,47,153	1,1,1	-2	-1	0.00032388	0.01878	0.927,0.957,0.814	0.966,0.959,0.987	-0.071	A3SS	#N/A
10469	ENSG00000095383	TBC1D2	chr9	-	98199028	98199588	98199028	98199588	98199028	98199584	98200252	98200374	10469	22,25,49	1,0,0	30,21,61	2,1,6	-2	-1	0.000330143	0.0188531	0.917,1.0,1.0	0.882,0.913,0.836	0.095	A3SS	#N/A
1019	ENSG00000101940	WDR13	chrX	+	48598716	48598957	48598716	48598957	48598750	48598957	48597957	48598037	1019	9,10,6	0,0,1	11,4,10	2,1,3	-2	-1	0.000337588	0.0189906	1.0,1.0,0.75	0.733,0.667,0.625	0.242	A3SS	#N/A
7105	ENSG00000119599	DCAF4	chr14	+	72940219	72940377	72940219	72940377	72940251	72940377	72939801	72939902	7105	16,26,22	1,5,1	25,15,45	0,0,0	-2	-1	0.000352149	0.0195184	0.889,0.722,0.917	1.0,1.0,1.0	-0.157	A3SS	#N/A
3627	ENSG00000111653	ING4	chr12	-	6652270	6652418	6652270	6652418	6652270	6652309	6652661	6652767	3627	36,27,57	0,0,0	23,26,91	0,0,9	-2	-1	0.00037696	0.0202966	1.0,1.0,1.0	1.0,1.0,0.835	0.055	A3SS	#N/A
4066	ENSG00000131378	RFTN1	chr3	-	16493724	16493880	16493724	16493880	16493724	16493877	16513441	16513699	4066	0,0,1	2,2,5	2,0,8	4,4,8	-2	-1	0.000376477	0.0202966	0.0,0.0,0.091	0.2,0.0,0.333	-0.147	A3SS	#N/A
1401	ENSG00000105520	PLPPR2	chr19	+	11359531	11359720	11359531	11359720	11359606	11359720	11357659	11357739	1401	6,4,5	0,1,0	7,5,18	1,3,3	-2	-1	0.000390966	0.020466	1.0,0.667,1.0	0.778,0.455,0.75	0.228	A3SS	#N/A
6355	ENSG00000026950	BTN3A1	chr6	+	26409893	26410032	26409893	26410032	26410005	26410032	26409532	26409733	6355	3,7,14	0,0,0	6,3,15	2,0,4	-2	-1	0.000390641	0.020466	1.0,1.0,1.0	0.6,1.0,0.652	0.249	A3SS	#N/A
1245	ENSG00000177106	EPS8L2	chr11	+	710027	710486	710027	710486	710421	710486	709552	709608	1245	11,7,13	102147201	17,11,46	97,95,289	-2	-1	0.000402449	0.0207785	0.051,0.023,0.031	0.081,0.055,0.074	-0.035	A3SS	#N/A
4616	ENSG00000115414	FN1	chr2	-	215371908	215372375	215371908	215372375	215371908	215372015	215373321	215373411	4616	215717512989	237262419	207121286637	176211648	-2	-1	0.000410072	0.020886	0.82,0.77,0.781	0.855,0.835,0.837	-0.052	A3SS	#N/A
2323	ENSG00000227124	ZNF717	chr3	-	75741609	75741865	75741609	75741865	75741609	75741736	75783305	75783364	2323	0,1,1	3,2,5	3,1,5	4,2,2	-2	-1	0.000465337	0.0233847	0.0,0.2,0.091	0.273,0.2,0.556	-0.246	A3SS	#N/A
10433	ENSG00000255717	SNHG1	chr11	-	62853800	62854064	62853800	62854064	62853800	62853833	62854518	62854551	10433	8,7,12	0,1,1	11,7,33	1,1,15	-2	-1	0.000490216	0.0243109	1.0,0.778,0.857	0.846,0.778,0.524	0.162	A3SS	#N/A
5592	ENSG00000064012	CASP8	chr2	+	201266460	201266791	201266460	201266791	201266486	201266791	201234015	201234112	5592	3,1,6	0,1,0	6,5,7	2,0,8	-2	-1	0.00051582	0.0249343	1.0,0.333,1.0	0.6,1.0,0.304	0.143	A3SS	#N/A
4153	ENSG00000171681	ATF7IP	chr12	+	14434336	14434423	14434336	14434423	14434339	14434423	14423908	14425473	4153	9,6,11	2,8,3	7,3,26	0,0,3	-2	-1	0.000552084	0.0256889	0.692,0.273,0.647	1.0,1.0,0.813	-0.4	A3SS	#N/A
7841	ENSG00000157540	DYRK1A	chr21	+	37478180	37478300	37478180	37478300	37478207	37478300	37472683	37472880	7841	7,7,8	26,30,29	1,1,6	16,30,72	-2	-1	0.000540223	0.0256889	0.119,0.104,0.121	0.03,0.016,0.04	0.086	A3SS	#N/A
10541	ENSG00000144283	PKP4	chr2	+	158624877	158625427	158624877	158625427	158624954	158625427	158621230	158621421	10541	16,19,20	0,4,3	15,20,50	1,0,0	-2	-1	0.000585531	0.026913	1.0,0.704,0.769	0.882,1.0,1.0	-0.136	A3SS	#N/A
5602	ENSG00000144228	SPOPL	chr2	+	138550902	138551054	138550902	138551054	138550973	138551054	138550482	138550604	5602	17,14,23	2,4,6	13,24,57	0,0,4	-2	-1	0.000593921	0.0269697	0.81,0.636,0.657	1.0,1.0,0.877	-0.258	A3SS	#N/A
7549	ENSG00000235706	DICER1-AS1	chr14	+	95179498	95179925	95179498	95179925	95179503	95179925	95158875	95159035	7549	4,3,6	0,0,0	2,2,1	1,0,4	-2	-1	0.000605951	0.0271884	1.0,1.0,1.0	0.5,1.0,0.111	0.463	A3SS	#N/A
5267	ENSG00000068323	TFE3	chrX	-	49039106	49039410	49039106	49039410	49039106	49039345	49040454	49040568	5267	46,48,68	3,3,3	31,41,129	6,5,24	-2	-1	0.000652891	0.0286133	0.885,0.889,0.919	0.721,0.804,0.729	0.146	A3SS	#N/A
3046	ENSG00000183495	EP400	chr12	+	131979693	131979793	131979693	131979793	131979696	131979793	131960584	131961954	3046	1,3,0	0,0,1	2,0,1	0,3,11	-2	-1	0.000713798	0.030923	1.0,1.0,0.0	1.0,0.0,0.043	0.319	A3SS	#N/A
8487	ENSG00000074071	MRPS34	chr16	-	1771889	1772534	1771889	1772534	1771889	1772513	1772603	1772646	8487	7,0,4	43,53,88	9,7,29	99,37,138	-2	-1	0.000728275	0.0309704	0.075,0.0,0.022	0.043,0.086,0.095	-0.042	A3SS	#N/A
10229	ENSG00000081189	MEF2C	chr5	-	88718273	88722925	88718273	88722925	88718273	88722829	88728492	88728628	10229	0,0,2	1,1,3	0,2,4	1,0,1	-2	-1	0.000731325	0.0309704	0.0,0.0,0.25	0.0,1.0,0.667	-0.472	A3SS	#N/A
9767	ENSG00000100564	PIGH	chr14	-	67592634	67592718	67592634	67592718	67592634	67592715	67593742	67593952	9767	9,5,11	0,0,0	6,7,7	0,1,5	-2	-1	0.000801724	0.0335744	1.0,1.0,1.0	1.0,0.778,0.412	0.27	A3SS	#N/A
8214	ENSG00000129226	CD68	chr17	+	7579809	7580327	7579809	7580327	7579848	7580327	7579637	7579726	8214	154122126	0,3,0	145111340	0,0,19	-2	-1	0.000866453	0.0358864	1.0,0.953,1.0	1.0,1.0,0.899	0.018	A3SS	#N/A
7425	ENSG00000145901	TNIP1	chr5	-	151032286	151032400	151032286	151032400	151032286	151032383	151033607	151033799	7425	2,9,7	51,42,89	17,25,65	72,92,338	-2	-1	0.000916369	0.0375413	0.019,0.097,0.038	0.106,0.12,0.088	-0.053	A3SS	#N/A
4615	ENSG00000115414	FN1	chr2	-	215371908	215372300	215371908	215372300	215371908	215372015	215373321	215373411	4615	282164148	237262419	243233754	176211648	-2	-1	0.000994785	0.0398866	0.373,0.238,0.15	0.408,0.356,0.368	-0.124	A3SS	#N/A
6702	ENSG00000197912	SPG7	chr16	+	89545871	89546760	89545871	89546760	89546657	89546760	89544647	89544772	6702	1,1,7	13,7,30	0,0,0	24,22,80	-2	-1	0.000987431	0.0398866	0.037,0.067,0.104	0.0,0.0,0.0	0.069	A3SS	#N/A
2251	ENSG00000130429	ARPC1B	chr7	+	99377337	99377439	99377337	99377439	99377357	99377439	99374729	99374781	2251	2,4,6	3,2,3	0,0,1	2,1,0	-2	-1	0.00102222	0.040555	0.25,0.5,0.5	0.0,0.0,1.0	0.083	A3SS	#N/A
6842	ENSG00000137857	DUOX1	chr15	+	45141927	45142112	45141927	45142112	45141974	45142112	45141291	45141410	6842	2,5,0	1,5,4	0,0,0	5,2,9	-2	-1	0.00103944	0.0408089	0.5,0.333,0.0	0.0,0.0,0.0	0.278	A3SS	#N/A
4713	ENSG00000203875	SNHG5	chr6	-	85677423	85678032	85677423	85678032	85677423	85677492	85678135	85678188	4713	54,30,27	0,1,0	12,27,83	1,1,6	-2	-1	0.00106144	0.0412429	1.0,0.938,1.0	0.857,0.931,0.874	0.092	A3SS	#N/A
3588	ENSG00000197555	SIPA1L1	chr14	+	71704720	71705340	71704720	71705340	71705221	71705340	71702380	71702505	3588	0,1,0	29,36,44	3,8,5	39,33,102	-2	-1	0.00114491	0.04353	0.0,0.014,0.0	0.037,0.108,0.024	-0.052	A3SS	#N/A
9752	ENSG00000013306	SLC25A39	chr17	-	44320621	44320749	44320621	44320749	44320621	44320731	44321057	44321231	9752	2,0,1	19,21,49	5,2,8	24,16,64	-2	-1	0.00115495	0.04353	0.05,0.0,0.01	0.094,0.059,0.059	-0.051	A3SS	#N/A
5531	ENSG00000177311	ZBTB38	chr3	+	141438242	141438365	141438242	141438365	141438267	141438365	141403926	141404031	5531	1,0,1	1,1,2	3,1,7	3,1,3	-2	-1	0.00117574	0.0438749	0.333,0.0,0.2	0.333,0.333,0.538	-0.224	A3SS	#N/A
316	ENSG00000171469	ZNF561	chr19	-	9617044	9617226	9617044	9617226	9617044	9617171	9618090	9618179	316	5,2,2	16,16,18	1,0,0	17,10,53	-2	-1	0.00127839	0.0467791	0.135,0.059,0.053	0.029,0.0,0.0	0.073	A3SS	#N/A
4467	ENSG00000142046	TMEM91	chr19	+	41383862	41384083	41383862	41384083	41383885	41384083	41382771	41382921	4467	1,0,2	0,1,0	2,5,1	1,2,7	-2	-1	0.0013074	0.0473808	1.0,0.0,1.0	0.5,0.556,0.067	0.292	A3SS	#N/A
2783	ENSG00000005194	CIAPIN1	chr16	-	57439181	57439334	57439181	57439334	57439181	57439295	57440771	57440983	2783	32,29,49	0,0,1	44,34,124	2,2,6	-2	-1	0.001362	0.0488892	1.0,1.0,0.961	0.917,0.895,0.912	0.079	A3SS	#N/A
3334	ENSG00000182718	ANXA2	chr15	-	60364428	60364523	60386027	60386086	60360940	60361054	60397942	60397986	3334	54,76,271	547742365788	24,44,131	5635516716224	-2	-2	1.11022e-16	4.31988e-13	0.01,0.018,0.045	0.004,0.008,0.008	0.018	MXE	ANXA2
240	ENSG00000147677	EIF3H	chr8	-	116648805	116648926	116655855	116656005	116646470	116646603	116657214	116657314	240	34,31,83	660531756	17,27,56	5664651584	-2	-2	3.15567e-05	0.00294103	0.049,0.055,0.099	0.029,0.055,0.034	0.028	MXE	EIF3H
2404	ENSG00000075151	EIF4G3	chr1	-	20997600	20997633	21001198	21001312	20981047	20981227	21002712	21002808	2404	6,5,6	0,0,2	6,8,13	2,1,16	-2	-2	0.000418027	0.0159465	1.0,1.0,0.75	0.75,0.889,0.448	0.221	MXE	EIF4G3
2053	ENSG00000074800	ENO1	chr1	-	8870451	8870510	8871890	8871986	8867987	8868057	8874823	8874917	2053	204314762383	152612822298	201519935661	100611293463	-2	-2	7.40272e-07	0.000169435	0.572,0.535,0.509	0.667,0.638,0.62	-0.103	MXE	ENO1
2055	ENSG00000074800	ENO1	chr1	-	8871890	8871986	8874823	8874917	8870451	8870510	8878579	8878686	2055	8746751153	344227723799	6036681705	287031219605	-2	-2	0.000879076	0.0267225	0.203,0.196,0.233	0.174,0.176,0.151	0.044	MXE	ENO1
2837	ENSG00000204120	GIGYF2	chr2	+	232703423	232703489	232722553	232722658	232697304	232697392	232724573	232724691	2837	0,0,5	4,1,2	6,1,3	0,1,0	-2	-2	4.48682e-06	0.000623507	0.0,0.0,0.714	1.0,0.5,1.0	-0.595	MXE	GIGYF2
5582	ENSG00000108010	GLRX3	chr10	+	130174996	130175089	130179341	130179420	130174866	130174906	130180112	130180321	5582	117146272	5,5,9	115,99,322	13,4,35	-2	-2	0.000159982	0.00874213	0.959,0.967,0.968	0.898,0.961,0.902	0.044	MXE	GLRX3
3801	ENSG00000092199	HNRNPC	chr14	-	21236372	21236460	21262600	21262768	21233952	21234229	21263310	21263336	3801	5,6,10	1,0,0	10,19,42	1,3,30	-2	-2	2.5884e-05	0.00265039	0.833,1.0,1.0	0.909,0.864,0.583	0.159	MXE	HNRNPC
3626	ENSG00000086758	HUWE1	chrX	-	53543885	53543968	53544559	53544762	53542442	53542539	53545028	53545161	3626	13,20,29	9,7,15	32,19,118	6,1,19	-2	-2	0.000439858	0.0164248	0.591,0.741,0.659	0.842,0.95,0.861	-0.221	MXE	HUWE1
4577	ENSG00000257103	LSM14A	chr19	+	34208928	34209051	34215123	34215300	34196633	34196763	34215595	34215661	4577	2,0,2	0,1,0	0,2,0	1,6,6	-2	-2	3.57967e-06	0.000580354	1.0,0.0,1.0	0.0,0.25,0.0	0.583	MXE	LSM14A
2766	ENSG00000163319	MRPS18C	chr4	+	83458345	83458429	83459739	83459797	83456908	83456958	83460972	83461032	2766	3,1,7	33,40,54	8,6,19	33,25,77	-2	-2	0.00149733	0.0371089	0.083,0.024,0.115	0.195,0.194,0.198	-0.122	MXE	MRPS18C
4719	ENSG00000103248	MTHFSD	chr16	-	86551972	86552146	86552178	86552292	86548463	86548577	86554644	86554751	4719	26,17,24	1,0,0	11,23,40	0,1,10	-2	-2	0.000205467	0.00968769	0.963,1.0,1.0	1.0,0.958,0.8	0.068	MXE	MTHFSD
5371	ENSG00000132780	NASP	chr1	+	45602254	45602365	45604935	45605016	45591222	45591270	45606481	45606591	5371	63,71,102	31,19,47	35,46,104	25,38,135	-2	-2	6.07065e-05	0.00501719	0.67,0.789,0.685	0.583,0.548,0.435	0.193	MXE	NASP
4115	ENSG00000083635	NUFIP1	chr13	-	44949721	44949838	44959380	44959574	44943441	44943674	44965843	44965936	4115	20,18,26	7,5,5	9,8,31	8,5,26	-2	-2	0.00096199	0.0271239	0.741,0.783,0.839	0.529,0.615,0.544	0.225	MXE	NUFIP1
4536	ENSG00000059378	PARP12	chr7	-	140034234	140034331	140046883	140047007	140028612	140028688	140054661	140054763	4536	0,0,3	21,9,4	7,5,16	20,10,50	-2	-2	0.0017907	0.0399636	0.0,0.0,0.429	0.259,0.333,0.242	-0.135	MXE	PARP12
4538	ENSG00000059378	PARP12	chr7	-	140037714	140037856	140046883	140047007	140034234	140034331	140054661	140054763	4538	0,1,3	10,10,10	6,5,16	12,14,33	-2	-2	0.00180794	0.0399699	0.0,0.091,0.231	0.333,0.263,0.327	-0.2	MXE	PARP12
4325	ENSG00000196262	PPIA	chr7	+	44799246	44799277	44799391	44799480	44796679	44796793	44799701	44800011	4325	469341520	9330783912890	4223701236	5635731021645	-2	-2	0.00103778	0.0288429	0.048,0.042,0.039	0.07,0.048,0.054	-0.014	MXE	PPIA
354	ENSG00000116251	RPL22	chr1	-	6192929	6193054	6197651	6197756	6185019	6186816	6199561	6199595	354	121120412	120911101603	65,79,265	134712053110	-2	-2	9.59542e-09	6.22263e-06	0.091,0.098,0.204	0.046,0.062,0.079	0.069	MXE	RPL22
2372	ENSG00000161970	RPL26	chr17	-	8379795	8379936	8382142	8382315	8377515	8377692	8383156	8383193	2372	143412942768	163931347416731	8588913422	134891481243315	-2	-2	2.15352e-09	1.67587e-06	0.08,0.088,0.142	0.06,0.057,0.073	0.04	MXE	RPL26
3960	ENSG00000166441	RPL27A	chr11	+	8684005	8684081	8684717	8684892	8683201	8683265	8685677	8685847	3960	485710488	972672539268	822172958	7712887523539	-2	-2	0.000681766	0.0217439	0.047,0.089,0.05	0.096,0.019,0.039	0.011	MXE	RPL27A
1112	ENSG00000130255	RPL36	chr19	+	5690505	5690600	5691318	5691453	5690030	5690327	5691531	5691633	1112	8339951748	113410321639	7005901844	121410983439	-2	-2	2.15588e-07	7.62592e-05	0.423,0.491,0.516	0.366,0.35,0.349	0.122	MXE	RPL36
1378	ENSG00000112306	RPS12	chr6	+	132814971	132815088	132816460	132816563	132814731	132814782	132816959	132817061	1378	225419343802	367828044767	128414634814	244530709244	-2	-2	0.000179546	0.00919227	0.38,0.408,0.444	0.344,0.323,0.342	0.074	MXE	RPS12
397	ENSG00000105372	RPS19	chr19	+	41869030	41869214	41869698	41869753	41861111	41861212	41871350	41871416	397	106710211461	93,68,64	9328612675	21,28,138	-2	-2	0.000224617	0.010118	0.92,0.938,0.958	0.978,0.969,0.951	-0.027	MXE	RPS19
3901	ENSG00000149273	RPS3	chr11	+	75402351	75402379	75404019	75404207	75401639	75401733	75404671	75404868	3901	182145310	204416492378	120141420	217319886025	-2	-2	1.3135e-05	0.00154874	0.082,0.081,0.115	0.052,0.066,0.065	0.032	MXE	RPS3
5596	ENSG00000137996	RTCA	chr1	+	100267165	100267245	100267499	100267538	100266523	100266624	100268151	100268295	5596	1,0,0	3,1,6	2,0,7	4,5,8	-2	-2	0.000202774	0.00968769	0.25,0.0,0.0	0.333,0.0,0.467	-0.183	MXE	RTCA
262	ENSG00000115310	RTN4	chr2	-	54973562	54973621	54973820	54973867	54972186	54973198	54974694	54974764	262	13,15,55	4428171924	36,27,79	6666071567	-2	-2	5.3288e-05	0.00460764	0.029,0.018,0.028	0.051,0.043,0.048	-0.022	MXE	RTN4
2645	ENSG00000163950	SLBP	chr4	-	1694773	1694840	1696201	1696351	1692730	1693713	1699563	1699701	2645	85,55,109	35,25,35	52,45,177	35,42,107	-2	-2	0.00122549	0.0328854	0.708,0.688,0.757	0.598,0.517,0.623	0.138	MXE	SLBP
1571	ENSG00000060688	SNRNP40	chr1	-	31261528	31261632	31267870	31267932	31259567	31260121	31269157	31269240	1571	3,0,6	13,6,34	5,7,12	3,6,23	-2	-2	0.000636197	0.0209513	0.188,0.0,0.15	0.625,0.538,0.343	-0.389	MXE	SNRNP40
505	ENSG00000154556	SORBS2	chr4	-	185684753	185684846	185690561	185690611	185678795	185678822	185775230	185775366	505	4,2,1	2,0,2	0,0,2	3,1,1	-2	-2	0.000847166	0.0259553	0.667,1.0,0.333	0.0,0.0,0.667	0.444	MXE	SORBS2
5272	ENSG00000101150	TPD52L2	chr20	+	63873667	63873816	63882718	63882820	63869295	63869441	63889189	63889238	5272	217186277	195206301	286215716	131170467	-2	-2	0.000172515	0.00899656	0.527,0.474,0.479	0.686,0.558,0.605	-0.123	MXE	TPD52L2
6258	ENSG00000100722	ZC3H14	chr14	+	88596733	88596808	88601923	88602083	88577984	88578140	88607242	88607363	6258	94,81,152	1,3,0	66,67,230	3,8,10	-2	-2	0.000197376	0.00968769	0.989,0.964,1.0	0.957,0.893,0.958	0.048	MXE	ZC3H14
4011	ENSG00000121766	ZCCHC17	chr1	+	31338956	31339048	31346639	31346740	31319108	31319166	31364031	31364953	4011	7,2,2	0,1,0	2,1,6	1,2,9	-2	-2	4.04071e-06	0.000582311	1.0,0.667,1.0	0.667,0.333,0.4	0.422	MXE	ZCCHC17
4184	ENSG00000092841	MYL6	chr12	+	56159586	56159622	56160024	56160148	56158683	56158711	56160242	56160320	4184	98101302	697960029687	66,68,163	6415593420216	-2	-2	1.79832e-10	3.49863e-07	0.014,0.017,0.03	0.01,0.011,0.008	0.011	MXE	#N/A
1192	ENSG00000158062	UBXN11	chr1	-	26294204	26294331	26296918	26296995	26285822	26286037	26297426	26297481	1192	0,0,0	2,4,1	4,3,9	2,0,11	-2	-2	1.10151e-09	1.07149e-06	0.0,0.0,0.0	0.667,1.0,0.45	-0.706	MXE	#N/A
4183	ENSG00000092841	MYL6	chr12	+	56159586	56159622	56159974	56160148	56158683	56158711	56160242	56160320	4183	98101302	7978675610464	66,68,163	7959736923584	-2	-2	1.05249e-09	1.07149e-06	0.012,0.015,0.028	0.008,0.009,0.007	0.01	MXE	#N/A
3256	ENSG00000142273	CBLC	chr19	+	44782369	44782491	44784263	44784417	44781206	44781363	44790003	44790091	3256	30,25,46	0,2,0	30,18,77	11,2,21	-2	-2	1.30817e-08	7.27158e-06	1.0,0.926,1.0	0.732,0.9,0.786	0.169	MXE	#N/A
3706	ENSG00000249859	PVT1	chr8	+	127996560	127996598	128070159	128070361	127989161	127989291	128096517	128096654	3706	2,1,8	3,2,0	0,0,0	2,3,6	-2	-2	3.22435e-08	1.56824e-05	0.4,0.333,1.0	0.0,0.0,0.0	0.578	MXE	#N/A
3704	ENSG00000249859	PVT1	chr8	+	127996560	127996598	128009589	128009718	127989161	127989291	128096517	128096654	3704	2,1,8	4,2,0	0,0,0	3,2,14	-2	-2	7.03776e-08	3.04266e-05	0.333,0.333,1.0	0.0,0.0,0.0	0.555	MXE	#N/A
142	ENSG00000166548	TK2	chr16	-	66536963	66537017	66541878	66541953	66531379	66531469	66548977	66549009	142	5,6,9	0,2,0	0,1,7	1,2,15	-2	-2	1.73547e-07	6.75271e-05	1.0,0.75,1.0	0.0,0.333,0.318	0.7	MXE	#N/A
976	ENSG00000101546	RBFA	chr18	+	80038504	80038617	80042134	80042219	80037329	80037506	80044211	80044285	976	2,0,1	16,17,41	10,6,24	23,23,82	-2	-2	2.49917e-07	7.68498e-05	0.111,0.0,0.024	0.303,0.207,0.226	-0.2	MXE	#N/A
3705	ENSG00000249859	PVT1	chr8	+	127996560	127996598	128070159	128070272	127989161	127989291	128096517	128096654	3705	2,1,8	5,4,4	0,0,0	2,3,13	-2	-2	2.56759e-07	7.68498e-05	0.286,0.2,0.667	0.0,0.0,0.0	0.384	MXE	#N/A
2439	ENSG00000135390	ATP5MC2	chr12	-	53669870	53669948	53672575	53672645	53669147	53669341	53676052	53676325	2439	15,14,62	185175263	9,3,30	223179549	-2	-2	3.17001e-07	8.81035e-05	0.075,0.074,0.191	0.039,0.016,0.052	0.078	MXE	#N/A
615	ENSG00000039650	PNKP	chr19	-	49862043	49862105	49862184	49862281	49861771	49861881	49862370	49862463	615	0,0,1	5,9,10	9,2,7	11,3,18	-2	-2	5.69353e-07	0.00014769	0.0,0.0,0.091	0.45,0.4,0.28	-0.346	MXE	#N/A
4430	ENSG00000168096	ANKS3	chr16	-	4726658	4726780	4726978	4727177	4724749	4724831	4729979	4730151	4430	0,0,0	1,2,2	2,0,6	0,1,1	-2	-2	6.44055e-07	0.000156626	0.0,0.0,0.0	1.0,0.0,0.857	-0.619	MXE	#N/A
211	ENSG00000143416	SELENBP1	chr1	-	151366274	151366453	151366721	151366904	151365767	151365846	151368198	151368319	211	2,8,8	1,3,7	10,6,17	1,0,0	-2	-2	8.73505e-07	0.000178885	0.667,0.727,0.533	0.909,1.0,1.0	-0.327	MXE	#N/A
4738	ENSG00000132768	DPH2	chr1	+	43970965	43971189	43971386	43972070	43970595	43970708	43972157	43972334	4738	0,1,0	22,20,20	2,2,12	11,13,35	-2	-2	8.33415e-07	0.000178885	0.0,0.048,0.0	0.154,0.133,0.255	-0.165	MXE	#N/A
6337	ENSG00000051825	MPHOSPH9	chr12	-	123202623	123203084	123203113	123203375	123202163	123202319	123210055	123210162	6337	1,3,5	3,1,0	1,0,0	1,1,12	-2	-2	2.09414e-06	0.000407414	0.25,0.75,1.0	0.5,0.0,0.0	0.5	MXE	#N/A
4029	ENSG00000154114	TBCEL	chr11	+	121053629	121053732	121055051	121055308	121047527	121047667	121058344	121058471	4029	0,0,0	21,11,6	2,3,7	9,12,28	-2	-2	2.88196e-06	0.000533987	0.0,0.0,0.0	0.182,0.2,0.2	-0.194	MXE	#N/A
5645	ENSG00000041357	PSMA4	chr15	+	78542176	78542219	78542482	78542645	78541904	78541930	78544189	78544267	5645	32,34,81	60,89,241	21,16,42	105,83,295	-2	-2	3.09064e-06	0.000546622	0.348,0.276,0.252	0.167,0.162,0.125	0.141	MXE	#N/A
559	ENSG00000171877	FRMD5	chr15	-	43891980	43892069	43902174	43902262	43888808	43888872	43905827	43905951	559	3,13,17	1,4,6	8,16,30	0,1,0	-2	-2	3.23686e-06	0.000547593	0.75,0.765,0.739	1.0,0.941,1.0	-0.229	MXE	#N/A
3559	ENSG00000113163	COL4A3BP	chr5	-	75400204	75400297	75402971	75403058	75389591	75389687	75411010	75411103	3559	8,16,19	40,29,45	1,8,13	49,53,153	-2	-2	4.02635e-06	0.000582311	0.167,0.356,0.297	0.02,0.131,0.078	0.197	MXE	#N/A
6155	ENSG00000225470	JPX	chrX	+	73962734	73962801	73984443	73984541	73944583	73944662	73994839	73994961	6155	2,2,1	0,0,0	0,1,0	1,0,4	-2	-2	3.79643e-06	0.000582311	1.0,1.0,1.0	0.0,1.0,0.0	0.667	MXE	#N/A
4594	ENSG00000129255	MPDU1	chr17	+	7586691	7586838	7586898	7587017	7585945	7586078	7587160	7587271	4594	33,31,53	6,5,15	43,42,147	0,0,10	-2	-2	6.20304e-06	0.000832276	0.846,0.861,0.779	1.0,1.0,0.936	-0.15	MXE	#N/A
2968	ENSG00000213064	SFT2D2	chr1	+	168235100	168235182	168236588	168236624	168231833	168231919	168236711	168236770	2968	17,16,21	0,1,0	13,9,59	4,7,5	-2	-2	7.19425e-06	0.000933094	1.0,0.941,1.0	0.765,0.563,0.922	0.23	MXE	#N/A
1531	ENSG00000119636	BBOF1	chr14	+	74046059	74046130	74055583	74055685	74040564	74040645	74056905	74056980	1531	2,4,3	2,3,6	0,1,1	9,2,35	-2	-2	7.85979e-06	0.000986531	0.5,0.571,0.333	0.0,0.333,0.028	0.348	MXE	#N/A
1891	ENSG00000143156	NME7	chr1	-	169309969	169310080	169323116	169323283	169303099	169303195	169324392	169324500	1891	53,79,167	0,3,21	60,57,161	3,0,0	-2	-2	1.24857e-05	0.00151818	1.0,0.963,0.888	0.952,1.0,1.0	-0.034	MXE	#N/A
2431	ENSG00000073605	GSDMB	chr17	-	39908175	39908214	39908957	39909042	39906960	39906987	39909755	39909924	2431	7,12,11	0,0,0	14,2,28	1,3,9	-2	-2	1.37556e-05	0.0015742	1.0,1.0,1.0	0.933,0.4,0.757	0.303	MXE	#N/A
6789	ENSG00000285756	BX890604.2	chrX	-	3822373	3822580	3825087	3825231	3818656	3818703	3826600	3826729	6789	3,0,1	0,1,0	0,2,0	1,5,17	-2	-2	1.43851e-05	0.00159922	1.0,0.0,1.0	0.0,0.286,0.0	0.571	MXE	#N/A
3694	ENSG00000249859	PVT1	chr8	+	127795893	127796071	127855154	127855319	127794537	127794734	127890588	127890998	3694	1,2,1	2,0,0	1,0,0	0,3,16	-2	-2	1.9553e-05	0.00211335	0.333,1.0,1.0	1.0,0.0,0.0	0.444	MXE	#N/A
6795	ENSG00000115459	ELMOD3	chr2	+	85355075	85355170	85355554	85355598	85354768	85354829	85356966	85357252	6795	6,1,4	2,0,0	2,1,7	2,2,10	-2	-2	2.50993e-05	0.0026395	0.75,1.0,1.0	0.5,0.333,0.412	0.502	MXE	#N/A
4597	ENSG00000187446	CHP1	chr15	+	41262755	41262883	41270556	41270618	41256909	41256990	41278766	41278889	4597	145137158	325289450	136150489	204238707	-2	-2	2.68893e-05	0.00268272	0.309,0.322,0.26	0.4,0.387,0.409	-0.102	MXE	#N/A
3909	ENSG00000157800	SLC37A3	chr7	-	140352061	140352146	140358639	140358785	140351272	140351451	140364407	140364491	3909	2,2,3	34,20,36	4,5,23	19,14,44	-2	-2	2.91628e-05	0.00283681	0.056,0.091,0.077	0.174,0.263,0.343	-0.185	MXE	#N/A
1476	ENSG00000089177	KIF16B	chr20	-	16335925	16336015	16356329	16356452	16312334	16312418	16370585	16370636	1476	9,13,19	1,4,9	8,11,28	0,2,0	-2	-2	3.17459e-05	0.00294103	0.9,0.765,0.679	1.0,0.846,1.0	-0.167	MXE	#N/A
6572	ENSG00000135679	MDM2	chr12	+	68813553	68813628	68816811	68816945	68809211	68809292	68820324	68820374	6572	3,3,2	43,43,76	6,5,24	32,43,95	-2	-2	4.15081e-05	0.003756	0.065,0.065,0.026	0.158,0.104,0.202	-0.103	MXE	#N/A
5689	ENSG00000162623	TYW3	chr1	+	74738689	74738788	74752291	74752425	74736541	74736622	74763893	74764400	5689	1,0,2	7,15,44	4,1,10	15,8,25	-2	-2	4.82148e-05	0.00426373	0.125,0.0,0.043	0.211,0.111,0.286	-0.147	MXE	#N/A
6298	ENSG00000143198	MGST3	chr1	+	165649840	165649964	165651013	165651087	165631212	165631293	165651977	165652035	6298	118128235	377334425	96,98,321	3795111175	-2	-2	5.71388e-05	0.0048332	0.238,0.277,0.356	0.202,0.161,0.215	0.098	MXE	#N/A
2534	ENSG00000130741	EIF2S3	chrX	+	24071557	24071727	24073090	24073263	24067963	24068108	24076721	24078810	2534	202190365	214164262	166201545	232285727	-2	-2	6.31019e-05	0.00501719	0.486,0.537,0.582	0.417,0.414,0.428	0.115	MXE	#N/A
5988	ENSG00000100991	TRPC4AP	chr20	-	35016007	35016139	35021189	35021332	35013007	35013066	35035122	35035308	5988	8,1,0	160155281	5,4,32	127148486	-2	-2	6.31823e-05	0.00501719	0.048,0.006,0.0	0.038,0.026,0.062	-0.024	MXE	#N/A
5229	ENSG00000073417	PDE8A	chr15	+	85089337	85089416	85091043	85091181	85083555	85083644	85097947	85098036	5229	3,4,10	24,32,56	2,1,1	27,40,88	-2	-2	6.60535e-05	0.00514029	0.111,0.111,0.152	0.069,0.024,0.011	0.09	MXE	#N/A
929	ENSG00000109255	NMU	chr4	-	55605274	55605349	55607436	55607466	55600521	55600575	55609119	55609179	929	0,1,0	4,5,5	0,2,16	6,2,9	-2	-2	7.24178e-05	0.00531736	0.0,0.167,0.0	0.0,0.5,0.64	-0.324	MXE	#N/A
1664	ENSG00000176406	RIMS2	chr8	+	103910133	103910201	103910320	103910529	103885297	103886223	103912052	103912172	1664	0,0,1	7,4,2	1,2,4	3,4,0	-2	-2	7.24287e-05	0.00531736	0.0,0.0,0.333	0.25,0.333,1.0	-0.417	MXE	#N/A
5699	ENSG00000184047	DIABLO	chr12	-	122224511	122224644	122224644	122224748	122218265	122218397	122225964	122226052	5699	5,5,4	61,55,92	5,11,29	45,44,104	-2	-2	7.22609e-05	0.00531736	0.076,0.083,0.042	0.1,0.2,0.218	-0.106	MXE	#N/A
2445	ENSG00000141447	OSBPL1A	chr18	-	24181144	24181279	24196124	24196200	24179737	24179835	24225041	24225198	2445	0,1,0	25,23,31	1,1,11	19,25,57	-2	-2	8.26241e-05	0.00573942	0.0,0.042,0.0	0.05,0.038,0.162	-0.069	MXE	#N/A
3283	ENSG00000148672	GLUD1	chr10	-	87060687	87060825	87060914	87061052	87060160	87060241	87062655	87062835	3283	133114247	35,34,67	81,97,200	37,41,120	-2	-2	8.04083e-05	0.00573942	0.792,0.77,0.787	0.686,0.703,0.625	0.112	MXE	#N/A
3940	ENSG00000054611	TBC1D22A	chr22	+	46997633	46997709	47037070	47037198	46912073	46912188	47111507	47111603	3940	1,2,8	28,21,62	0,0,0	35,30,73	-2	-2	8.1639e-05	0.00573942	0.034,0.087,0.114	0.0,0.0,0.0	0.078	MXE	#N/A
4027	ENSG00000141084	RANBP10	chr16	-	67744287	67744455	67772033	67772086	67738012	67738035	67805427	67805539	4027	0,0,1	20,5,5	2,4,2	13,5,12	-2	-2	8.40779e-05	0.00573942	0.0,0.0,0.167	0.133,0.444,0.143	-0.184	MXE	#N/A
1223	ENSG00000164414	SLC35A1	chr6	+	87506381	87506448	87508419	87508596	87501157	87501310	87509040	87509175	1223	5,6,13	0,0,2	4,3,13	1,2,8	-2	-2	9.31318e-05	0.00624786	1.0,1.0,0.867	0.8,0.6,0.619	0.283	MXE	#N/A
2466	ENSG00000166925	TSC22D4	chr7	-	100474273	100474440	100477276	100478307	100467551	100467600	100478793	100479214	2466	32,35,71	71,74,122	18,28,83	108107262	-2	-2	0.000109283	0.00710718	0.311,0.321,0.368	0.143,0.207,0.241	0.136	MXE	#N/A
3061	ENSG00000025708	TYMP	chr22	-	50529135	50529338	50529495	50529719	50527587	50527717	50529903	50529990	3061	0,1,1	1,2,2	0,2,2	2,0,0	-2	-2	0.000109594	0.00710718	0.0,0.333,0.333	0.0,1.0,1.0	-0.445	MXE	#N/A
3135	ENSG00000126461	SCAF1	chr19	+	49645020	49645134	49645353	49645411	49642208	49642242	49646107	49646202	3135	1,4,16	1,3,4	1,2,1	3,3,11	-2	-2	0.000114791	0.00716698	0.5,0.571,0.8	0.25,0.4,0.083	0.379	MXE	#N/A
3617	ENSG00000186470	BTN3A2	chr6	+	26370321	26370603	26372896	26373097	26368720	26368912	26373275	26373296	3617	1,0,0	3,2,4	1,0,13	1,1,2	-2	-2	0.000113913	0.00716698	0.25,0.0,0.0	0.5,0.0,0.867	-0.372	MXE	#N/A
6428	ENSG00000010803	SCMH1	chr1	-	41152598	41152741	41159724	41159933	41151613	41151684	41160874	41160898	6428	0,0,0	3,2,3	3,1,2	2,1,7	-2	-2	0.000117884	0.00716698	0.0,0.0,0.0	0.6,0.5,0.222	-0.441	MXE	#N/A
6788	ENSG00000285756	BX890604.2	chrX	-	3822373	3822580	3825087	3825231	3817527	3817778	3826600	3826631	6788	4,1,2	3,2,1	0,2,1	1,8,24	-2	-2	0.000116327	0.00716698	0.571,0.333,0.667	0.0,0.2,0.04	0.444	MXE	#N/A
2513	ENSG00000249319	AC068533.4	chr7	+	66089611	66089695	66092005	66092086	66089275	66089335	66092556	66092663	2513	32,23,72	0,3,1	40,50,172	8,6,19	-2	-2	0.000124546	0.00738991	1.0,0.885,0.986	0.833,0.893,0.901	0.081	MXE	#N/A
3258	ENSG00000142273	CBLC	chr19	+	44784263	44784401	44790003	44790091	44781206	44781363	44792382	44792514	3258	0,2,0	10,9,2	11,0,16	7,6,14	-2	-2	0.000125349	0.00738991	0.0,0.182,0.0	0.611,0.0,0.533	-0.321	MXE	#N/A
2510	ENSG00000120549	KIAA1217	chr10	+	24536773	24536893	24542692	24542770	24533069	24533237	24544980	24545103	2510	33,18,16	4,2,7	18,19,62	0,0,3	-2	-2	0.000135872	0.00787145	0.892,0.9,0.696	1.0,1.0,0.954	-0.155	MXE	#N/A
3109	ENSG00000124702	KLHDC3	chr6	+	43017852	43017968	43018144	43018216	43017518	43017695	43018342	43018556	3109	8,11,5	39,29,38	14,17,45	17,25,74	-2	-2	0.000137563	0.00787145	0.17,0.275,0.116	0.452,0.405,0.378	-0.225	MXE	#N/A
3511	ENSG00000167996	FTH1	chr11	-	61964986	61965112	61965368	61965515	61964284	61964891	61967311	61967634	3511	258821963119	672955286814	204524736241	7278811219888	-2	-2	0.000144905	0.00805465	0.278,0.284,0.314	0.219,0.234,0.239	0.061	MXE	#N/A
4706	ENSG00000143164	DCAF6	chr1	+	168015780	168015951	168022987	168023047	168004532	168004793	168038370	168038488	4706	4,4,2	16,25,35	1,0,0	29,26,52	-2	-2	0.000144315	0.00805465	0.2,0.138,0.054	0.033,0.0,0.0	0.12	MXE	#N/A
3110	ENSG00000143252	SDHC	chr1	+	161323613	161323670	161328395	161328497	161314256	161314425	161340593	161340655	3110	9,11,29	40,20,42	5,6,12	29,43,98	-2	-2	0.000161766	0.00874213	0.184,0.355,0.408	0.147,0.122,0.109	0.19	MXE	#N/A
4487	ENSG00000122218	COPA	chr1	-	160298844	160298991	160299101	160299264	160297555	160297745	160305432	160305571	4487	63,46,67	255224342	67,60,211	210210493	-2	-2	0.000173411	0.00899656	0.198,0.17,0.164	0.242,0.222,0.3	-0.077	MXE	#N/A
5702	ENSG00000163453	IGFBP7	chr4	-	57032425	57032552	57033194	57033311	57030772	57031336	57040823	57040933	5702	322246324	105106175	230294830	58,72,228	-2	-2	0.000168908	0.00899656	0.754,0.699,0.649	0.799,0.803,0.784	-0.095	MXE	#N/A
1011	ENSG00000217128	FNIP1	chr5	-	131716564	131716656	131718985	131719060	131709200	131709272	131719316	131719417	1011	5,3,15	2,0,11	6,5,21	1,0,1	-2	-2	0.000209482	0.00968769	0.714,1.0,0.577	0.857,1.0,0.955	-0.174	MXE	#N/A
1636	ENSG00000157193	LRP8	chr1	-	53271027	53271153	53271226	53271346	53266472	53266647	53275630	53275753	1636	2,0,0	3,4,12	1,3,15	4,5,21	-2	-2	0.000202706	0.00968769	0.4,0.0,0.0	0.2,0.375,0.417	-0.197	MXE	#N/A
4059	ENSG00000117620	SLC35A3	chr1	+	99999260	99999415	100007033	100007156	99993536	99993741	100011364	100011533	4059	1,1,17	5,4,3	1,0,1	4,5,15	-2	-2	0.000204464	0.00968769	0.167,0.2,0.85	0.2,0.0,0.063	0.318	MXE	#N/A
4943	ENSG00000181513	ACBD4	chr17	+	45136107	45136232	45136499	45136620	45135646	45135953	45136691	45136776	4943	0,0,0	11,8,14	2,0,5	6,4,11	-2	-2	0.00021163	0.00968769	0.0,0.0,0.0	0.25,0.0,0.313	-0.188	MXE	#N/A
6427	ENSG00000010803	SCMH1	chr1	-	41151613	41151684	41159724	41159933	41142877	41143112	41160874	41160898	6427	0,1,0	4,2,4	4,3,1	3,4,13	-2	-2	0.000202184	0.00968769	0.0,0.333,0.0	0.571,0.429,0.071	-0.246	MXE	#N/A
6632	ENSG00000240344	PPIL3	chr2	-	200882341	200882382	200885261	200885343	200881420	200881488	200885697	200885772	6632	1,1,0	4,3,2	1,3,6	2,3,3	-2	-2	0.000206824	0.00968769	0.2,0.25,0.0	0.333,0.5,0.667	-0.35	MXE	#N/A
5920	ENSG00000124508	BTN2A2	chr6	+	26385014	26385362	26388012	26388294	26383791	26383915	26390004	26390211	5920	1,0,0	0,1,3	2,4,5	1,3,1	-2	-2	0.000226232	0.010118	1.0,0.0,0.0	0.667,0.571,0.833	-0.357	MXE	#N/A
570	ENSG00000089006	SNX5	chr20	-	17953995	17954223	17955364	17955475	17952586	17952710	17956932	17957037	570	95,76,84	21,20,22	78,71,294	65,59,98	-2	-2	0.000250183	0.0108793	0.819,0.792,0.792	0.545,0.546,0.75	0.187	MXE	#N/A
1971	ENSG00000124207	CSE1L	chr20	+	49085282	49085386	49088008	49088106	49084025	49084162	49089246	49089397	1971	21,21,49	13,25,70	25,27,69	11,7,29	-2	-2	0.000251643	0.0108793	0.618,0.457,0.412	0.694,0.794,0.704	-0.235	MXE	#N/A
6637	ENSG00000121350	PYROXD1	chr12	+	21449562	21449691	21452080	21452154	21445346	21445466	21455131	21455292	6637	1,4,1	5,11,34	6,4,10	9,5,15	-2	-2	0.00025051	0.0108793	0.167,0.267,0.029	0.4,0.444,0.4	-0.26	MXE	#N/A
571	ENSG00000089006	SNX5	chr20	-	17953995	17954231	17955364	17955475	17952586	17952710	17956932	17956946	571	95,76,84	21,20,22	78,71,294	65,57,98	-2	-2	0.00026595	0.0113715	0.819,0.792,0.792	0.545,0.555,0.75	0.184	MXE	#N/A
2171	ENSG00000075413	MARK3	chr14	+	103405075	103405267	103428386	103428440	103385391	103386080	103448918	103448967	2171	48,27,31	0,5,6	36,48,148	2,1,0	-2	-2	0.000287376	0.0121541	1.0,0.844,0.838	0.947,0.98,1.0	-0.082	MXE	#N/A
1966	ENSG00000114956	DGUOK	chr2	+	73946718	73946906	73957124	73957240	73926825	73927052	73958145	73958245	1966	22,16,31	29,33,33	52,34,77	11,22,49	-2	-2	0.00029545	0.0123612	0.431,0.327,0.484	0.825,0.607,0.611	-0.267	MXE	#N/A
5107	ENSG00000130714	POMT1	chr9	+	131504188	131504340	131506113	131506220	131502917	131503073	131506402	131506453	5107	12,5,10	9,2,39	1,1,3	11,2,38	-2	-2	0.000313597	0.0128912	0.571,0.714,0.204	0.083,0.333,0.073	0.333	MXE	#N/A
5884	ENSG00000153292	ADGRF1	chr6	-	47001500	47001567	47005816	47005876	46997707	47000295	47007252	47007294	5884	1,0,1	1,3,14	1,2,5	3,1,4	-2	-2	0.000314742	0.0128912	0.5,0.0,0.067	0.25,0.667,0.556	-0.302	MXE	#N/A
1598	ENSG00000151090	THRB	chr3	-	24297225	24297323	24318357	24318494	24228937	24229001	24337299	24337371	1598	0,2,2	1,0,0	1,1,2	0,4,7	-2	-2	0.000324187	0.0131397	0.0,1.0,1.0	1.0,0.2,0.222	0.193	MXE	#N/A
568	ENSG00000089006	SNX5	chr20	-	17953995	17954117	17955364	17955475	17952586	17952710	17956932	17957037	568	95,76,84	21,20,23	78,71,294	66,57,98	-2	-2	0.000328042	0.0131589	0.819,0.792,0.785	0.542,0.555,0.75	0.183	MXE	#N/A
859	ENSG00000140043	PTGR2	chr14	+	73876997	73877168	73879095	73879305	73874022	73874214	73880054	73880176	859	5,5,12	12,20,15	1,2,3	13,12,38	-2	-2	0.000346557	0.0137597	0.294,0.2,0.444	0.071,0.143,0.073	0.217	MXE	#N/A
5526	ENSG00000095587	TLL2	chr10	-	96432806	96432962	96446090	96446168	96428630	96428748	96480348	96480459	5526	1,3,3	5,4,3	0,1,0	2,1,8	-2	-2	0.000358383	0.0140855	0.167,0.429,0.5	0.0,0.5,0.0	0.199	MXE	#N/A
5766	ENSG00000138744	NAAA	chr4	-	75925734	75925811	75931213	75931304	75920737	75920800	75936108	75936230	5766	15,2,19	0,0,0	4,8,34	0,1,7	-2	-2	0.00037337	0.0145278	1.0,1.0,1.0	1.0,0.889,0.829	0.094	MXE	#N/A
2961	ENSG00000082781	ITGB5	chr3	-	124817620	124817710	124819738	124819834	124809021	124809156	124821312	124821474	2961	109114149	20,33,26	59,85,221	27,38,78	-2	-2	0.000400734	0.0154382	0.845,0.776,0.851	0.686,0.691,0.739	0.119	MXE	#N/A
548	ENSG00000184182	UBE2F	chr2	+	238016565	238016633	238025341	238025412	237973091	237973225	238035877	238035940	548	1,0,1	1,2,3	2,6,6	1,1,8	-2	-2	0.00043696	0.0164248	0.5,0.0,0.25	0.667,0.857,0.429	-0.401	MXE	#N/A
2885	ENSG00000101040	ZMYND8	chr20	-	47310055	47310204	47347855	47347926	47298728	47298872	47356656	47356670	2885	1,3,6	11,7,9	1,1,0	2,8,27	-2	-2	0.000443228	0.0164248	0.083,0.3,0.4	0.333,0.111,0.0	0.113	MXE	#N/A
1	ENSG00000075711	DLG1	chr3	-	197051576	197051668	197059888	197059998	197042559	197044729	197065275	197065448	1	35,33,51	145236662	25,28,68	92120292	-2	-2	0.000453518	0.0166475	0.194,0.123,0.072	0.214,0.189,0.189	-0.068	MXE	#N/A
6209	ENSG00000167107	ACSF2	chr17	+	50464217	50464294	50464525	50464599	50463817	50463909	50471027	50471135	6209	94,78,136	4,17,10	66,89,209	14,18,54	-2	-2	0.000474162	0.0172427	0.959,0.821,0.932	0.825,0.832,0.795	0.087	MXE	#N/A
3568	ENSG00000100902	PSMA6	chr14	+	35310739	35310895	35312880	35313059	35308913	35308995	35314360	35314455	3568	370317479	0,9,45	2513491174	7,8,19	-2	-2	0.000503516	0.0179741	1.0,0.972,0.914	0.973,0.978,0.984	-0.016	MXE	#N/A
5578	ENSG00000058085	LAMC2	chr1	+	183236459	183236604	183237351	183237504	183235574	183235730	183238306	183238421	5578	8458021281	132611961981	121110683152	116513573722	-2	-2	0.000501145	0.0179741	0.389,0.401,0.393	0.51,0.44,0.459	-0.075	MXE	#N/A
477	ENSG00000284292	AC004922.1	chr7	+	99348851	99348959	99353908	99354121	99344292	99344515	99358339	99358415	477	221153258	66,35,46	124161508	69,47,209	-2	-2	0.000510367	0.0180531	0.77,0.814,0.849	0.642,0.774,0.709	0.103	MXE	#N/A
2163	ENSG00000163635	ATXN7	chr3	+	63913156	63913225	63952378	63952483	63912587	63912923	63979914	63980167	2163	4,1,5	9,4,10	2,1,13	2,0,2	-2	-2	0.000520184	0.0182346	0.308,0.2,0.333	0.5,1.0,0.867	-0.509	MXE	#N/A
3564	ENSG00000080503	SMARCA2	chr9	+	2159813	2159909	2161000	2161035	2158452	2158594	2161685	2161903	3564	11,7,3	1,1,6	4,9,15	0,1,0	-2	-2	0.000538986	0.018725	0.917,0.875,0.333	1.0,0.9,1.0	-0.258	MXE	#N/A
2539	ENSG00000258465	AL139011.2	chr1	-	160225061	160225119	160225590	160225663	160224441	160224549	160231296	160231407	2539	121115143	24,32,26	93121327	10,8,42	-2	-2	0.00057304	0.0197318	0.834,0.782,0.846	0.903,0.938,0.886	-0.088	MXE	#N/A
907	ENSG00000108021	TASOR2	chr10	+	5714134	5714207	5717658	5717750	5712822	5712918	5720543	5720668	907	9,5,12	0,1,1	6,9,21	1,3,7	-2	-2	0.00058615	0.0199762	1.0,0.833,0.923	0.857,0.75,0.75	0.133	MXE	#N/A
5186	ENSG00000071054	MAP4K4	chr2	+	101859735	101859864	101863820	101864051	101855976	101856138	101864929	101865036	5186	14,15,14	0,1,1	7,4,35	2,2,6	-2	-2	0.000590403	0.0199762	1.0,0.938,0.933	0.778,0.667,0.854	0.191	MXE	#N/A
2051	ENSG00000198700	IPO9	chr1	+	201855782	201855934	201857095	201857194	201855123	201855182	201858446	201858553	2051	2,4,0	12,14,22	7,3,14	6,7,27	-2	-2	0.00060746	0.0202019	0.143,0.222,0.0	0.538,0.3,0.341	-0.271	MXE	#N/A
4927	ENSG00000084207	GSTP1	chr11	+	67584684	67584772	67585137	67585241	67584133	67584169	67586388	67586656	4927	3,2,4	1,0,2	2,1,0	1,3,3	-2	-2	0.00060679	0.0202019	0.75,1.0,0.667	0.667,0.25,0.0	0.5	MXE	#N/A
653	ENSG00000243989	ACY1	chr3	+	51985360	51985465	51985851	51985946	51985206	51985271	51986254	51986331	653	6,5,18	15,17,40	13,16,41	14,6,38	-2	-2	0.000640761	0.0209513	0.286,0.227,0.31	0.481,0.727,0.519	-0.301	MXE	#N/A
3379	ENSG00000158864	NDUFS2	chr1	+	161210110	161210188	161210303	161210389	161209856	161209931	161210590	161210696	3379	40,33,43	115,64,99	26,31,108	163161351	-2	-2	0.000654973	0.0212375	0.258,0.34,0.303	0.138,0.161,0.235	0.122	MXE	#N/A
6191	ENSG00000204138	PHACTR4	chr1	+	28432930	28433046	28457831	28457859	28407409	28407463	28459084	28459258	6191	2,5,1	2,3,2	1,1,1	4,1,22	-2	-2	0.000677563	0.0217439	0.5,0.625,0.333	0.2,0.5,0.043	0.238	MXE	#N/A
245	ENSG00000103021	CCDC113	chr16	+	58252726	58252853	58253997	58254159	58249935	58250115	58258367	58258523	245	8,5,10	16,22,20	10,9,38	2,4,40	-2	-2	0.00072765	0.0230186	0.333,0.185,0.333	0.833,0.692,0.487	-0.387	MXE	#N/A
2432	ENSG00000073605	GSDMB	chr17	-	39908175	39908214	39909755	39909924	39906960	39906987	39912325	39912497	2432	34,26,40	0,0,0	25,24,76	1,3,6	-2	-2	0.000757898	0.0237821	1.0,1.0,1.0	0.962,0.889,0.927	0.074	MXE	#N/A
4083	ENSG00000150722	PPP1R1C	chr2	+	181987838	181987899	182023821	182023913	181975218	181975264	182061441	182061479	4083	2,2,7	2,0,4	5,5,13	0,0,0	-2	-2	0.00076685	0.0238705	0.5,1.0,0.636	1.0,1.0,1.0	-0.288	MXE	#N/A
2960	ENSG00000082781	ITGB5	chr3	-	124817620	124817710	124819738	124819834	124796387	124796817	124821312	124821458	2960	108110145	2,0,0	59,83,220	2,3,11	-2	-2	0.000819793	0.025316	0.982,1.0,1.0	0.967,0.965,0.952	0.033	MXE	#N/A
715	ENSG00000074657	ZNF532	chr18	+	58939444	58939621	58948066	58948229	58934432	58934614	58953517	58953799	715	7,6,8	55,82,126	7,8,34	44,43,161	-2	-2	0.000895285	0.0267402	0.113,0.068,0.06	0.137,0.157,0.174	-0.076	MXE	#N/A
736	ENSG00000136643	RPS6KC1	chr1	+	213117316	213117410	213129526	213129889	213104453	213104569	213167857	213167973	736	0,0,8	3,1,10	0,0,0	2,5,9	-2	-2	0.000921772	0.0267402	0.0,0.0,0.444	0.0,0.0,0.0	0.148	MXE	#N/A
1967	ENSG00000114956	DGUOK	chr2	+	73946718	73946906	73957124	73957240	73938909	73939022	73958145	73958245	1967	39,26,37	27,33,33	36,39,133	11,23,48	-2	-2	0.000927762	0.0267402	0.591,0.441,0.529	0.766,0.629,0.735	-0.19	MXE	#N/A
3616	ENSG00000144747	TMF1	chr3	-	69029814	69029977	69033547	69033704	69028225	69028295	69035022	69035115	3616	24,18,23	132169304	32,24,72	105124428	-2	-2	0.000922572	0.0267402	0.154,0.096,0.07	0.234,0.162,0.144	-0.073	MXE	#N/A
3856	ENSG00000197771	MCMBP	chr10	-	119835539	119835704	119836895	119837029	119832011	119832100	119838534	119838700	3856	73,81,125	1,1,13	83,89,222	1,2,1	-2	-2	0.000922951	0.0267402	0.986,0.988,0.906	0.988,0.978,0.996	-0.027	MXE	#N/A
4384	ENSG00000149809	TM7SF2	chr11	+	65113219	65113414	65113490	65113594	65112810	65112865	65114712	65114832	4384	0,2,5	5,4,15	1,0,0	5,8,25	-2	-2	0.000920149	0.0267402	0.0,0.333,0.25	0.167,0.0,0.0	0.139	MXE	#N/A
6131	ENSG00000052126	PLEKHA5	chr12	+	19345841	19345888	19353883	19354002	19343322	19343434	19358227	19358437	6131	5,7,15	46,43,36	2,2,4	23,27,83	-2	-2	0.000896364	0.0267402	0.098,0.14,0.294	0.08,0.069,0.046	0.112	MXE	#N/A
6783	ENSG00000161395	PGAP3	chr17	-	39674616	39674679	39684596	39684749	39673992	39674054	39685921	39686019	6783	7,2,10	1,2,0	1,0,4	1,1,6	-2	-2	0.000939506	0.0268795	0.875,0.5,1.0	0.5,0.0,0.4	0.492	MXE	#N/A
6345	ENSG00000128654	MTX2	chr2	+	176329369	176329426	176330583	176330660	176328873	176328912	176337492	176337630	6345	0,0,2	14,49,76	0,0,11	31,25,57	-2	-2	0.000954647	0.0271134	0.0,0.0,0.026	0.0,0.0,0.162	-0.045	MXE	#N/A
6328	ENSG00000120798	NR2C1	chr12	-	95028386	95028524	95031348	95031488	95025149	95025255	95040475	95040597	6328	1,0,0	6,25,27	2,4,2	16,10,27	-2	-2	0.00102006	0.0285544	0.143,0.0,0.0	0.111,0.286,0.069	-0.108	MXE	#N/A
4244	ENSG00000179818	PCBP1-AS1	chr2	-	69996685	69996888	70032132	70032255	69963253	69963500	70051202	70051305	4244	2,1,2	0,0,0	0,0,6	1,2,1	-2	-2	0.00106217	0.0293112	1.0,1.0,1.0	0.0,0.0,0.857	0.714	MXE	#N/A
1176	ENSG00000123106	CCDC91	chr12	+	28225794	28225861	28255580	28255662	28198942	28199056	28257201	28257245	1176	2,2,4	1,1,8	1,1,0	2,2,5	-2	-2	0.00107332	0.0293307	0.667,0.667,0.333	0.333,0.333,0.0	0.334	MXE	#N/A
3918	ENSG00000183765	CHEK2	chr22	-	28719394	28719485	28725242	28725367	28711908	28712017	28734402	28734721	3918	26,16,30	4,3,15	15,24,70	2,2,4	-2	-2	0.00107794	0.0293307	0.867,0.842,0.667	0.882,0.923,0.946	-0.125	MXE	#N/A
3452	ENSG00000100372	SLC25A17	chr22	-	40792524	40792676	40794513	40794580	40779008	40779125	40799022	40799083	3452	1,0,1	12,14,26	3,3,3	10,9,30	-2	-2	0.00117155	0.0316561	0.077,0.0,0.037	0.231,0.25,0.091	-0.153	MXE	#N/A
4856	ENSG00000136811	ODF2	chr9	+	128469182	128469353	128471307	128471468	128460941	128461010	128472912	128473042	4856	1,0,0	15,10,12	0,1,9	17,24,47	-2	-2	0.00124792	0.0332579	0.063,0.0,0.0	0.0,0.04,0.161	-0.046	MXE	#N/A
6124	ENSG00000102710	SUPT20H	chr13	-	37024034	37024193	37024339	37024442	37022010	37022317	37025319	37025437	6124	9,9,8	147154149	19,5,37	98,98,270	-2	-2	0.00126763	0.0335535	0.058,0.055,0.051	0.162,0.049,0.121	-0.056	MXE	#N/A
1067	ENSG00000164889	SLC4A2	chr7	+	151074038	151074293	151074398	151074488	151071941	151072136	151074674	151074841	1067	25,39,33	12,3,3	16,12,49	11,7,26	-2	-2	0.00130236	0.0341364	0.676,0.929,0.917	0.593,0.632,0.653	0.215	MXE	#N/A
4122	ENSG00000127914	AKAP9	chr7	+	92070904	92071009	92076854	92077007	92070029	92070206	92077695	92077875	4122	17,27,27	5,3,10	8,11,48	6,12,31	-2	-2	0.0013072	0.0341364	0.773,0.9,0.73	0.571,0.478,0.608	0.249	MXE	#N/A
2323	ENSG00000071462	BUD23	chr7	+	73686998	73687095	73690915	73691012	73686817	73686900	73692595	73692646	2323	134144193	20,27,35	151144484	21,7,45	-2	-2	0.0013264	0.0342108	0.87,0.842,0.846	0.878,0.954,0.915	-0.063	MXE	#N/A
3045	ENSG00000119782	FKBP1B	chr2	+	24054103	24054192	24054472	24054540	24053901	24053949	24060813	24060926	3045	7,4,7	2,0,0	4,3,16	0,1,11	-2	-2	0.00133643	0.0342108	0.778,1.0,1.0	1.0,0.75,0.593	0.145	MXE	#N/A
5908	ENSG00000054654	SYNE2	chr14	+	64190070	64190237	64202800	64202963	64188549	64188708	64208757	64208945	5908	26,17,22	20,14,28	7,11,31	22,21,68	-2	-2	0.0013313	0.0342108	0.565,0.548,0.44	0.241,0.344,0.313	0.218	MXE	#N/A
136	ENSG00000154358	OBSCN	chr1	+	228299258	228299522	228299881	228300145	228298453	228298717	228303674	228303938	136	6,3,3	1,0,0	5,5,29	1,1,6	-2	-2	0.00137972	0.0350882	0.857,1.0,1.0	0.833,0.833,0.829	0.121	MXE	#N/A
1731	ENSG00000108219	TSPAN14	chr10	+	80468546	80468687	80489216	80489314	80463087	80463127	80504727	80504778	1731	0,0,0	31,39,67	0,0,10	29,32,69	-2	-2	0.0014021	0.0354258	0.0,0.0,0.0	0.0,0.0,0.127	-0.042	MXE	#N/A
4711	ENSG00000136247	ZDHHC4	chr7	+	6578500	6578720	6580554	6580678	6577433	6577498	6581606	6581680	4711	1,0,0	22,13,23	2,1,8	30,19,70	-2	-2	0.00141303	0.0354716	0.043,0.0,0.0	0.063,0.05,0.103	-0.058	MXE	#N/A
5185	ENSG00000071054	MAP4K4	chr2	+	101859642	101859864	101863820	101864051	101855976	101856138	101864929	101865036	5185	15,13,21	0,1,1	11,7,43	2,2,6	-2	-2	0.00143919	0.0358968	1.0,0.929,0.955	0.846,0.778,0.878	0.127	MXE	#N/A
3766	ENSG00000072042	RDH11	chr14	-	67685014	67685204	67690211	67690421	67676799	67678423	67691139	67691244	3766	97,88,131	25,21,30	83112252	35,34,131	-2	-2	0.00150891	0.0371593	0.795,0.807,0.814	0.703,0.767,0.658	0.096	MXE	#N/A
1172	ENSG00000166579	NDEL1	chr17	+	8454795	8454887	8460008	8460160	8450779	8450953	8466929	8468160	1172	61,63,87	21,13,19	72,93,215	13,12,19	-2	-2	0.00153686	0.0373501	0.744,0.829,0.821	0.847,0.886,0.919	-0.086	MXE	#N/A
4670	ENSG00000113658	SMAD5	chr5	+	136147831	136147906	136152674	136152758	136132846	136132962	136153591	136154163	4670	2,5,3	1,1,0	6,1,10	2,1,7	-2	-2	0.00154507	0.0373501	0.667,0.833,1.0	0.75,0.5,0.588	0.221	MXE	#N/A
5813	ENSG00000120708	TGFBI	chr5	+	136046850	136047015	136047273	136047420	136046334	136046495	136049438	136049580	5813	560483579	477458553	6444981279	371352960	-2	-2	0.00154545	0.0373501	0.54,0.513,0.511	0.634,0.586,0.571	-0.076	MXE	#N/A
1401	ENSG00000080823	MOK	chr14	-	102265822	102265912	102278605	102278694	102263545	102263616	102283477	102283592	1401	1,0,0	11,2,8	2,0,4	5,2,1	-2	-2	0.00155732	0.0374046	0.083,0.0,0.0	0.286,0.0,0.8	-0.334	MXE	#N/A
3448	ENSG00000167772	ANGPTL4	chr19	+	8369218	8369332	8371055	8371151	8366201	8366319	8371240	8371522	3448	22,15,31	201196309	53,22,102	244210626	-2	-2	0.00157728	0.0376515	0.099,0.071,0.091	0.178,0.095,0.14	-0.051	MXE	#N/A
1115	ENSG00000181396	OGFOD3	chr17	-	82406417	82406482	82411454	82411530	82405323	82405380	82415397	82415627	1115	1,1,3	1,4,10	6,3,5	1,3,2	-2	-2	0.0016081	0.0378008	0.5,0.2,0.231	0.857,0.5,0.714	-0.38	MXE	#N/A
3841	ENSG00000136280	CCM2	chr7	+	45038252	45038426	45063917	45064001	45000187	45000363	45064462	45064646	3841	13,5,11	62,55,75	5,3,6	36,50,181	-2	-2	0.00161268	0.0378008	0.173,0.083,0.128	0.122,0.057,0.032	0.058	MXE	#N/A
5914	ENSG00000126091	ST3GAL3	chr1	+	43838218	43838311	43894382	43894477	43814890	43814933	43898234	43898298	5914	7,2,5	2,0,0	7,6,9	0,3,9	-2	-2	0.00159587	0.0378008	0.778,1.0,1.0	1.0,0.667,0.5	0.204	MXE	#N/A
489	ENSG00000122335	SERAC1	chr6	-	158128107	158128270	158130372	158130486	158120424	158120575	158143055	158143184	489	6,0,2	9,10,14	2,0,0	10,10,22	-2	-2	0.00162828	0.037938	0.4,0.0,0.125	0.167,0.0,0.0	0.119	MXE	#N/A
827	ENSG00000144043	TEX261	chr2	-	70988914	70989017	70989748	70989816	70988353	70988715	70993695	70993775	827	0,2,0	34,34,60	0,2,9	26,39,65	-2	-2	0.00164276	0.0379487	0.0,0.056,0.0	0.0,0.049,0.122	-0.038	MXE	#N/A
1838	ENSG00000162144	CYB561A3	chr11	-	61353783	61353992	61357732	61357828	61352984	61353139	61361732	61361913	1838	30,32,41	280262258	51,43,87	223175487	-2	-2	0.00164825	0.0379487	0.097,0.109,0.137	0.186,0.197,0.152	-0.064	MXE	#N/A
5606	ENSG00000198721	ECI2	chr6	-	4119185	4119275	4125249	4126237	4117307	4117451	4127761	4127831	5606	61,57,81	8,5,10	50,58,108	8,14,37	-2	-2	0.00167429	0.0383216	0.884,0.919,0.89	0.862,0.806,0.745	0.093	MXE	#N/A
640	ENSG00000122507	BBS9	chr7	+	33351218	33351323	33352858	33352873	33349067	33349170	33357854	33357995	640	2,4,1	0,2,3	2,0,0	1,1,3	-2	-2	0.00168633	0.0383713	1.0,0.667,0.25	0.667,0.0,0.0	0.417	MXE	#N/A
2712	ENSG00000161249	DMKN	chr19	-	35508204	35508240	35509910	35509961	35506125	35506185	35510183	35510252	2712	66,75,97	2,3,2	50,64,171	1,4,21	-2	-2	0.00175727	0.0397531	0.971,0.962,0.98	0.98,0.941,0.891	0.034	MXE	#N/A
2223	ENSG00000140395	WDR61	chr15	-	78289618	78289712	78292615	78292788	78288288	78288382	78293166	78293272	2223	47,26,55	31,18,56	32,30,117	15,16,38	-2	-2	0.00179738	0.0399636	0.603,0.591,0.495	0.681,0.652,0.755	-0.133	MXE	#N/A
3619	ENSG00000127947	PTPN12	chr7	+	77538764	77538845	77563935	77564195	77537553	77537645	77571077	77571186	3619	4,1,6	0,1,2	0,2,8	1,3,11	-2	-2	0.00178848	0.0399636	1.0,0.5,0.75	0.0,0.4,0.421	0.476	MXE	#N/A
699	ENSG00000135912	TTLL4	chr2	+	218747002	218747194	218747289	218747372	218746154	218746231	218747596	218747725	699	5,2,6	1,0,5	7,11,24	0,0,1	-2	-2	0.00183419	0.0403212	0.833,1.0,0.545	1.0,1.0,0.96	-0.194	MXE	#N/A
6604	ENSG00000156860	FBRS	chr16	+	30661179	30661215	30661303	30661333	30660262	30660442	30662419	30662468	6604	4,3,3	2,0,0	6,3,1	2,4,1	-2	-2	0.00189445	0.0414119	0.667,1.0,1.0	0.75,0.429,0.5	0.329	MXE	#N/A
2774	ENSG00000122390	NAA60	chr16	+	3476221	3476337	3479470	3479600	3448470	3448540	3482501	3482598	2774	1,0,0	27,17,12	0,0,9	17,24,36	-2	-2	0.00192374	0.0418172	0.036,0.0,0.0	0.0,0.0,0.2	-0.055	MXE	#N/A
4679	ENSG00000164828	SUN1	chr7	+	849519	849603	849922	850033	843340	843520	851383	851482	4679	1,0,1	4,5,7	0,2,11	14,1,5	-2	-2	0.00195101	0.0421743	0.2,0.0,0.125	0.0,0.667,0.688	-0.343	MXE	#N/A
1710	ENSG00000135480	KRT7	chr12	+	52243011	52243137	52245411	52245632	52241471	52241636	52248176	52248211	1710	696164638919	106910641653	6313543017035	160811413304	-2	-2	0.0020409	0.0438738	0.867,0.859,0.844	0.797,0.826,0.838	0.036	MXE	#N/A
2253	ENSG00000062716	VMP1	chr17	+	59731420	59731522	59735337	59735473	59707653	59707748	59737452	59737543	2253	163145221	6,12,19	70110420	4,4,9	-2	-2	0.00205813	0.0439014	0.964,0.924,0.921	0.946,0.965,0.979	-0.027	MXE	#N/A
4482	ENSG00000099968	BCL2L13	chr22	+	17688985	17689142	17696140	17696210	17683213	17683321	17702242	17702386	4482	12,24,17	16,15,24	9,5,29	26,24,67	-2	-2	0.00206475	0.0439014	0.429,0.615,0.415	0.257,0.172,0.302	0.243	MXE	#N/A
6484	ENSG00000156535	CD109	chr6	+	73766758	73766860	73766947	73767010	73765929	73766154	73768054	73768231	6484	22,39,65	509471575	17,26,37	323396985	-2	-2	0.00210813	0.0445801	0.041,0.076,0.102	0.05,0.062,0.036	0.024	MXE	#N/A
69	ENSG00000140416	TPM1	chr15	+	63061197	63061273	63061712	63061788	63060868	63060939	63062214	63062277	69	610465696	12,17,12	4514651421	5,9,9	-2	-2	0.00215521	0.0453292	0.981,0.965,0.983	0.989,0.981,0.994	-0.012	MXE	#N/A
1938	ENSG00000171466	ZNF562	chr19	-	9658008	9658135	9660719	9660874	9653707	9653881	9675014	9675052	1938	9,3,9	2,1,2	3,4,25	1,9,33	-2	-2	0.0021845	0.0456983	0.818,0.75,0.818	0.75,0.308,0.431	0.299	MXE	#N/A
8	ENSG00000075711	DLG1	chr3	-	197081050	197081117	197085579	197085756	197076585	197076685	197090911	197091026	8	58,41,76	43,33,46	39,44,179	21,20,47	-2	-2	0.0022821	0.0467926	0.574,0.554,0.623	0.65,0.688,0.792	-0.126	MXE	#N/A
4001	ENSG00000183597	TANGO2	chr22	+	20053436	20053551	20061529	20061683	20052464	20052584	20063337	20063442	4001	2,2,1	1,0,1	1,2,2	5,0,4	-2	-2	0.00227266	0.0467926	0.667,1.0,0.5	0.167,1.0,0.333	0.222	MXE	#N/A
4314	ENSG00000197912	SPG7	chr16	+	89536764	89536948	89540943	89541346	89532462	89532636	89544647	89544772	4314	0,2,0	1,5,3	0,1,10	1,0,4	-2	-2	0.00227982	0.0467926	0.0,0.286,0.0	0.0,1.0,0.714	-0.476	MXE	#N/A
6457	ENSG00000176261	ZBTB8OS	chr1	-	32631826	32631879	32633950	32634072	32627507	32627544	32634767	32634792	6457	233177265	19,17,33	163204500	11,12,23	-2	-2	0.00228491	0.0467926	0.925,0.912,0.889	0.937,0.944,0.956	-0.037	MXE	#N/A
2215	ENSG00000058799	YIPF1	chr1	-	53878641	53878722	53883112	53883276	53878314	53878402	53888906	53888986	2215	44,39,43	36,24,54	52,50,135	19,23,64	-2	-2	0.002354	0.0472304	0.55,0.619,0.443	0.732,0.685,0.678	-0.161	MXE	#N/A
5585	ENSG00000189334	S100A14	chr1	-	153615234	153615381	153615828	153615936	153614254	153615022	153616232	153616289	5585	138146219	300823032910	113115403	293128637797	-2	-2	0.00235484	0.0472304	0.044,0.06,0.07	0.037,0.039,0.049	0.016	MXE	#N/A
5748	ENSG00000135720	DYNC1LI2	chr16	-	66742437	66742668	66749196	66749313	66736074	66736244	66751272	66751346	5748	57,49,74	51,38,46	73,52,178	28,31,64	-2	-2	0.00232352	0.0472304	0.528,0.563,0.617	0.723,0.627,0.736	-0.126	MXE	#N/A
6129	ENSG00000052126	PLEKHA5	chr12	+	19343322	19343434	19345841	19345888	19336514	19336616	19348398	19348519	6129	46,39,47	0,1,1	26,39,86	3,3,5	-2	-2	0.00233715	0.0472304	1.0,0.975,0.979	0.897,0.929,0.945	0.061	MXE	#N/A
4453	ENSG00000103978	TMEM87A	chr15	-	42231191	42231260	42231843	42231915	42228711	42228820	42233212	42233306	4453	4,4,6	7,2,6	0,4,0	10,3,13	-2	-2	0.00239776	0.0476004	0.364,0.667,0.5	0.0,0.571,0.0	0.32	MXE	#N/A
4513	ENSG00000135299	ANKRD6	chr6	+	89617953	89618031	89621921	89622026	89616558	89616657	89623409	89623544	4513	0,3,0	14,14,21	0,2,12	11,10,35	-2	-2	0.00238839	0.0476004	0.0,0.176,0.0	0.0,0.167,0.255	-0.082	MXE	#N/A
98	ENSG00000160058	BSDC1	chr1	-	32383829	32384048	32386778	32386895	32381213	32381268	32394079	32394140	98	53,49,109	56,40,60	42,29,117	60,45,152	-2	-2	0.00248263	0.0490351	0.486,0.551,0.645	0.412,0.392,0.435	0.148	MXE	#N/A
4600	ENSG00000112033	PPARD	chr6	+	35410986	35411217	35420126	35420281	35347066	35347150	35421819	35421958	4600	3,7,11	13,14,18	26,12,51	14,17,25	-2	-2	0.00252159	0.0495531	0.188,0.333,0.379	0.65,0.414,0.671	-0.278	MXE	#N/A

## Sheet: Table_S3_ClueGO
Function	Groups	Group PValue	Group PValue Corrected with Bonferroni step down	#Genes	Group Genes
cellular macromolecule metabolic process	Group6	1.94709e-11	1.36296e-10	339	AAAS|ABI2|ACSF2|ACY1|ADARB1|AFF4|ALAD|ALG8|ANGPT1|ANGPTL4|ANKHD1|ANKZF1|ANXA2|ASAH1|ATF7IP|ATP5MC1|ATP5MC2|ATXN7|AURKA|BCL11B|BTN2A2|BTRC|BUD23|C2CD3|CANT1|CASP3|CASP8|CBLC|CBLL1|CCM2|CCNDBP1|CCNL1|CD44|CD68|CERT1|CHEK2|CHP1|CNKSR1|CNOT1|COASY|COPS2|COPS7B|CPEB4|CPS1|CRIP2|CSAD|CSF1|CTPS1|CUL2|CUL7|CUX1|CYREN|DALRD3|DBI|DCAF4|DCAF6|DCUN1D4|DDX3X|DDX46|DGUOK|DLG1|DOLPP1|DPH2|DPH5|DPY19L4|DTX2|DUOX…
cellular biosynthetic process	Group5	1.93707e-10	1.16224e-09	218	AAAS|ADARB1|AFF4|ALAD|ALG8|ANGPT1|ANGPTL4|ANXA2|ASAH1|ATP5MC1|ATP5MC2|BTN2A2|BTRC|BUD23|C2CD3|CANT1|CASP3|CASP8|CCNL1|CD68|CERT1|CHEK2|CIAPIN1|COASY|COPS2|CPEB4|CPNE7|CPS1|CSAD|CTPS1|DALRD3|DBI|DDX3X|DDX46|DGUOK|DIAPH1|DLG1|DOLPP1|DPH2|DPH5|DPY19L4|DUOX1|DUS1L|EIF1AD|EIF2S3|EIF3H|EIF4A1|EIF4G3|ENO1|ENO2|ERI3|ERO1B|FAM172A|FAP|FKBP1B|FUS|GFM2|GK5|GLB1|GLE1|GLRX3|GLS|GLUD1|GOLGA2|GORASP1|GOT1|GSTP1…
cellular component assembly	Group2	5.07006e-08	2.53503e-07	151	AAAS|ABI2|ACTG1|ADARB1|ADGRF1|AKAP9|ALAD|ANGPT1|ANGPTL4|ANKHD1|ANO6|ANXA2|ATL2|AURKA|BAIAP2|BBOF1|BBS9|BCL11B|BCS1L|BTN2A2|C2CD3|CASP8|CCDC113|CCNL1|CD151|CD68|CHEK2|CHP1|CIAPIN1|COASY|COPS7B|DDX3X|DHX30|DIAPH1|DLG1|DMKN|EIF2S3|EIF3H|ERCC1|FASTKD3|FN1|FUS|GABARAPL1|GFM2|GLRX3|GLS|GOLGA2|GORASP1|GSTP1|GTF2A2|HAUS1|HDAC3|HFE|HNRNPC|HPS4|IFT80|INPP5K|ITGB1|ITGB1BP1|ITGB5|KCNC4|KIAA0753|KIF2C|KNTC1|L…
Metabolism of proteins	Group3	1.09069e-06	4.36276e-06	105	AAAS|ALG8|ATXN7|AURKA|BTRC|CD109|COPA|COPS2|COPS7B|CSF1|CUL2|CUL7|DCAF4|DCAF6|DCUN1D4|DOLPP1|DPH2|DPH5|DYNC1LI2|EIF2S3|EIF3H|EIF4A1|ERO1B|FBXO44|FBXW11|FN1|FN3KRP|GFM2|GLB1|GOLGA2|GORASP1|HDAC3|HIPK2|HNRNPC|IGFBP7|KDM1B|KLHDC3|MBD5|MDM2|MPDU1|MRPL30|MRPL48|MRPL9|MRPS15|MRPS18C|MRPS34|MTA1|NAE1|NAPB|NCOA1|NCOR2|NFKBIA|NR2C1|NSMCE2|NTM|PCMT1|PDIA5|PIGA|PIGB|PIGG|PIGH|PIGT|POMT1|PSMA4|PSMA6|PSMC5|PT…
organelle organization	Group0	6.0112e-06	1.80336e-05	178	AAAS|ABI2|ACTG1|ADARB1|AKAP9|ANGPTL4|ANXA2|ARHGAP12|ARHGAP35|ARHGEF2|ARPC1B|ATL2|ATP5MC1|ATP5MC2|ATXN7|AURKA|BAIAP2|BBOF1|BBS9|BCL11B|BCS1L|BLOC1S5|BNIP2|BRD9|BSCL2|BTN2A2|BUD23|C2CD3|CAMSAP2|CASP8|CCDC113|CCNL1|CERT1|CHEK2|CHP1|CNKSR1|CNN2|COPS2|COPS7B|CRIP2|CSE1L|CUL7|DBN1|DDX3X|DHX30|DIAPH1|DLG1|DYNC1LI2|ECI2|EP400|ERCC1|FAM172A|FASTKD3|FBXO44|FRMD5|GABARAPL1|GABPB1|GFM2|GOLGA2|GORASP1|GSTP1|G…
Cytochrome c-mediated apoptotic response	Group1	3.62721e-05	3.62721e-05	5	CARD8|CASP3|DIABLO|UACA|XIAP
cellular protein localization	Group4	2.28817e-05	4.57634e-05	123	AAAS|ABI2|ACTG1|ADARB1|AKAP11|ANGPT1|ANGPTL4|ANXA2|AP1G2|ARHGEF2|AURKA|BAIAP2|BBS9|BTN3A1|BTN3A2|C2CD3|CACNB3|CCDC91|CD68|CHP1|CIZ1|COASY|COPA|CSE1L|DBN1|DDX3X|DENND10|DIAPH1|DLG1|ECI2|ERC1|FKBP1B|FN1|FYB1|GLE1|GOLGA2|GORASP1|GUK1|HFE|HIKESHI|HPS4|IFT80|IGFBP7|IKBKB|INPP5K|IPO9|ITGB1BP1|KIAA0753|KIF13B|LAMP2|MAP7|MAPRE3|MCM9|MDM2|MOK|MPV17|MTUS1|MTX2|MYL12A|NACA|NAE1|NAP1L1|NAPB|NASP|NFKBIA|OBSCN…

## Sheet: Table_S4_RBP_Motif_analysis
motif_id	motif_alt_id	sequence_name	start	stop	strand	score	p-value	q-value	matched_sequence	RBP	(-)logp	Location (w.r.t. SARS-CoV-2 genome start)
M043_0.6	7	MT020881.1	15	21	+	10.503	6.1e-05	0.912	CCUUCCC	PCBP2	4.21467	0.000602369
M159_0.6	7	MT020881.1	104	110	+	12.048	6.1e-05	0.897	UGCAUGC	RBFOX1	4.21467	0.00358075
M106_0.6	8	MT020881.1	157	164	+	11.4266	3.05e-05	0.456	CAGGACAC	SRSF1	4.5157	0.00537113
M154_0.6	7	MT020881.1	370	376	+	11.2055	6.1e-05	0.608	GGAGGAG	SRSF1	4.21467	0.0124824
M104_0.6	7	MT020881.1	370	376	+	10.9441	6.1e-05	0.608	GGAGGAG	SRSF1	4.21467	0.0124824
1233	7	MT020881.1	370	376	+	13.6573	6.1e-05	0.608	GGAGGAG	SRSF1	4.21467	0.0124824
1183	7	MT020881.1	370	376	+	13.6573	6.1e-05	0.608	GGAGGAG	SRSF2	4.21467	0.0124824
1276	7	MT020881.1	443	449	+	13.6573	6.1e-05	0.216	GUUUUGC	TARDBP	4.21467	0.0149254
s80	7	MT020881.1	628	634	+	13.6573	6.1e-05	0.166	UCUUCUU	PTBP1	4.21467	0.0211164
1014	7	MT020881.1	628	634	+	13.6573	6.1e-05	0.166	UCUUCUU	PTBP1	4.21467	0.0211164
1264	7	MT020881.1	648	654	+	13.6573	6.1e-05	0.852	AUAAAGG	SRSF5	4.21467	0.0217857
M347_0.6	11	MT020881.1	760	770	+	11.3427	3.22e-05	0.32	UAGCAGUGGUG	SNRPA	4.49214	0.0256007
s55	11	MT020881.1	760	770	+	11.8919	1.88e-05	0.23	UAGCAGUGGUG	SRSF2	4.72584	0.0256007
1185	7	MT020881.1	953	959	+	13.6573	6.1e-05	0.912	UGCUGCC	SF1	4.21467	0.0319925
s104	7	MT020881.1	1045	1051	+	11.4685	6.1e-05	0.136	AAAGAAA	SRSF10	4.21467	0.0350713
751	8	MT020881.1	1091	1098	+	15.6084	1.53e-05	0.217	CCCUUAAA	PCBP1	4.81531	0.0366274
781	8	MT020881.1	1091	1098	+	15.6084	1.53e-05	0.221	CCCUUAAA	PCBP2	4.81531	0.0366274
757	8	MT020881.1	1096	1103	+	15.6084	1.53e-05	0.211	AAAUUCCA	PCBP1	4.81531	0.0367947
787	8	MT020881.1	1096	1103	+	15.6084	1.53e-05	0.207	AAAUUCCA	PCBP2	4.81531	0.0367947
s104	7	MT020881.1	1132	1138	+	11.4685	6.1e-05	0.136	AAAGAAA	SRSF10	4.21467	0.0379827
M146_0.6	7	MT020881.1	1134	1140	+	11.5944	6.1e-05	0.392	AGAAAAA	PABPC1	4.21467	0.0380497
M062_0.6	7	MT020881.1	1134	1140	+	11.5874	6.1e-05	0.392	AGAAAAA	SART3	4.21467	0.0380497
M175_0.6	7	MT020881.1	1230	1236	+	11.3077	6.1e-05	0.427	AGUGUGA	RBM24	4.21467	0.0412623
M178_0.6	7	MT020881.1	1241	1247	+	10.5694	6.1e-05	0.344	UGUGGUG	CELF6	4.21467	0.0416304
s40	8	MT020881.1	1249	1256	+	11.27	7.63e-05	0.43	AACUUCAU	SRSF3	4.11748	0.0419149
1176	7	MT020881.1	1354	1360	+	13.6573	6.1e-05	0.144	UGCUGUU	SRSF2	4.21467	0.045412
M329_0.6	9	MT020881.1	1367	1375	+	10.9231	7.25e-05	0.286	AUUUAUUGU	ELAVL2	4.13966	0.0458805
545	7	MT020881.1	1373	1379	+	13.6573	6.1e-05	0.608	UGUCCAG	PUM1	4.21467	0.0460478
M144_0.6	7	MT020881.1	1444	1450	+	11.7708	6.1e-05	0.407	GAAAACC	PABPC3	4.21467	0.0484238
M004_0.6	7	MT020881.1	1490	1496	+	10.9444	6.1e-05	0.325	UGUGUGU	CELF4	4.21467	0.0499632
M157_0.6	7	MT020881.1	1490	1496	+	11.7203	6.1e-05	0.325	UGUGUGU	CELF5	4.21467	0.0499632
19	8	MT020881.1	1490	1497	+	15.6084	1.53e-05	0.104	UGUGUGUU	CSTF2	4.81531	0.0499799
M152_0.6	8	MT020881.1	1604	1611	+	12.2857	1.53e-05	0.15	AAUGACAA	FXR1	4.81531	0.0537949
1230	10	MT020881.1	1630	1639	+	13.028	2.96e-05	0.159	AAAAGAGAAA	SRSF1	4.52871	0.0546985
1180	10	MT020881.1	1630	1639	+	13.028	2.96e-05	0.165	AAAAGAGAAA	SRSF2	4.52871	0.0546985
M269_0.6	11	MT020881.1	1630	1640	+	11.6853	3.15e-05	0.32	AAAAGAGAAAG	ZFP36	4.50169	0.0547152
M088_0.6	7	MT020881.1	1633	1639	+	11.7413	6.1e-05	0.45	AGAGAAA	SRSF10	4.21467	0.0547487
M087_0.6	7	MT020881.1	1633	1639	+	11.1818	6.1e-05	0.45	AGAGAAA	SRSF10	4.21467	0.0547487
M019_0.6	7	MT020881.1	1633	1639	+	11.4196	6.1e-05	0.451	AGAGAAA	SRSF10	4.21467	0.0547487
M111_0.6	7	MT020881.1	1643	1649	+	12.0979	6.1e-05	0.302	AACAUCA	YBX1	4.21467	0.0550833
M081_0.6	7	MT020881.1	1643	1649	+	12.2028	6.1e-05	0.299	AACAUCA	YBX1	4.21467	0.0550833
M031_0.6	7	MT020881.1	1689	1695	+	11.872	6.1e-05	0.208	UUAUUUU	ELAVL1	4.21467	0.0566227
M052_0.6	7	MT020881.1	1845	1851	+	10.5105	6.1e-05	0.529	AAUCAAU	RBM46	4.21467	0.0618433
1003	7	MT020881.1	1859	1865	+	13.6573	6.1e-05	0.437	CCUCUUU	PTBP1	4.21467	0.0623118
1147	7	MT020881.1	1859	1865	+	13.6573	6.1e-05	0.443	CCUCUUU	RBM4	4.21467	0.0623118
112	12	MT020881.1	1940	1951	+	10.4476	3.76e-05	0.147	GUGCGUGUUUUA	CSTF2	4.42481	0.0651061
495	10	MT020881.1	2037	2046	+	13.028	2.96e-05	0.182	CUACUAACAA	SF1	4.52871	0.0683187
1207	7	MT020881.1	2038	2044	+	13.6573	6.1e-05	0.428	UACUAAC	SF1	4.21467	0.068302
1196	7	MT020881.1	2038	2044	+	13.6573	6.1e-05	0.426	UACUAAC	SF1	4.21467	0.068302
1197	7	MT020881.1	2038	2044	+	13.6573	6.1e-05	0.428	UACUAAC	SF1	4.21467	0.068302
1186	7	MT020881.1	2038	2044	+	13.6573	6.1e-05	0.429	UACUAAC	SF1	4.21467	0.068302
M046_0.6	7	MT020881.1	2039	2045	+	11.8512	6.1e-05	0.281	ACUAACA	QKI	4.21467	0.0683355
1277	7	MT020881.1	2078	2084	+	13.6573	6.1e-05	0.287	GUUGUUC	TARDBP	4.21467	0.0696406
M046_0.6	7	MT020881.1	2105	2111	+	11.8512	6.1e-05	0.281	ACUAACA	QKI	4.21467	0.0705441
1306	10	MT020881.1	2171	2180	+	13.028	2.96e-05	0.294	AAGGAAGGUG	HNRNPA1	4.52871	0.072803
1331	10	MT020881.1	2171	2180	+	13.028	2.96e-05	0.294	AAGGAAGGUG	HNRNPF	4.52871	0.072803
1347	10	MT020881.1	2171	2180	+	13.028	2.96e-05	0.294	AAGGAAGGUG	HNRNPH1	4.52871	0.072803
1336	10	MT020881.1	2171	2180	+	13.028	2.96e-05	0.294	AAGGAAGGUG	SRSF1	4.52871	0.072803
587	7	MT020881.1	2248	2254	+	13.6573	6.1e-05	0.165	UGGACAA	SRSF7	4.21467	0.0753296
s46	9	MT020881.1	2280	2288	+	12.01	3.05e-05	0.304	AGGAGAGUG	SRSF2	4.5157	0.076434
M352_0.6	9	MT020881.1	2280	2288	+	11.5455	4.96e-05	0.37	AGGAGAGUG	SRSF2	4.30452	0.076434
74	11	MT020881.1	2306	2316	+	14.979	8.11e-06	0.217	CUUGUAAAUAA	PUM1	5.09098	0.0773375
533	8	MT020881.1	2308	2315	+	15.6084	1.53e-05	0.128	UGUAAAUA	PUM1	4.81531	0.0773543
114	8	MT020881.1	2308	2315	+	14.296	4.58e-05	0.176	UGUAAAUA	PUM1	4.33913	0.0773543
151	8	MT020881.1	2308	2315	+	14.296	4.58e-05	0.175	UGUAAAUA	PUM1	4.33913	0.0773543
503	8	MT020881.1	2308	2315	+	15.6084	1.53e-05	0.127	UGUAAAUA	PUM2	4.81531	0.0773543
116	8	MT020881.1	2308	2315	+	14.296	4.58e-05	0.176	UGUAAAUA	PUM2	4.33913	0.0773543
129	8	MT020881.1	2308	2315	+	14.296	4.58e-05	0.176	UGUAAAUA	PUM2	4.33913	0.0773543
107	8	MT020881.1	2308	2315	+	13.8739	6.1e-05	0.228	UGUAAAUA	PUM2	4.21467	0.0773543
1184	7	MT020881.1	2332	2338	+	13.6573	6.1e-05	0.303	UGCUGAC	SF1	4.21467	0.0781407
1202	7	MT020881.1	2332	2338	+	13.6573	6.1e-05	0.302	UGCUGAC	SF1	4.21467	0.0781407
137	12	MT020881.1	2409	2420	+	10.4476	3.76e-05	0.231	GAUUGUACAGAA	PUM1	4.42481	0.0808012
M161_0.6	7	MT020881.1	2430	2436	+	11.4702	6.1e-05	0.585	AAUCCAG	RBM6	4.21467	0.0814203
s104	7	MT020881.1	2474	2480	+	11.4685	6.1e-05	0.136	AAAGAAA	SRSF10	4.21467	0.0828927
s80	7	MT020881.1	2484	2490	+	13.6573	6.1e-05	0.166	UCUUCUU	PTBP1	4.21467	0.0832274
1014	7	MT020881.1	2484	2490	+	13.6573	6.1e-05	0.166	UCUUCUU	PTBP1	4.21467	0.0832274
1377	7	MT020881.1	2514	2520	+	13.6573	6.1e-05	0.415	AAGUGUU	RBMX	4.21467	0.0842313
1306	10	MT020881.1	2525	2534	+	13.028	2.96e-05	0.294	GAGGAAGUUG	HNRNPA1	4.52871	0.0846496
692	7	MT020881.1	2525	2531	+	13.6573	6.1e-05	0.608	GAGGAAG	HNRNPA1	4.21467	0.0845994
1331	10	MT020881.1	2525	2534	+	13.028	2.96e-05	0.294	GAGGAAGUUG	HNRNPF	4.52871	0.0846496
1347	10	MT020881.1	2525	2534	+	13.028	2.96e-05	0.294	GAGGAAGUUG	HNRNPH1	4.52871	0.0846496
1336	10	MT020881.1	2525	2534	+	13.028	2.96e-05	0.294	GAGGAAGUUG	SRSF1	4.52871	0.0846496
645	7	MT020881.1	2575	2581	+	13.6573	6.1e-05	0.844	UAGUGAA	HNRNPA1	4.21467	0.0862727
1175	7	MT020881.1	2581	2587	+	13.6573	6.1e-05	0.255	AGCUGUU	SRSF2	4.21467	0.0864735
M032_0.6	7	MT020881.1	2690	2696	+	10.1131	6.1e-05	0.41	ACAAACA	IGF2BP2	4.21467	0.0901211
M163_0.6	7	MT020881.1	2690	2696	+	9.33721	6.1e-05	0.407	ACAAACA	IGF2BP3	4.21467	0.0901211
M175_0.6	7	MT020881.1	2777	2783	+	11.3077	6.1e-05	0.427	AGUGUGA	RBM24	4.21467	0.0930326
399	10	MT020881.1	2815	2824	+	13.028	2.96e-05	0.377	UAAAGUACUU	AGO2	4.52871	0.0943545
M350_0.6	9	MT020881.1	2984	2992	+	10.8322	9.16e-05	0.361	UUAUUUGAU	ZFP36	4.0381	0.0999933
M021_0.6	7	MT020881.1	3051	3057	+	11.4545	6.1e-05	1	AGGAUGA	G3BP2	4.21467	0.102202
s77	11	MT020881.1	3054	3064	+	14.408	8.11e-06	0.0554	AUGAAGAAGAA	TRA2A	5.09098	0.102369
1389	9	MT020881.1	3056	3064	+	17.5594	3.81e-06	0.0538	GAAGAAGAA	SRSF1	5.41908	0.102403
1215	9	MT020881.1	3056	3064	+	17.5594	3.81e-06	0.053	GAAGAAGAA	SRSF1	5.41908	0.102403
1227	9	MT020881.1	3056	3064	+	17.5594	3.81e-06	0.0526	GAAGAAGAA	SRSF1	5.41908	0.102403
1225	8	MT020881.1	3056	3063	+	15.6084	1.53e-05	0.0902	GAAGAAGA	SRSF1	4.81531	0.102386
1352	9	MT020881.1	3056	3064	+	17.5594	3.81e-06	0.0532	GAAGAAGAA	SRSF2	5.41908	0.102403
1178	9	MT020881.1	3056	3064	+	17.5594	3.81e-06	0.0531	GAAGAAGAA	SRSF2	5.41908	0.102403
1174	8	MT020881.1	3056	3063	+	15.6084	1.53e-05	0.0898	GAAGAAGA	SRSF2	4.81531	0.102386
1275	8	MT020881.1	3056	3063	+	15.6084	1.53e-05	0.0897	GAAGAAGA	SRSF4	4.81531	0.102386
1265	8	MT020881.1	3056	3063	+	15.6084	1.53e-05	0.0899	GAAGAAGA	SRSF5	4.81531	0.102386
1270	8	MT020881.1	3056	3063	+	15.6084	1.53e-05	0.0893	GAAGAAGA	SRSF6	4.81531	0.102386
1360	9	MT020881.1	3056	3064	+	17.5594	3.81e-06	0.0529	GAAGAAGAA	SRSF7	5.41908	0.102403
589	9	MT020881.1	3056	3064	+	17.5594	3.81e-06	0.0536	GAAGAAGAA	SRSF7	5.41908	0.102403
1075	10	MT020881.1	3056	3065	+	13.028	2.96e-05	0.147	GAAGAAGAAG	TRA2A	4.52871	0.10242
s76	8	MT020881.1	3057	3064	+	15.808	1.53e-05	0.104	AAGAAGAA	TRA2A	4.81531	0.10242
1315	9	MT020881.1	3057	3065	+	17.5594	3.81e-06	0.0268	AAGAAGAAG	TRA2B	5.41908	0.102436
1076	9	MT020881.1	3057	3065	+	17.5594	3.81e-06	0.0267	AAGAAGAAG	TRA2B	5.41908	0.102436
1226	12	MT020881.1	3058	3069	+	10.4476	3.76e-05	1	AGAAGAAGGUGA	SRSF1	4.42481	0.10252
1344	12	MT020881.1	3058	3069	+	10.4476	3.76e-05	1	AGAAGAAGGUGA	SRSF2	4.42481	0.10252
1177	12	MT020881.1	3058	3069	+	10.4476	3.76e-05	1	AGAAGAAGGUGA	SRSF2	4.42481	0.10252
1332	12	MT020881.1	3058	3069	+	10.4476	3.76e-05	1	AGAAGAAGGUGA	SRSF7	4.42481	0.10252
588	12	MT020881.1	3058	3069	+	10.4476	3.76e-05	1	AGAAGAAGGUGA	SRSF7	4.42481	0.10252
1306	10	MT020881.1	3059	3068	+	13.028	2.96e-05	0.294	GAAGAAGGUG	HNRNPA1	4.52871	0.10252
1331	10	MT020881.1	3059	3068	+	13.028	2.96e-05	0.294	GAAGAAGGUG	HNRNPF	4.52871	0.10252
1347	10	MT020881.1	3059	3068	+	13.028	2.96e-05	0.294	GAAGAAGGUG	HNRNPH1	4.52871	0.10252
1336	10	MT020881.1	3059	3068	+	13.028	2.96e-05	0.294	GAAGAAGGUG	SRSF1	4.52871	0.10252
1389	9	MT020881.1	3074	3082	+	17.5594	3.81e-06	0.0538	GAAGAAGAA	SRSF1	5.41908	0.103005
1215	9	MT020881.1	3074	3082	+	17.5594	3.81e-06	0.053	GAAGAAGAA	SRSF1	5.41908	0.103005
1227	9	MT020881.1	3074	3082	+	17.5594	3.81e-06	0.0526	GAAGAAGAA	SRSF1	5.41908	0.103005
1225	8	MT020881.1	3074	3081	+	15.6084	1.53e-05	0.0902	GAAGAAGA	SRSF1	4.81531	0.102988
1352	9	MT020881.1	3074	3082	+	17.5594	3.81e-06	0.0532	GAAGAAGAA	SRSF2	5.41908	0.103005
1178	9	MT020881.1	3074	3082	+	17.5594	3.81e-06	0.0531	GAAGAAGAA	SRSF2	5.41908	0.103005
1174	8	MT020881.1	3074	3081	+	15.6084	1.53e-05	0.0898	GAAGAAGA	SRSF2	4.81531	0.102988
1275	8	MT020881.1	3074	3081	+	15.6084	1.53e-05	0.0897	GAAGAAGA	SRSF4	4.81531	0.102988
1265	8	MT020881.1	3074	3081	+	15.6084	1.53e-05	0.0899	GAAGAAGA	SRSF5	4.81531	0.102988
1270	8	MT020881.1	3074	3081	+	15.6084	1.53e-05	0.0893	GAAGAAGA	SRSF6	4.81531	0.102988
1360	9	MT020881.1	3074	3082	+	17.5594	3.81e-06	0.0529	GAAGAAGAA	SRSF7	5.41908	0.103005
589	9	MT020881.1	3074	3082	+	17.5594	3.81e-06	0.0536	GAAGAAGAA	SRSF7	5.41908	0.103005
1075	10	MT020881.1	3074	3083	+	13.028	2.96e-05	0.147	GAAGAAGAAG	TRA2A	4.52871	0.103022
s77	11	MT020881.1	3075	3085	+	14.408	8.11e-06	0.0554	AAGAAGAAGAG	TRA2A	5.09098	0.103072
s76	8	MT020881.1	3075	3082	+	15.808	1.53e-05	0.104	AAGAAGAA	TRA2A	4.81531	0.103022
1315	9	MT020881.1	3075	3083	+	17.5594	3.81e-06	0.0268	AAGAAGAAG	TRA2B	5.41908	0.103039
1076	9	MT020881.1	3075	3083	+	17.5594	3.81e-06	0.0267	AAGAAGAAG	TRA2B	5.41908	0.103039
1225	8	MT020881.1	3077	3084	+	15.6084	1.53e-05	0.0902	GAAGAAGA	SRSF1	4.81531	0.103089
1174	8	MT020881.1	3077	3084	+	15.6084	1.53e-05	0.0898	GAAGAAGA	SRSF2	4.81531	0.103089
1275	8	MT020881.1	3077	3084	+	15.6084	1.53e-05	0.0897	GAAGAAGA	SRSF4	4.81531	0.103089
1265	8	MT020881.1	3077	3084	+	15.6084	1.53e-05	0.0899	GAAGAAGA	SRSF5	4.81531	0.103089
1270	8	MT020881.1	3077	3084	+	15.6084	1.53e-05	0.0893	GAAGAAGA	SRSF6	4.81531	0.103089
1122	10	MT020881.1	3163	3172	+	13.028	2.96e-05	0.103	UGCUGCUCUU	MBNL1	4.52871	0.106
1247	7	MT020881.1	3170	3176	+	13.6573	6.1e-05	0.901	CUUCAAC	SRSF3	4.21467	0.106184
1225	8	MT020881.1	3179	3186	+	15.6084	1.53e-05	0.0902	GAAGAAGA	SRSF1	4.81531	0.106502
1174	8	MT020881.1	3179	3186	+	15.6084	1.53e-05	0.0898	GAAGAAGA	SRSF2	4.81531	0.106502
1275	8	MT020881.1	3179	3186	+	15.6084	1.53e-05	0.0897	GAAGAAGA	SRSF4	4.81531	0.106502
1265	8	MT020881.1	3179	3186	+	15.6084	1.53e-05	0.0899	GAAGAAGA	SRSF5	4.81531	0.106502
1270	8	MT020881.1	3179	3186	+	15.6084	1.53e-05	0.0893	GAAGAAGA	SRSF6	4.81531	0.106502
M272_0.6	8	MT020881.1	3181	3188	+	11.2207	7.63e-05	1	AGAAGAGC	SRSF1	4.11748	0.106569
1075	10	MT020881.1	3182	3191	+	13.028	2.96e-05	0.147	GAAGAGCAAG	TRA2A	4.52871	0.106636
1328	12	MT020881.1	3186	3197	+	10.4476	3.76e-05	0.247	AGCAAGAAGAAG	TRA2A	4.42481	0.106803
s77	11	MT020881.1	3189	3199	+	14.408	8.11e-06	0.0554	AAGAAGAAGAU	TRA2A	5.09098	0.106887
s76	8	MT020881.1	3189	3196	+	15.808	1.53e-05	0.104	AAGAAGAA	TRA2A	4.81531	0.106837
1315	9	MT020881.1	3189	3197	+	17.5594	3.81e-06	0.0268	AAGAAGAAG	TRA2B	5.41908	0.106854
1076	9	MT020881.1	3189	3197	+	17.5594	3.81e-06	0.0267	AAGAAGAAG	TRA2B	5.41908	0.106854
1225	8	MT020881.1	3191	3198	+	15.6084	1.53e-05	0.0902	GAAGAAGA	SRSF1	4.81531	0.106904
1174	8	MT020881.1	3191	3198	+	15.6084	1.53e-05	0.0898	GAAGAAGA	SRSF2	4.81531	0.106904
1275	8	MT020881.1	3191	3198	+	15.6084	1.53e-05	0.0897	GAAGAAGA	SRSF4	4.81531	0.106904
1265	8	MT020881.1	3191	3198	+	15.6084	1.53e-05	0.0899	GAAGAAGA	SRSF5	4.81531	0.106904
1270	8	MT020881.1	3191	3198	+	15.6084	1.53e-05	0.0893	GAAGAAGA	SRSF6	4.81531	0.106904
410	7	MT020881.1	3235	3241	+	13.6573	6.1e-05	0.456	ACAAGAC	RBMY1A1	4.21467	0.10836
1310	7	MT020881.1	3257	3263	+	13.6573	6.1e-05	0.182	CAGACAA	SRSF1	4.21467	0.109096
1228	7	MT020881.1	3257	3263	+	13.6573	6.1e-05	0.182	CAGACAA	SRSF1	4.21467	0.109096
1277	7	MT020881.1	3320	3326	+	13.6573	6.1e-05	0.287	GUUGUUC	TARDBP	4.21467	0.111204
M350_0.6	9	MT020881.1	3355	3363	+	11.4476	6.48e-05	0.361	UUAUUUAAA	ZFP36	4.18842	0.112409
1201	7	MT020881.1	3367	3373	+	13.6573	6.1e-05	0.355	UACUGAC	SF1	4.21467	0.112777
1193	7	MT020881.1	3367	3373	+	13.6573	6.1e-05	0.359	UACUGAC	SF1	4.21467	0.112777
M051_0.6	7	MT020881.1	3379	3385	+	11.1329	6.1e-05	0.351	AUACAUU	RBM41	4.21467	0.113179
752	8	MT020881.1	3381	3388	+	15.6084	1.53e-05	0.0977	ACAUUAAA	PCBP1	4.81531	0.113262
782	8	MT020881.1	3381	3388	+	15.6084	1.53e-05	0.0979	ACAUUAAA	PCBP2	4.81531	0.113262
1383	8	MT020881.1	3403	3410	+	15.6084	1.53e-05	0.228	GGAAGAAG	SRSF1	4.81531	0.113998
755	8	MT020881.1	3456	3463	+	15.6084	1.53e-05	0.209	ACCUUAAA	PCBP1	4.81531	0.115772
785	8	MT020881.1	3456	3463	+	15.6084	1.53e-05	0.211	ACCUUAAA	PCBP2	4.81531	0.115772
M154_0.6	7	MT020881.1	3467	3473	+	11.2055	6.1e-05	0.608	GGAGGAG	SRSF1	4.21467	0.116123
M104_0.6	7	MT020881.1	3467	3473	+	10.9441	6.1e-05	0.608	GGAGGAG	SRSF1	4.21467	0.116123
1233	7	MT020881.1	3467	3473	+	13.6573	6.1e-05	0.608	GGAGGAG	SRSF1	4.21467	0.116123
1183	7	MT020881.1	3467	3473	+	13.6573	6.1e-05	0.608	GGAGGAG	SRSF2	4.21467	0.116123
495	10	MT020881.1	3498	3507	+	13.028	2.96e-05	0.182	CUACUAACAA	SF1	4.52871	0.117211
1207	7	MT020881.1	3499	3505	+	13.6573	6.1e-05	0.428	UACUAAC	SF1	4.21467	0.117194
1196	7	MT020881.1	3499	3505	+	13.6573	6.1e-05	0.426	UACUAAC	SF1	4.21467	0.117194
1197	7	MT020881.1	3499	3505	+	13.6573	6.1e-05	0.428	UACUAAC	SF1	4.21467	0.117194
1186	7	MT020881.1	3499	3505	+	13.6573	6.1e-05	0.429	UACUAAC	SF1	4.21467	0.117194
M046_0.6	7	MT020881.1	3500	3506	+	11.8512	6.1e-05	0.281	ACUAACA	QKI	4.21467	0.117228
1198	7	MT020881.1	3541	3547	+	13.6573	6.1e-05	0.115	UACUAAU	SF1	4.21467	0.1186
M036_0.6	7	MT020881.1	3590	3596	+	11.5595	6.1e-05	0.243	AAUCUUG	MATR3	4.21467	0.12024
1184	7	MT020881.1	3730	3736	+	13.6573	6.1e-05	0.303	UGCUGAC	SF1	4.21467	0.124925
1202	7	MT020881.1	3730	3736	+	13.6573	6.1e-05	0.302	UGCUGAC	SF1	4.21467	0.124925
M051_0.6	7	MT020881.1	3740	3746	+	11.1329	6.1e-05	0.351	AUACAUU	RBM41	4.21467	0.125259
337	8	MT020881.1	3760	3767	+	15.6084	1.53e-05	0.402	UGUAGAUA	PUM1	4.81531	0.125945
114	8	MT020881.1	3760	3767	+	8.096	6.1e-05	0.201	UGUAGAUA	PUM1	4.21467	0.125945
151	8	MT020881.1	3760	3767	+	8.096	6.1e-05	0.2	UGUAGAUA	PUM1	4.21467	0.125945
514	8	MT020881.1	3760	3767	+	15.6084	1.53e-05	0.402	UGUAGAUA	PUM2	4.81531	0.125945
116	8	MT020881.1	3760	3767	+	8.096	6.1e-05	0.201	UGUAGAUA	PUM2	4.21467	0.125945
107	8	MT020881.1	3760	3767	+	13.8739	6.1e-05	0.228	UGUAGAUA	PUM2	4.21467	0.125945
129	8	MT020881.1	3760	3767	+	8.096	6.1e-05	0.202	UGUAGAUA	PUM2	4.21467	0.125945
M176_0.6	7	MT020881.1	3800	3806	+	10.9583	6.1e-05	0.475	GAUAAAA	KHDRBS2	4.21467	0.127267
693	10	MT020881.1	3886	3895	+	13.028	2.96e-05	0.868	UAAAGAGGAA	HNRNPA1	4.52871	0.130195
1075	10	MT020881.1	3887	3896	+	13.028	2.96e-05	0.147	AAAGAGGAAG	TRA2A	4.52871	0.130229
1385	7	MT020881.1	3888	3894	+	13.6573	6.1e-05	0.912	AAGAGGA	SRSF1	4.21467	0.130212
692	7	MT020881.1	3890	3896	+	13.6573	6.1e-05	0.608	GAGGAAG	HNRNPA1	4.21467	0.130279
M088_0.6	7	MT020881.1	3936	3942	+	11.7413	6.1e-05	0.45	AGAGAAA	SRSF10	4.21467	0.131818
M087_0.6	7	MT020881.1	3936	3942	+	11.1818	6.1e-05	0.45	AGAGAAA	SRSF10	4.21467	0.131818
M019_0.6	7	MT020881.1	3936	3942	+	11.4196	6.1e-05	0.451	AGAGAAA	SRSF10	4.21467	0.131818
M162_0.6	7	MT020881.1	3954	3960	+	11.2986	6.1e-05	0.293	AGAAAAU	PABPC5	4.21467	0.132421
s25	9	MT020881.1	3993	4001	+	9.64865	9.16e-05	0.912	UGGAAGAAA	SFPQ	4.0381	0.133759
M142_0.6	7	MT020881.1	4000	4006	+	11.9441	6.1e-05	0.805	AACUAAG	RBM42	4.21467	0.13396
1255	10	MT020881.1	4050	4059	+	13.028	2.96e-05	0.409	AUCUUCAUCC	SRSF3	4.52871	0.135684
s40	8	MT020881.1	4050	4057	+	11.1	9.16e-05	0.43	AUCUUCAU	SRSF3	4.0381	0.13565
6	10	MT020881.1	4071	4080	+	13.028	2.96e-05	0.442	CUCUUGUUAG	NELFE	4.52871	0.136386
s104	7	MT020881.1	4102	4108	+	11.4685	6.1e-05	0.136	AAAGAAA	SRSF10	4.21467	0.137374
M055_0.6	7	MT020881.1	4117	4123	+	11.0972	6.1e-05	0.722	AUAUAUA	RBMS3	4.21467	0.137876
M164_0.6	7	MT020881.1	4118	4124	+	10.9161	6.1e-05	0.613	UAUAUAG	RBMS3	4.21467	0.137909
1277	7	MT020881.1	4133	4139	+	13.6573	6.1e-05	0.287	GUUGUUC	TARDBP	4.21467	0.138411
1310	7	MT020881.1	4230	4236	+	13.6573	6.1e-05	0.182	CAGACAA	SRSF1	4.21467	0.141657
1228	7	MT020881.1	4230	4236	+	13.6573	6.1e-05	0.182	CAGACAA	SRSF1	4.21467	0.141657
1328	12	MT020881.1	4353	4364	+	10.4476	3.76e-05	0.247	AGAAGCAAGAAA	TRA2A	4.42481	0.145857
M069_0.6	7	MT020881.1	4401	4407	+	12.007	6.1e-05	0.607	UUGCACA	SNRPA	4.21467	0.14738
592	7	MT020881.1	4434	4440	+	13.6573	6.1e-05	0.608	CUGUCUG	CELF1	4.21467	0.148484
s89	10	MT020881.1	4435	4444	+	13.028	2.96e-05	0.288	UGUCUGUGUG	CELF1	4.52871	0.148568
1282	10	MT020881.1	4435	4444	+	13.028	2.96e-05	0.284	UGUCUGUGUG	TARDBP	4.52871	0.148568
s0	9	MT020881.1	4529	4537	+	12.1386	3.43e-05	0.155	UUUUACUUU	ELAVL2	4.46471	0.151697
1383	8	MT020881.1	4642	4649	+	15.6084	1.53e-05	0.228	GGAAGAAG	SRSF1	4.81531	0.155461
1248	7	MT020881.1	4697	4703	+	13.6573	6.1e-05	0.592	UCUUCAC	SRSF3	4.21467	0.157285
1176	7	MT020881.1	4708	4714	+	13.6573	6.1e-05	0.144	UGCUGUU	SRSF2	4.21467	0.157653
s80	7	MT020881.1	4739	4745	+	13.6573	6.1e-05	0.166	UCUUCUU	PTBP1	4.21467	0.158691
1014	7	MT020881.1	4739	4745	+	13.6573	6.1e-05	0.166	UCUUCUU	PTBP1	4.21467	0.158691
s60	8	MT020881.1	4756	4763	+	11.01	7.63e-05	1	UGAAGAAC	SRSF1	4.11748	0.159276
M329_0.6	9	MT020881.1	4765	4773	+	11.7063	4.2e-05	0.286	UUUUAUUGA	ELAVL2	4.37675	0.159594
587	7	MT020881.1	4816	4822	+	13.6573	6.1e-05	0.165	UGGACAA	SRSF7	4.21467	0.161268
M086_0.6	7	MT020881.1	4851	4857	+	10.5753	6.1e-05	0.911	AGAGAGG	SRSF10	4.21467	0.162439
M176_0.6	7	MT020881.1	4859	4865	+	10.9583	6.1e-05	0.475	GAUAAAA	KHDRBS2	4.21467	0.162707
M160_0.6	7	MT020881.1	4860	4866	+	11.7622	6.1e-05	0.651	AUAAAAG	KHDRBS1	4.21467	0.16274
419	7	MT020881.1	4867	4873	+	13.6573	6.1e-05	0.793	UGUAUAU	PUM1	4.21467	0.162974
991	7	MT020881.1	4944	4950	+	13.6573	6.1e-05	0.221	UUUCUUU	PTBP1	4.21467	0.165551
1170	7	MT020881.1	4983	4989	+	13.6573	6.1e-05	0.891	CAGUAGA	SRSF2	4.21467	0.166856
587	7	MT020881.1	5035	5041	+	13.6573	6.1e-05	0.165	UGGACAA	SRSF7	4.21467	0.168596
s0	9	MT020881.1	5117	5125	+	12.0594	3.81e-05	0.155	UUUUAUGUU	ELAVL2	4.41908	0.171374
1290	12	MT020881.1	5167	5178	+	10.4476	3.76e-05	1	CUACCACACAAC	YBX1	4.42481	0.173098
M269_0.6	11	MT020881.1	5316	5326	+	10.7273	7.96e-05	0.32	AACAAAUAGAG	ZFP36	4.09909	0.178067
s22	10	MT020881.1	5361	5370	+	10.87	9.44e-05	0.94	AUUACAGAGC	SRSF1	4.02503	0.179556
M346_0.6	10	MT020881.1	5378	5387	+	11.2727	5.44e-05	0.231	GGUGAAGCUG	SNRPA	4.2644	0.180125
s57	10	MT020881.1	5378	5387	+	12.28	3.43e-05	0.146	GGUGAAGCUG	SRSF2	4.46471	0.180125
1195	7	MT020881.1	5386	5392	+	13.6573	6.1e-05	0.3	UGCUAAC	SF1	4.21467	0.180343
M088_0.6	7	MT020881.1	5450	5456	+	11.7413	6.1e-05	0.45	AGAGAAA	SRSF10	4.21467	0.182484
M087_0.6	7	MT020881.1	5450	5456	+	11.1818	6.1e-05	0.45	AGAGAAA	SRSF10	4.21467	0.182484
M019_0.6	7	MT020881.1	5450	5456	+	11.4196	6.1e-05	0.451	AGAGAAA	SRSF10	4.21467	0.182484
587	7	MT020881.1	5530	5536	+	13.6573	6.1e-05	0.165	UGGACAA	SRSF7	4.21467	0.185162
1330	7	MT020881.1	5534	5540	+	13.6573	6.1e-05	0.912	CAACAGC	SRSF5	4.21467	0.185295
1310	7	MT020881.1	5540	5546	+	13.6573	6.1e-05	0.182	CAGACAA	SRSF1	4.21467	0.185496
1228	7	MT020881.1	5540	5546	+	13.6573	6.1e-05	0.182	CAGACAA	SRSF1	4.21467	0.185496
1175	7	MT020881.1	5563	5569	+	13.6573	6.1e-05	0.255	AGCUGUU	SRSF2	4.21467	0.186266
569	7	MT020881.1	5571	5577	+	13.6573	6.1e-05	0.277	UGUACAU	PUM1	4.21467	0.186534
1354	10	MT020881.1	5688	5697	+	13.028	2.96e-05	0.883	CAGCACCACC	SRSF3	4.52871	0.190499
1321	10	MT020881.1	5688	5697	+	13.028	2.96e-05	0.883	CAGCACCACC	YBX1	4.52871	0.190499
s104	7	MT020881.1	5789	5795	+	11.4685	6.1e-05	0.136	AAAGAAA	SRSF10	4.21467	0.193829
s104	7	MT020881.1	5870	5876	+	11.4685	6.1e-05	0.136	AAAGAAA	SRSF10	4.21467	0.19654
s91	12	MT020881.1	5921	5932	+	10.4476	3.76e-05	0.205	GGUGUUGUUUGU	CELF1	4.42481	0.19833
587	7	MT020881.1	5952	5958	+	13.6573	6.1e-05	0.165	UGGACAA	SRSF7	4.21467	0.199284
s93	12	MT020881.1	6053	6064	+	10.4476	3.76e-05	0.112	UUUGUAUGUGAU	ELAVL4	4.42481	0.202747
1368	8	MT020881.1	6140	6147	+	15.6084	1.53e-05	0.423	UUUUUCCC	PTBP1	4.81531	0.205592
M178_0.6	7	MT020881.1	6163	6169	+	10.5694	6.1e-05	0.344	UGUGGUG	CELF6	4.21467	0.206345
93	12	MT020881.1	6189	6200	+	10.4476	3.76e-05	1	ACACACCCUCUU	PCBP1	4.42481	0.207299
1003	7	MT020881.1	6195	6201	+	13.6573	6.1e-05	0.437	CCUCUUU	PTBP1	4.21467	0.207416
1147	7	MT020881.1	6195	6201	+	13.6573	6.1e-05	0.443	CCUCUUU	RBM4	4.21467	0.207416
M269_0.6	11	MT020881.1	6256	6266	+	10.7273	7.96e-05	0.32	AACUAAUAAAG	ZFP36	4.09909	0.209524
756	8	MT020881.1	6275	6282	+	15.6084	1.53e-05	0.427	AAACCAAA	PCBP1	4.81531	0.21011
786	8	MT020881.1	6275	6282	+	15.6084	1.53e-05	0.426	AAACCAAA	PCBP2	4.81531	0.21011
M111_0.6	7	MT020881.1	6325	6331	+	12.0979	6.1e-05	0.302	AACAUCA	YBX1	4.21467	0.211766
M081_0.6	7	MT020881.1	6325	6331	+	12.2028	6.1e-05	0.299	AACAUCA	YBX1	4.21467	0.211766
s51	7	MT020881.1	6360	6366	+	10.1518	6.1e-05	1	ACGCGCA	SRSF1	4.21467	0.212938
M273_0.6	7	MT020881.1	6360	6366	+	12.1329	6.1e-05	1	ACGCGCA	SRSF1	4.21467	0.212938
1236	7	MT020881.1	6363	6369	+	13.6573	6.1e-05	1	CGCAGGG	SRSF1	4.21467	0.213038
838	10	MT020881.1	6366	6375	+	13.028	2.96e-05	0.883	AGGGAAUGGA	HNRNPF	4.52871	0.213189
902	10	MT020881.1	6366	6375	+	13.028	2.96e-05	0.883	AGGGAAUGGA	HNRNPH1	4.52871	0.213189
954	10	MT020881.1	6366	6375	+	13.028	2.96e-05	0.883	AGGGAAUGGA	HNRNPH2	4.52871	0.213189
988	10	MT020881.1	6366	6375	+	13.028	2.96e-05	0.883	AGGGAAUGGA	HNRNPH3	4.52871	0.213189
M036_0.6	7	MT020881.1	6377	6383	+	11.5595	6.1e-05	0.243	AAUCUUG	MATR3	4.21467	0.213506
M347_0.6	11	MT020881.1	6411	6421	+	10.014	9.06e-05	0.677	AAGAAGUAGUG	SNRPA	4.04287	0.214711
s55	11	MT020881.1	6411	6421	+	7.9009	9.44e-05	0.705	AAGAAGUAGUG	SRSF2	4.02503	0.214711
M144_0.6	7	MT020881.1	6622	6628	+	11.7708	6.1e-05	0.407	GAAAACC	PABPC3	4.21467	0.221705
1176	7	MT020881.1	6649	6655	+	13.6573	6.1e-05	0.144	UGCUGUU	SRSF2	4.21467	0.222609
M227_0.6	7	MT020881.1	6696	6702	+	11.1726	6.1e-05	0.309	CUUUUCU	PTBP1	4.21467	0.224182
1207	7	MT020881.1	6724	6730	+	13.6573	6.1e-05	0.428	UACUAAC	SF1	4.21467	0.225119
1196	7	MT020881.1	6724	6730	+	13.6573	6.1e-05	0.426	UACUAAC	SF1	4.21467	0.225119
1197	7	MT020881.1	6724	6730	+	13.6573	6.1e-05	0.428	UACUAAC	SF1	4.21467	0.225119
1186	7	MT020881.1	6724	6730	+	13.6573	6.1e-05	0.429	UACUAAC	SF1	4.21467	0.225119
M046_0.6	7	MT020881.1	6725	6731	+	11.8512	6.1e-05	0.281	ACUAACA	QKI	4.21467	0.225152
1198	7	MT020881.1	6760	6766	+	13.6573	6.1e-05	0.115	UACUAAU	SF1	4.21467	0.226324
161	12	MT020881.1	6774	6785	+	10.4476	3.76e-05	0.153	CUUAUUUCUUUA	ELAVL1	4.42481	0.226876
1100	12	MT020881.1	6774	6785	+	10.4476	3.76e-05	0.153	CUUAUUUCUUUA	ELAVL4	4.42481	0.226876
1097	10	MT020881.1	6775	6784	+	13.028	2.96e-05	0.111	UUAUUUCUUU	ELAVL4	4.52871	0.226876
M350_0.6	9	MT020881.1	6775	6783	+	11.5245	5.72e-05	0.361	UUAUUUCUU	ZFP36	4.2426	0.226859
353	10	MT020881.1	6776	6785	+	13.028	2.96e-05	0.187	UAUUUCUUUA	ELAVL4	4.52871	0.226909
164	12	MT020881.1	6777	6788	+	10.4476	3.76e-05	0.254	AUUUCUUUACUU	ELAVL1	4.42481	0.226976
1101	12	MT020881.1	6777	6788	+	10.4476	3.76e-05	0.255	AUUUCUUUACUU	ELAVL4	4.42481	0.226976
991	7	MT020881.1	6778	6784	+	13.6573	6.1e-05	0.221	UUUCUUU	PTBP1	4.21467	0.226926
161	12	MT020881.1	6904	6915	+	10.4476	3.76e-05	0.153	UUCAUUUAAUUA	ELAVL1	4.42481	0.231226
1100	12	MT020881.1	6904	6915	+	10.4476	3.76e-05	0.153	UUCAUUUAAUUA	ELAVL4	4.42481	0.231226
164	12	MT020881.1	6907	6918	+	16.9301	2.21e-06	0.0447	AUUUAAUUAUUU	ELAVL1	5.65561	0.231327
1101	12	MT020881.1	6907	6918	+	16.9301	2.21e-06	0.0448	AUUUAAUUAUUU	ELAVL4	5.65561	0.231327
84	11	MT020881.1	6908	6918	+	14.979	8.11e-06	0.177	UUUAAUUAUUU	ELAVL1	5.09098	0.231343
161	12	MT020881.1	6908	6919	+	10.4476	3.76e-05	0.153	UUUAAUUAUUUG	ELAVL1	4.42481	0.23136
1102	11	MT020881.1	6908	6918	+	14.979	8.11e-06	0.178	UUUAAUUAUUU	ELAVL4	5.09098	0.231343
1100	12	MT020881.1	6908	6919	+	10.4476	3.76e-05	0.153	UUUAAUUAUUUG	ELAVL4	4.42481	0.23136
1097	10	MT020881.1	6909	6918	+	13.028	2.96e-05	0.111	UUAAUUAUUU	ELAVL4	4.52871	0.23136
M127_0.6	7	MT020881.1	6958	6964	+	11.5734	6.1e-05	0.328	UUGGUUU	ELAVL1	4.21467	0.23295
1377	7	MT020881.1	6973	6979	+	13.6573	6.1e-05	0.415	AAGUGUU	RBMX	4.21467	0.233452
M296_0.6	11	MT020881.1	7036	7046	+	8.93706	7.58e-05	1	AGGCAUGCCUU	IGF2BP1	4.12033	0.235627
1198	7	MT020881.1	7084	7090	+	13.6573	6.1e-05	0.115	UACUAAU	SF1	4.21467	0.237166
M168_0.6	7	MT020881.1	7128	7134	+	9.38418	6.1e-05	0.265	GUAGUGU	SFPQ	4.21467	0.238639
673	7	MT020881.1	7146	7152	+	13.6573	6.1e-05	0.334	GUUUAGA	HNRNPA1	4.21467	0.239241
758	8	MT020881.1	7188	7195	+	15.6084	1.53e-05	0.208	AAAUUACC	PCBP1	4.81531	0.240663
788	8	MT020881.1	7188	7195	+	15.6084	1.53e-05	0.208	AAAUUACC	PCBP2	4.81531	0.240663
1340	7	MT020881.1	7260	7266	+	13.6573	6.1e-05	0.171	UUCUUUU	PTBP1	4.21467	0.243056
1323	8	MT020881.1	7294	7301	+	15.6084	1.53e-05	0.456	GGCUGCAA	SRSF2	4.81531	0.244211
M036_0.6	7	MT020881.1	7373	7379	+	11.5595	6.1e-05	0.243	AAUCUUG	MATR3	4.21467	0.246838
M345_0.6	11	MT020881.1	7393	7403	+	10.6853	7.01e-05	0.841	GAUUUCAGCUA	SNRPA	4.15428	0.247574
6	10	MT020881.1	7401	7410	+	13.028	2.96e-05	0.442	CUAUGGUUAG	NELFE	4.52871	0.247825
406	8	MT020881.1	7413	7420	+	15.6084	1.53e-05	0.433	UGUACAUC	PUM1	4.81531	0.248193
569	7	MT020881.1	7413	7419	+	13.6573	6.1e-05	0.277	UGUACAU	PUM1	4.21467	0.248176
361	8	MT020881.1	7413	7420	+	15.6084	1.53e-05	0.428	UGUACAUC	PUM2	4.81531	0.248193
s80	7	MT020881.1	7419	7425	+	13.6573	6.1e-05	0.166	UCUUCUU	PTBP1	4.21467	0.248377
1014	7	MT020881.1	7419	7425	+	13.6573	6.1e-05	0.166	UCUUCUU	PTBP1	4.21467	0.248377
335	7	MT020881.1	7458	7464	+	13.6573	6.1e-05	0.873	UGCAUGU	RBFOX1	4.21467	0.249682
M051_0.6	7	MT020881.1	7632	7638	+	11.1329	6.1e-05	0.351	AUACAUU	RBM41	4.21467	0.255505
1201	7	MT020881.1	7714	7720	+	13.6573	6.1e-05	0.355	UACUGAC	SF1	4.21467	0.258249
1193	7	MT020881.1	7714	7720	+	13.6573	6.1e-05	0.359	UACUGAC	SF1	4.21467	0.258249
s80	7	MT020881.1	7724	7730	+	13.6573	6.1e-05	0.166	UCUUCUU	PTBP1	4.21467	0.258584
1014	7	MT020881.1	7724	7730	+	13.6573	6.1e-05	0.166	UCUUCUU	PTBP1	4.21467	0.258584
M033_0.6	8	MT020881.1	7781	7788	+	11	7.63e-05	0.629	GAUAAAGC	KHDRBS3	4.11748	0.260508
1206	7	MT020881.1	7947	7953	+	13.6573	6.1e-05	0.607	ACAGUCA	SF1	4.21467	0.266046
70	12	MT020881.1	8155	8166	+	10.4476	3.76e-05	0.482	AUCUACUUUUAU	QKI	4.42481	0.273091
1237	7	MT020881.1	8367	8373	+	13.6573	6.1e-05	1	CGCAGGU	SRSF1	4.21467	0.280102
M082_0.6	7	MT020881.1	8527	8533	+	10.7133	6.1e-05	0.2	AACAACA	YBX2	4.21467	0.285456
M269_0.6	11	MT020881.1	8530	8540	+	10.7273	7.96e-05	0.32	AACAAAGAUAG	ZFP36	4.09909	0.285623
137	12	MT020881.1	8557	8568	+	10.4476	3.76e-05	0.231	AAUUGUUAAUAA	PUM1	4.42481	0.286544
M001_0.6	7	MT020881.1	8565	8571	+	11.3776	6.1e-05	0.451	AUAAUUG	A1CF	4.21467	0.286728
1122	10	MT020881.1	8614	8623	+	13.028	2.96e-05	0.103	UGCUGCUAUU	MBNL1	4.52871	0.288418
1110	12	MT020881.1	8620	8631	+	10.4476	3.76e-05	0.153	UAUUUUCUAUUU	KHSRP	4.42481	0.288652
s93	12	MT020881.1	8623	8634	+	10.4476	3.76e-05	0.112	UUUCUAUUUAAU	ELAVL4	4.42481	0.288752
M350_0.6	9	MT020881.1	8626	8634	+	11.0559	7.63e-05	0.361	CUAUUUAAU	ZFP36	4.11748	0.288803
1201	7	MT020881.1	8662	8668	+	13.6573	6.1e-05	0.355	UACUGAC	SF1	4.21467	0.289974
1193	7	MT020881.1	8662	8668	+	13.6573	6.1e-05	0.359	UACUGAC	SF1	4.21467	0.289974
1276	7	MT020881.1	8742	8748	+	13.6573	6.1e-05	0.216	GUUUUGC	TARDBP	4.21467	0.292651
1195	7	MT020881.1	8746	8752	+	13.6573	6.1e-05	0.3	UGCUAAC	SF1	4.21467	0.292785
M032_0.6	7	MT020881.1	8751	8757	+	10.1131	6.1e-05	0.41	ACAAACA	IGF2BP2	4.21467	0.292952
M163_0.6	7	MT020881.1	8751	8757	+	9.33721	6.1e-05	0.407	ACAAACA	IGF2BP3	4.21467	0.292952
1122	10	MT020881.1	8758	8767	+	13.028	2.96e-05	0.103	UGCUGAUUUU	MBNL1	4.52871	0.293237
1198	7	MT020881.1	8800	8806	+	13.6573	6.1e-05	0.115	UACUAAU	SF1	4.21467	0.294592
M152_0.6	8	MT020881.1	8804	8811	+	12.2857	1.53e-05	0.15	AAUGACAA	FXR1	4.81531	0.294743
M351_0.6	10	MT020881.1	8805	8814	+	13.2569	1.53e-05	0.456	AUGACAAAGC	SRSF1	4.81531	0.29481
s22	10	MT020881.1	8805	8814	+	13.17	2.38e-05	0.712	AUGACAAAGC	SRSF1	4.62342	0.29481
M037_0.6	7	MT020881.1	8812	8818	+	11.1049	6.1e-05	0.908	AGCUUGC	MBNL1	4.21467	0.294994
1230	10	MT020881.1	8840	8849	+	13.028	2.96e-05	0.159	ACAAGAGAAG	SRSF1	4.52871	0.295981
1180	10	MT020881.1	8840	8849	+	13.028	2.96e-05	0.165	ACAAGAGAAG	SRSF2	4.52871	0.295981
1187	7	MT020881.1	8980	8986	+	13.6573	6.1e-05	0.608	CACUGAC	SF1	4.21467	0.300616
M111_0.6	7	MT020881.1	8992	8998	+	12.0979	6.1e-05	0.302	AACAUCA	YBX1	4.21467	0.301017
M081_0.6	7	MT020881.1	8992	8998	+	12.2028	6.1e-05	0.299	AACAUCA	YBX1	4.21467	0.301017
112	12	MT020881.1	8999	9010	+	10.4476	3.76e-05	0.147	GCUUGUGUUUUG	CSTF2	4.42481	0.301335
s59	8	MT020881.1	9010	9017	+	8.5	6.1e-05	1	GGCUGCUG	SRSF2	4.21467	0.301636
s93	12	MT020881.1	9254	9265	+	10.4476	3.76e-05	0.112	UGUGUAUCUACU	ELAVL4	4.42481	0.309869
M178_0.6	7	MT020881.1	9320	9326	+	10.5694	6.1e-05	0.344	UGUGGUG	CELF6	4.21467	0.311994
1198	7	MT020881.1	9346	9352	+	13.6573	6.1e-05	0.115	UACUAAU	SF1	4.21467	0.312864
s17	10	MT020881.1	9405	9414	+	13.045	1.62e-05	0.209	UAGUAGCUGG	FMR1	4.79048	0.314889
1200	7	MT020881.1	9432	9438	+	13.6573	6.1e-05	1	UAGUAAC	SF1	4.21467	0.315742
673	7	MT020881.1	9463	9469	+	13.6573	6.1e-05	0.334	GUUUAGA	HNRNPA1	4.21467	0.316779
M272_0.6	8	MT020881.1	9467	9474	+	11.2207	7.63e-05	1	AGAAGAGC	SRSF1	4.11748	0.31693
1206	7	MT020881.1	9486	9492	+	13.6573	6.1e-05	0.607	ACAGUCA	SF1	4.21467	0.317549
1097	10	MT020881.1	9585	9594	+	13.028	2.96e-05	0.111	UUAUUUACUU	ELAVL4	4.52871	0.320912
1198	7	MT020881.1	9613	9619	+	13.6573	6.1e-05	0.115	UACUAAU	SF1	4.21467	0.321799
991	7	MT020881.1	9624	9630	+	13.6573	6.1e-05	0.221	UUUCUUU	PTBP1	4.21467	0.322167
1340	7	MT020881.1	9625	9631	+	13.6573	6.1e-05	0.171	UUCUUUU	PTBP1	4.21467	0.322201
M012_0.6	7	MT020881.1	9627	9633	+	11.7063	6.1e-05	0.46	CUUUUUU	CPEB2	4.21467	0.322268
M149_0.6	7	MT020881.1	9627	9633	+	12.136	6.1e-05	0.45	CUUUUUU	CPEB4	4.21467	0.322268
M325_0.6	16	MT020881.1	9651	9666	+	12.3706	1.89e-05	0.563	UGGUUAUGUUCACACC	NOVA2	4.72354	0.323221
122	10	MT020881.1	9678	9687	+	13.028	2.96e-05	0.879	UCUGGAUAAC	NELFE	4.52871	0.324024
M269_0.6	11	MT020881.1	9821	9831	+	11.6853	3.15e-05	0.32	AAUAAAGAAAU	ZFP36	4.50169	0.328827
s104	7	MT020881.1	9824	9830	+	11.4685	6.1e-05	0.136	AAAGAAA	SRSF10	4.21467	0.32886
1175	7	MT020881.1	10042	10048	+	13.6573	6.1e-05	0.255	AGCUGUU	SRSF2	4.21467	0.336156
1276	7	MT020881.1	10046	10052	+	13.6573	6.1e-05	0.216	GUUUUGC	TARDBP	4.21467	0.336289
M146_0.6	7	MT020881.1	10064	10070	+	11.5944	6.1e-05	0.392	AGAAAAA	PABPC1	4.21467	0.336892
M062_0.6	7	MT020881.1	10064	10070	+	11.5874	6.1e-05	0.392	AGAAAAA	SART3	4.21467	0.336892
156	10	MT020881.1	10203	10212	+	13.028	2.96e-05	0.28	UUAACCCUAA	PCBP2	4.52871	0.341594
800	10	MT020881.1	10203	10212	+	13.028	2.96e-05	0.286	UUAACCCUAA	PCBP2	4.52871	0.341594
83	12	MT020881.1	10237	10248	+	10.4476	3.76e-05	0.895	GUCUAAUCAUAA	QKI	4.42481	0.342765
M106_0.6	8	MT020881.1	10377	10384	+	10.9091	7.63e-05	0.57	CAGGACAG	SRSF1	4.11748	0.347383
1288	11	MT020881.1	10388	10398	+	14.979	8.11e-06	0.199	UUUUCAGUGUU	TIAL1	5.09098	0.347801
s94	12	MT020881.1	10469	10480	+	10.4476	3.76e-05	0.954	UCAUUCCUUAAU	NOVA1	4.42481	0.350529
M168_0.6	7	MT020881.1	10491	10497	+	9.38418	6.1e-05	0.265	GUAGUGU	SFPQ	4.21467	0.351181
M127_0.6	7	MT020881.1	10497	10503	+	11.5734	6.1e-05	0.328	UUGGUUU	ELAVL1	4.21467	0.351382
1272	12	MT020881.1	10565	10576	+	10.4476	3.76e-05	1	GUUCAUGCUGGC	SRSF6	4.42481	0.353741
1190	7	MT020881.1	10576	10582	+	13.6573	6.1e-05	0.304	CACAGAC	SF1	4.21467	0.354026
s17	10	MT020881.1	10629	10638	+	13.6306	1.34e-05	0.209	AAGCAGCUGG	FMR1	4.8729	0.35585
1176	7	MT020881.1	10684	10690	+	13.6573	6.1e-05	0.144	UGCUGUU	SRSF2	4.21467	0.35764
410	7	MT020881.1	10783	10789	+	13.6573	6.1e-05	0.456	ACAAGAC	RBMY1A1	4.21467	0.360953
1003	7	MT020881.1	10808	10814	+	13.6573	6.1e-05	0.437	CCUCUUU	PTBP1	4.21467	0.36179
1147	7	MT020881.1	10808	10814	+	13.6573	6.1e-05	0.443	CCUCUUU	RBM4	4.21467	0.36179
1348	7	MT020881.1	10831	10837	+	13.6573	6.1e-05	0.608	UGCCGUU	SRSF2	4.21467	0.362559
s0	9	MT020881.1	11037	11045	+	11.1683	5.34e-05	0.165	UUUUAGUUU	ELAVL2	4.27246	0.369487
M329_0.6	9	MT020881.1	11037	11045	+	11.3357	6.48e-05	0.286	UUUUAGUUU	ELAVL2	4.18842	0.369487
1340	7	MT020881.1	11072	11078	+	13.6573	6.1e-05	0.171	UUCUUUU	PTBP1	4.21467	0.370624
M012_0.6	7	MT020881.1	11074	11080	+	11.7063	6.1e-05	0.46	CUUUUUU	CPEB2	4.21467	0.370691
M149_0.6	7	MT020881.1	11074	11080	+	12.136	6.1e-05	0.45	CUUUUUU	CPEB4	4.21467	0.370691
s66	10	MT020881.1	11074	11083	+	13.028	2.96e-05	0.167	CUUUUUUUUG	TIAL1	4.52871	0.370742
596	7	MT020881.1	11075	11081	+	13.6573	6.1e-05	0.711	UUUUUUU	DAZAP1	4.21467	0.370725
332	7	MT020881.1	11075	11081	+	13.6573	6.1e-05	0.712	UUUUUUU	DDX19B	4.21467	0.370725
1106	7	MT020881.1	11075	11081	+	13.6573	6.1e-05	0.712	UUUUUUU	ELAVL1	4.21467	0.370725
s101	7	MT020881.1	11075	11081	+	12.4144	6.1e-05	0.611	UUUUUUU	ELAVL1	4.21467	0.370725
M232_0.6	7	MT020881.1	11075	11081	+	11.979	6.1e-05	0.732	UUUUUUU	ELAVL1	4.21467	0.370725
1108	7	MT020881.1	11075	11081	+	13.6573	6.1e-05	0.714	UUUUUUU	ELAVL1	4.21467	0.370725
1094	7	MT020881.1	11075	11081	+	13.6573	6.1e-05	0.721	UUUUUUU	ELAVL3	4.21467	0.370725
1098	7	MT020881.1	11075	11081	+	13.6573	6.1e-05	0.712	UUUUUUU	ELAVL4	4.21467	0.370725
1096	7	MT020881.1	11075	11081	+	13.6573	6.1e-05	0.707	UUUUUUU	ELAVL4	4.21467	0.370725
609	7	MT020881.1	11075	11081	+	13.6573	6.1e-05	0.708	UUUUUUU	FMR1	4.21467	0.370725
605	7	MT020881.1	11075	11081	+	13.6573	6.1e-05	0.706	UUUUUUU	FMR1	4.21467	0.370725
611	7	MT020881.1	11075	11081	+	13.6573	6.1e-05	0.726	UUUUUUU	FMR1	4.21467	0.370725
1061	7	MT020881.1	11075	11081	+	13.6573	6.1e-05	0.71	UUUUUUU	FUS	4.21467	0.370725
686	7	MT020881.1	11075	11081	+	13.6573	6.1e-05	0.72	UUUUUUU	HNRNPA1	4.21467	0.370725
683	7	MT020881.1	11075	11081	+	13.6573	6.1e-05	0.718	UUUUUUU	HNRNPA1	4.21467	0.370725
721	7	MT020881.1	11075	11081	+	13.6573	6.1e-05	0.705	UUUUUUU	HNRNPC	4.21467	0.370725
720	7	MT020881.1	11075	11081	+	13.6573	6.1e-05	0.716	UUUUUUU	HNRNPC	4.21467	0.370725
725	7	MT020881.1	11075	11081	+	13.6573	6.1e-05	0.718	UUUUUUU	HNRNPC	4.21467	0.370725
726	7	MT020881.1	11075	11081	+	13.6573	6.1e-05	0.712	UUUUUUU	HNRNPC	4.21467	0.370725
1039	7	MT020881.1	11075	11081	+	13.6573	6.1e-05	0.719	UUUUUUU	HNRNPK	4.21467	0.370725
1074	7	MT020881.1	11075	11081	+	13.6573	6.1e-05	0.714	UUUUUUU	HNRNPU	4.21467	0.370725
1069	7	MT020881.1	11075	11081	+	13.6573	6.1e-05	0.708	UUUUUUU	HNRNPU	4.21467	0.370725
1159	7	MT020881.1	11075	11081	+	13.6573	6.1e-05	0.715	UUUUUUU	KHDRBS1	4.21467	0.370725
1158	7	MT020881.1	11075	11081	+	13.6573	6.1e-05	0.712	UUUUUUU	KHDRBS1	4.21467	0.370725
1242	7	MT020881.1	11075	11081	+	13.6573	6.1e-05	0.719	UUUUUUU	KHDRBS2	4.21467	0.370725
1243	7	MT020881.1	11075	11081	+	13.6573	6.1e-05	0.716	UUUUUUU	KHDRBS3	4.21467	0.370725
1129	7	MT020881.1	11075	11081	+	13.6573	6.1e-05	0.718	UUUUUUU	NOVA1	4.21467	0.370725
s95	7	MT020881.1	11075	11081	+	13.6573	6.1e-05	0.727	UUUUUUU	NOVA2	4.21467	0.370725
775	7	MT020881.1	11075	11081	+	13.6573	6.1e-05	0.711	UUUUUUU	PCBP1	4.21467	0.370725
765	7	MT020881.1	11075	11081	+	13.6573	6.1e-05	0.7	UUUUUUU	PCBP1	4.21467	0.370725
772	7	MT020881.1	11075	11081	+	13.6573	6.1e-05	0.716	UUUUUUU	PCBP1	4.21467	0.370725
798	7	MT020881.1	11075	11081	+	13.6573	6.1e-05	0.706	UUUUUUU	PCBP2	4.21467	0.370725
1015	7	MT020881.1	11075	11081	+	13.6573	6.1e-05	0.705	UUUUUUU	PTBP1	4.21467	0.370725
1018	7	MT020881.1	11075	11081	+	13.6573	6.1e-05	0.706	UUUUUUU	PTBP1	4.21467	0.370725
1135	7	MT020881.1	11075	11081	+	13.6573	6.1e-05	0.702	UUUUUUU	SFPQ	4.21467	0.370725
1063	7	MT020881.1	11075	11081	+	13.6573	6.1e-05	0.709	UUUUUUU	SYNCRIP	4.21467	0.370725
1065	7	MT020881.1	11075	11081	+	13.6573	6.1e-05	0.712	UUUUUUU	SYNCRIP	4.21467	0.370725
465	7	MT020881.1	11075	11081	+	13.6573	6.1e-05	0.714	UUUUUUU	U2AF2	4.21467	0.370725
596	7	MT020881.1	11076	11082	+	13.6573	6.1e-05	0.711	UUUUUUU	DAZAP1	4.21467	0.370758
332	7	MT020881.1	11076	11082	+	13.6573	6.1e-05	0.712	UUUUUUU	DDX19B	4.21467	0.370758
1106	7	MT020881.1	11076	11082	+	13.6573	6.1e-05	0.712	UUUUUUU	ELAVL1	4.21467	0.370758
s101	7	MT020881.1	11076	11082	+	12.4144	6.1e-05	0.611	UUUUUUU	ELAVL1	4.21467	0.370758
M232_0.6	7	MT020881.1	11076	11082	+	11.979	6.1e-05	0.732	UUUUUUU	ELAVL1	4.21467	0.370758
1108	7	MT020881.1	11076	11082	+	13.6573	6.1e-05	0.714	UUUUUUU	ELAVL1	4.21467	0.370758
1094	7	MT020881.1	11076	11082	+	13.6573	6.1e-05	0.721	UUUUUUU	ELAVL3	4.21467	0.370758
1098	7	MT020881.1	11076	11082	+	13.6573	6.1e-05	0.712	UUUUUUU	ELAVL4	4.21467	0.370758
1096	7	MT020881.1	11076	11082	+	13.6573	6.1e-05	0.707	UUUUUUU	ELAVL4	4.21467	0.370758
609	7	MT020881.1	11076	11082	+	13.6573	6.1e-05	0.708	UUUUUUU	FMR1	4.21467	0.370758
605	7	MT020881.1	11076	11082	+	13.6573	6.1e-05	0.706	UUUUUUU	FMR1	4.21467	0.370758
611	7	MT020881.1	11076	11082	+	13.6573	6.1e-05	0.726	UUUUUUU	FMR1	4.21467	0.370758
1061	7	MT020881.1	11076	11082	+	13.6573	6.1e-05	0.71	UUUUUUU	FUS	4.21467	0.370758
686	7	MT020881.1	11076	11082	+	13.6573	6.1e-05	0.72	UUUUUUU	HNRNPA1	4.21467	0.370758
683	7	MT020881.1	11076	11082	+	13.6573	6.1e-05	0.718	UUUUUUU	HNRNPA1	4.21467	0.370758
721	7	MT020881.1	11076	11082	+	13.6573	6.1e-05	0.705	UUUUUUU	HNRNPC	4.21467	0.370758
720	7	MT020881.1	11076	11082	+	13.6573	6.1e-05	0.716	UUUUUUU	HNRNPC	4.21467	0.370758
725	7	MT020881.1	11076	11082	+	13.6573	6.1e-05	0.718	UUUUUUU	HNRNPC	4.21467	0.370758
726	7	MT020881.1	11076	11082	+	13.6573	6.1e-05	0.712	UUUUUUU	HNRNPC	4.21467	0.370758
1039	7	MT020881.1	11076	11082	+	13.6573	6.1e-05	0.719	UUUUUUU	HNRNPK	4.21467	0.370758
1074	7	MT020881.1	11076	11082	+	13.6573	6.1e-05	0.714	UUUUUUU	HNRNPU	4.21467	0.370758
1069	7	MT020881.1	11076	11082	+	13.6573	6.1e-05	0.708	UUUUUUU	HNRNPU	4.21467	0.370758
1159	7	MT020881.1	11076	11082	+	13.6573	6.1e-05	0.715	UUUUUUU	KHDRBS1	4.21467	0.370758
1158	7	MT020881.1	11076	11082	+	13.6573	6.1e-05	0.712	UUUUUUU	KHDRBS1	4.21467	0.370758
1242	7	MT020881.1	11076	11082	+	13.6573	6.1e-05	0.719	UUUUUUU	KHDRBS2	4.21467	0.370758
1243	7	MT020881.1	11076	11082	+	13.6573	6.1e-05	0.716	UUUUUUU	KHDRBS3	4.21467	0.370758
1129	7	MT020881.1	11076	11082	+	13.6573	6.1e-05	0.718	UUUUUUU	NOVA1	4.21467	0.370758
s95	7	MT020881.1	11076	11082	+	13.6573	6.1e-05	0.727	UUUUUUU	NOVA2	4.21467	0.370758
775	7	MT020881.1	11076	11082	+	13.6573	6.1e-05	0.711	UUUUUUU	PCBP1	4.21467	0.370758
765	7	MT020881.1	11076	11082	+	13.6573	6.1e-05	0.7	UUUUUUU	PCBP1	4.21467	0.370758
772	7	MT020881.1	11076	11082	+	13.6573	6.1e-05	0.716	UUUUUUU	PCBP1	4.21467	0.370758
798	7	MT020881.1	11076	11082	+	13.6573	6.1e-05	0.706	UUUUUUU	PCBP2	4.21467	0.370758
1015	7	MT020881.1	11076	11082	+	13.6573	6.1e-05	0.705	UUUUUUU	PTBP1	4.21467	0.370758
1018	7	MT020881.1	11076	11082	+	13.6573	6.1e-05	0.706	UUUUUUU	PTBP1	4.21467	0.370758
1135	7	MT020881.1	11076	11082	+	13.6573	6.1e-05	0.702	UUUUUUU	SFPQ	4.21467	0.370758
1063	7	MT020881.1	11076	11082	+	13.6573	6.1e-05	0.709	UUUUUUU	SYNCRIP	4.21467	0.370758
1065	7	MT020881.1	11076	11082	+	13.6573	6.1e-05	0.712	UUUUUUU	SYNCRIP	4.21467	0.370758
465	7	MT020881.1	11076	11082	+	13.6573	6.1e-05	0.714	UUUUUUU	U2AF2	4.21467	0.370758
M150_0.6	7	MT020881.1	11077	11083	+	12.392	6.1e-05	0.682	UUUUUUG	RALY	4.21467	0.370792
M075_0.6	7	MT020881.1	11077	11083	+	11.625	6.1e-05	0.706	UUUUUUG	TIA1	4.21467	0.370792
M296_0.6	11	MT020881.1	11159	11169	+	10.7762	3.62e-05	1	AAGCAUGCAUU	IGF2BP1	4.44129	0.373603
M112_0.6	7	MT020881.1	11176	11182	+	11.3973	6.1e-05	0.239	UUUGUUU	ELAVL1	4.21467	0.374105
M108_0.6	7	MT020881.1	11176	11182	+	11.7622	6.1e-05	0.225	UUUGUUU	ELAVL1	4.21467	0.374105
M031_0.6	7	MT020881.1	11209	11215	+	11.872	6.1e-05	0.208	UUAUUUU	ELAVL1	4.21467	0.375209
s91	12	MT020881.1	11309	11320	+	10.4476	3.76e-05	0.205	UGUGUUAUGUAU	CELF1	4.42481	0.378639
M168_0.6	7	MT020881.1	11330	11336	+	9.38418	6.1e-05	0.265	GUAGUGU	SFPQ	4.21467	0.379258
1198	7	MT020881.1	11337	11343	+	13.6573	6.1e-05	0.115	UACUAAU	SF1	4.21467	0.379493
s46	9	MT020881.1	11381	11389	+	12.01	3.05e-05	0.304	AGGAGAGUG	SRSF2	4.5157	0.380999
M352_0.6	9	MT020881.1	11381	11389	+	11.5455	4.96e-05	0.37	AGGAGAGUG	SRSF2	4.30452	0.380999
M068_0.6	7	MT020881.1	11447	11453	+	11.7431	6.1e-05	0.327	GAUCAAG	SNRNP70	4.21467	0.383174
1235	7	MT020881.1	11530	11536	+	13.6573	6.1e-05	0.912	CAGAGGU	SRSF1	4.21467	0.385951
60	10	MT020881.1	11546	11555	+	13.028	2.96e-05	0.428	AUGUGUGUUG	CSTF2	4.52871	0.386537
M004_0.6	7	MT020881.1	11547	11553	+	10.9444	6.1e-05	0.325	UGUGUGU	CELF4	4.21467	0.38652
M157_0.6	7	MT020881.1	11547	11553	+	11.7203	6.1e-05	0.325	UGUGUGU	CELF5	4.21467	0.38652
19	8	MT020881.1	11547	11554	+	15.6084	1.53e-05	0.104	UGUGUGUU	CSTF2	4.81531	0.386537
s91	12	MT020881.1	11549	11560	+	10.4476	3.76e-05	0.205	UGUGUUGAGUAU	CELF1	4.42481	0.386671
s40	8	MT020881.1	11570	11577	+	11.36	6.1e-05	0.43	UUCUUCAU	SRSF3	4.21467	0.387307
1003	7	MT020881.1	11650	11656	+	13.6573	6.1e-05	0.437	CCUCUUU	PTBP1	4.21467	0.389967
1147	7	MT020881.1	11650	11656	+	13.6573	6.1e-05	0.443	CCUCUUU	RBM4	4.21467	0.389967
M329_0.6	9	MT020881.1	11654	11662	+	11.6364	4.58e-05	0.286	UUUUGUUUA	ELAVL2	4.33913	0.390135
M112_0.6	7	MT020881.1	11655	11661	+	11.3973	6.1e-05	0.239	UUUGUUU	ELAVL1	4.21467	0.390135
M108_0.6	7	MT020881.1	11655	11661	+	11.7622	6.1e-05	0.225	UUUGUUU	ELAVL1	4.21467	0.390135
673	7	MT020881.1	11722	11728	+	13.6573	6.1e-05	0.334	GUUUAGA	HNRNPA1	4.21467	0.392377
752	8	MT020881.1	11787	11794	+	15.6084	1.53e-05	0.0977	ACAUUAAA	PCBP1	4.81531	0.394569
782	8	MT020881.1	11787	11794	+	15.6084	1.53e-05	0.0979	ACAUUAAA	PCBP2	4.81531	0.394569
1276	7	MT020881.1	11888	11894	+	13.6573	6.1e-05	0.216	GUUUUGC	TARDBP	4.21467	0.397932
M047_0.6	7	MT020881.1	11904	11910	+	11.0694	6.1e-05	0.835	GAGUAGA	RBM28	4.21467	0.398467
1299	7	MT020881.1	11913	11919	+	13.6573	6.1e-05	0.912	CAUCAUC	YBX1	4.21467	0.398768
545	7	MT020881.1	11938	11944	+	13.6573	6.1e-05	0.608	UGUCCAG	PUM1	4.21467	0.399605
1276	7	MT020881.1	12014	12020	+	13.6573	6.1e-05	0.216	GUUUUGC	TARDBP	4.21467	0.402148
M061_0.6	7	MT020881.1	12067	12073	+	11.104	6.1e-05	0.608	GCUGGAC	SAMD4A	4.21467	0.403922
587	7	MT020881.1	12069	12075	+	13.6573	6.1e-05	0.165	UGGACAA	SRSF7	4.21467	0.403989
1122	10	MT020881.1	12127	12136	+	13.028	2.96e-05	0.103	UGCAGCUUUU	MBNL1	4.52871	0.40598
1277	7	MT020881.1	12188	12194	+	13.6573	6.1e-05	0.287	GUUGUUC	TARDBP	4.21467	0.407971
M290_0.6	7	MT020881.1	12265	12271	+	10.7273	6.1e-05	1	GUUGGAA	EIF4B	4.21467	0.410548
M068_0.6	7	MT020881.1	12281	12287	+	11.7431	6.1e-05	0.327	GAUCAAG	SNRNP70	4.21467	0.411084
M016_0.6	7	MT020881.1	12322	12328	+	11.1834	6.1e-05	0.608	GGACAAG	FMR1	4.21467	0.412456
1310	7	MT020881.1	12353	12359	+	13.6573	6.1e-05	0.182	CAGACAA	SRSF1	4.21467	0.413493
1228	7	MT020881.1	12353	12359	+	13.6573	6.1e-05	0.182	CAGACAA	SRSF1	4.21467	0.413493
M082_0.6	7	MT020881.1	12401	12407	+	10.7133	6.1e-05	0.2	AACAACA	YBX2	4.21467	0.415099
1330	7	MT020881.1	12459	12465	+	13.6573	6.1e-05	0.912	CAACAGC	SRSF5	4.21467	0.41704
645	7	MT020881.1	12598	12604	+	13.6573	6.1e-05	0.844	UAGUGAA	HNRNPA1	4.21467	0.421692
587	7	MT020881.1	12612	12618	+	13.6573	6.1e-05	0.165	UGGACAA	SRSF7	4.21467	0.42216
M147_0.6	7	MT020881.1	12714	12720	+	11.384	6.1e-05	0.604	GACAGAU	CNOT4	4.21467	0.425574
1185	7	MT020881.1	12727	12733	+	13.6573	6.1e-05	0.912	UGCUGCC	SF1	4.21467	0.426009
M089_0.6	7	MT020881.1	12740	12746	+	10.5325	6.1e-05	0.599	ACACAAA	HNRNPL	4.21467	0.426444
s39	7	MT020881.1	12778	12784	+	10.964	6.1e-05	0.594	CUACAAC	SRSF3	4.21467	0.427716
1173	8	MT020881.1	12849	12856	+	15.6084	1.53e-05	0.456	GAUUCCCU	SRSF2	4.81531	0.430108
61	8	MT020881.1	12944	12951	+	14.816	3.05e-05	0.625	UAUUUAUA	KHSRP	4.5157	0.433288
1110	12	MT020881.1	12944	12955	+	10.4476	3.76e-05	0.153	UAUUUAUACUUU	KHSRP	4.42481	0.433355
M027_0.6	7	MT020881.1	13163	13169	+	11.2028	6.1e-05	1	ACACACA	HNRNPL	4.21467	0.4406
M169_0.6	7	MT020881.1	13163	13169	+	11.8252	6.1e-05	1	ACACACA	HNRNPLL	4.21467	0.4406
M068_0.6	7	MT020881.1	13214	13220	+	11.7431	6.1e-05	0.327	GAUCAAG	SNRNP70	4.21467	0.442306
s91	12	MT020881.1	13239	13250	+	10.4476	3.76e-05	0.205	CGUGUUGUCUGU	CELF1	4.42481	0.443227
1348	7	MT020881.1	13253	13259	+	13.6573	6.1e-05	0.608	UGCCGUU	SRSF2	4.21467	0.443612
s39	7	MT020881.1	13323	13329	+	10.964	6.1e-05	0.594	CUACAAC	SRSF3	4.21467	0.445954
1216	7	MT020881.1	13391	13397	+	13.6573	6.1e-05	0.355	UGGAAAG	SRSF1	4.21467	0.44823
s17	10	MT020881.1	13562	13571	+	11.0721	2.1e-05	0.209	AAGUAGCUGG	FMR1	4.67778	0.454002
1276	7	MT020881.1	13571	13577	+	13.6573	6.1e-05	0.216	GUUUUGC	TARDBP	4.21467	0.454253
590	10	MT020881.1	13614	13623	+	13.028	2.96e-05	0.269	AAAGGACGAA	SRSF7	4.52871	0.455743
1110	12	MT020881.1	13695	13706	+	10.4476	3.76e-05	0.153	AAUUUAUAAUUU	KHSRP	4.42481	0.458487
545	7	MT020881.1	13717	13723	+	13.6573	6.1e-05	0.608	UGUCCAG	PUM1	4.21467	0.459139
1175	7	MT020881.1	13722	13728	+	13.6573	6.1e-05	0.255	AGCUGUU	SRSF2	4.21467	0.459307
673	7	MT020881.1	13749	13755	+	13.6573	6.1e-05	0.334	GUUUAGA	HNRNPA1	4.21467	0.46021
674	10	MT020881.1	13751	13760	+	13.028	2.96e-05	0.343	UUAGAAUAGA	HNRNPA1	4.52871	0.460327
752	8	MT020881.1	13861	13868	+	15.6084	1.53e-05	0.0977	ACAUUAAA	PCBP1	4.81531	0.463975
782	8	MT020881.1	13861	13868	+	15.6084	1.53e-05	0.0979	ACAUUAAA	PCBP2	4.81531	0.463975
s25	9	MT020881.1	13865	13873	+	9.64865	9.16e-05	0.912	UAAAAGAAA	SFPQ	4.0381	0.464126
s104	7	MT020881.1	13867	13873	+	11.4685	6.1e-05	0.136	AAAGAAA	SRSF10	4.21467	0.464159
M144_0.6	7	MT020881.1	13939	13945	+	11.7708	6.1e-05	0.407	GAAAACC	PABPC3	4.21467	0.466569
1201	7	MT020881.1	14051	14057	+	13.6573	6.1e-05	0.355	UACUGAC	SF1	4.21467	0.470317
1193	7	MT020881.1	14051	14057	+	13.6573	6.1e-05	0.359	UACUGAC	SF1	4.21467	0.470317
1187	7	MT020881.1	14214	14220	+	13.6573	6.1e-05	0.608	CACUGAC	SF1	4.21467	0.475771
1223	7	MT020881.1	14267	14273	+	13.6573	6.1e-05	0.912	CGGAAGA	SRSF1	4.21467	0.477545
M086_0.6	7	MT020881.1	14271	14277	+	10.5753	6.1e-05	0.911	AGAGAGG	SRSF10	4.21467	0.477679
M031_0.6	7	MT020881.1	14295	14301	+	11.872	6.1e-05	0.208	UUAUUUU	ELAVL1	4.21467	0.478482
1289	11	MT020881.1	14298	14308	+	14.979	8.11e-06	0.0586	UUUUAAAUAUU	TIAL1	5.09098	0.478649
M147_0.6	7	MT020881.1	14350	14356	+	11.384	6.1e-05	0.604	GACAGAU	CNOT4	4.21467	0.480323
343	9	MT020881.1	14377	14385	+	17.5594	3.81e-06	0.0294	UUUAAUGUU	PUM1	5.41908	0.48126
M329_0.6	9	MT020881.1	14384	14392	+	11.4825	4.96e-05	0.286	UUUUAUUCU	ELAVL2	4.30452	0.481494
s0	9	MT020881.1	14384	14392	+	11.0198	6.48e-05	0.172	UUUUAUUCU	ELAVL2	4.18842	0.481494
M146_0.6	7	MT020881.1	14431	14437	+	11.5944	6.1e-05	0.392	AGAAAAA	PABPC1	4.21467	0.483033
M062_0.6	7	MT020881.1	14431	14437	+	11.5874	6.1e-05	0.392	AGAAAAA	SART3	4.21467	0.483033
137	12	MT020881.1	14496	14507	+	10.4476	3.76e-05	0.231	UGUUGUACAUAA	PUM1	4.42481	0.485292
389	8	MT020881.1	14499	14506	+	15.6084	1.53e-05	0.202	UGUACAUA	PUM1	4.81531	0.485326
114	8	MT020881.1	14499	14506	+	14.296	4.58e-05	0.176	UGUACAUA	PUM1	4.33913	0.485326
151	8	MT020881.1	14499	14506	+	14.296	4.58e-05	0.175	UGUACAUA	PUM1	4.33913	0.485326
569	7	MT020881.1	14499	14505	+	13.6573	6.1e-05	0.277	UGUACAU	PUM1	4.21467	0.485309
116	8	MT020881.1	14499	14506	+	14.296	4.58e-05	0.176	UGUACAUA	PUM2	4.33913	0.485326
129	8	MT020881.1	14499	14506	+	14.296	4.58e-05	0.176	UGUACAUA	PUM2	4.33913	0.485326
107	8	MT020881.1	14499	14506	+	13.8739	6.1e-05	0.228	UGUACAUA	PUM2	4.21467	0.485326
M346_0.6	10	MT020881.1	14557	14566	+	13.3706	1.53e-05	0.0908	GUGUAUGCUG	SNRPA	4.81531	0.4873
s57	10	MT020881.1	14557	14566	+	12.97	2.19e-05	0.109	GUGUAUGCUG	SRSF2	4.65956	0.4873
1184	7	MT020881.1	14565	14571	+	13.6573	6.1e-05	0.303	UGCUGAC	SF1	4.21467	0.487518
1202	7	MT020881.1	14565	14571	+	13.6573	6.1e-05	0.302	UGCUGAC	SF1	4.21467	0.487518
M033_0.6	8	MT020881.1	14608	14615	+	12.2727	1.53e-05	0.377	GAUAAACG	KHDRBS3	4.81531	0.488973
495	10	MT020881.1	14642	14651	+	13.028	2.96e-05	0.182	UUACUAACAA	SF1	4.52871	0.490145
1207	7	MT020881.1	14643	14649	+	13.6573	6.1e-05	0.428	UACUAAC	SF1	4.21467	0.490128
1196	7	MT020881.1	14643	14649	+	13.6573	6.1e-05	0.426	UACUAAC	SF1	4.21467	0.490128
1197	7	MT020881.1	14643	14649	+	13.6573	6.1e-05	0.428	UACUAAC	SF1	4.21467	0.490128
1186	7	MT020881.1	14643	14649	+	13.6573	6.1e-05	0.429	UACUAAC	SF1	4.21467	0.490128
M046_0.6	7	MT020881.1	14644	14650	+	11.8512	6.1e-05	0.281	ACUAACA	QKI	4.21467	0.490161
1122	10	MT020881.1	14652	14661	+	13.028	2.96e-05	0.103	UGUUGCUUUU	MBNL1	4.52871	0.490479
991	7	MT020881.1	14721	14727	+	13.6573	6.1e-05	0.221	UUUCUUU	PTBP1	4.21467	0.492738
M065_0.6	7	MT020881.1	14730	14736	+	10.1319	6.1e-05	1	GGAAGGA	SRSF9	4.21467	0.493039
1056	7	MT020881.1	14731	14737	+	13.6573	6.1e-05	0.912	GAAGGAA	HNRNPM	4.21467	0.493073
M053_0.6	7	MT020881.1	14731	14737	+	11.3393	6.1e-05	0.912	GAAGGAA	RBM5	4.21467	0.493073
s80	7	MT020881.1	14759	14765	+	13.6573	6.1e-05	0.166	UCUUCUU	PTBP1	4.21467	0.49401
1014	7	MT020881.1	14759	14765	+	13.6573	6.1e-05	0.166	UCUUCUU	PTBP1	4.21467	0.49401
M346_0.6	10	MT020881.1	14776	14785	+	13.5175	8.58e-06	0.0852	GGUAAUGCUG	SNRPA	5.06651	0.494629
s57	10	MT020881.1	14776	14785	+	13.45	1.05e-05	0.0996	GGUAAUGCUG	SRSF2	4.97881	0.494629
1310	7	MT020881.1	14838	14844	+	13.6573	6.1e-05	0.182	CAGACAA	SRSF1	4.21467	0.496654
1228	7	MT020881.1	14838	14844	+	13.6573	6.1e-05	0.182	CAGACAA	SRSF1	4.21467	0.496654
1195	7	MT020881.1	14907	14913	+	13.6573	6.1e-05	0.3	UGCUAAC	SF1	4.21467	0.498963
M068_0.6	7	MT020881.1	15007	15013	+	11.7431	6.1e-05	0.327	GAUCAAG	SNRNP70	4.21467	0.502309
M052_0.6	7	MT020881.1	15170	15176	+	10.5105	6.1e-05	0.529	AAUCAAU	RBM46	4.21467	0.507764
s44	8	MT020881.1	15210	15217	+	10.991	3.05e-05	0.444	AACAAGCA	HNRNPDL	4.5157	0.509119
M144_0.6	7	MT020881.1	15268	15274	+	11.7708	6.1e-05	0.407	GAAAACC	PABPC3	4.21467	0.511043
506	7	MT020881.1	15486	15492	+	13.6573	6.1e-05	1	AGGAGAU	LIN28A	4.21467	0.518339
M348_0.6	7	MT020881.1	15486	15492	+	11.4414	6.1e-05	1	AGGAGAU	SNRPA	4.21467	0.518339
M070_0.6	8	MT020881.1	15486	15493	+	10.9464	6.1e-05	1	AGGAGAUG	SRSF2	4.21467	0.518356
s53	7	MT020881.1	15486	15492	+	11.2143	6.1e-05	1	AGGAGAU	SRSF2	4.21467	0.518339
1190	7	MT020881.1	15613	15619	+	13.6573	6.1e-05	0.304	CACAGAC	SF1	4.21467	0.522589
1190	7	MT020881.1	15654	15660	+	13.6573	6.1e-05	0.304	CACAGAC	SF1	4.21467	0.523961
541	8	MT020881.1	15664	15671	+	15.6084	1.53e-05	0.425	GUGAAUGA	TARDBP	4.81531	0.524312
M074_0.6	8	MT020881.1	15665	15672	+	11.5804	3.05e-05	0.814	UGAAUGAG	TARDBP	4.5157	0.524346
1176	7	MT020881.1	15723	15729	+	13.6573	6.1e-05	0.144	UGCUGUU	SRSF2	4.21467	0.52627
s91	12	MT020881.1	15724	15735	+	10.4476	3.76e-05	0.205	GCUGUUGUGUGU	CELF1	4.42481	0.526387
M004_0.6	7	MT020881.1	15729	15735	+	10.9444	6.1e-05	0.325	UGUGUGU	CELF4	4.21467	0.526471
M157_0.6	7	MT020881.1	15729	15735	+	11.7203	6.1e-05	0.325	UGUGUGU	CELF5	4.21467	0.526471
19	8	MT020881.1	15729	15736	+	15.6084	1.53e-05	0.104	UGUGUGUU	CSTF2	4.81531	0.526488
1002	8	MT020881.1	15924	15931	+	15.6084	1.53e-05	0.456	CCUUCCUU	PTBP1	4.81531	0.533013
1146	8	MT020881.1	15924	15931	+	15.6084	1.53e-05	0.456	CCUUCCUU	RBM4	4.81531	0.533013
M346_0.6	10	MT020881.1	16066	16075	+	13.3706	1.53e-05	0.0908	GAGUAUGCUG	SNRPA	4.81531	0.537799
s57	10	MT020881.1	16066	16075	+	12.97	2.19e-05	0.109	GAGUAUGCUG	SRSF2	4.65956	0.537799
M106_0.6	8	MT020881.1	16127	16134	+	11.4266	3.05e-05	0.456	CAGGACAC	SRSF1	4.5157	0.539807
1198	7	MT020881.1	16161	16167	+	13.6573	6.1e-05	0.115	UACUAAU	SF1	4.21467	0.540928
1364	7	MT020881.1	16193	16199	+	13.6573	6.1e-05	1	CUGAGUU	SRSF1	4.21467	0.541999
1190	7	MT020881.1	16265	16271	+	13.6573	6.1e-05	0.304	CACAGAC	SF1	4.21467	0.544408
M178_0.6	7	MT020881.1	16282	16288	+	10.5694	6.1e-05	0.344	UGUGGUG	CELF6	4.21467	0.544977
1176	7	MT020881.1	16321	16327	+	13.6573	6.1e-05	0.144	UGCUGUU	SRSF2	4.21467	0.546282
M111_0.6	7	MT020881.1	16344	16350	+	12.0979	6.1e-05	0.302	AACAUCA	YBX1	4.21467	0.547052
M081_0.6	7	MT020881.1	16344	16350	+	12.2028	6.1e-05	0.299	AACAUCA	YBX1	4.21467	0.547052
s18	12	MT020881.1	16487	16498	+	11.55	5.3e-05	1	GUGCUAAUGGAC	FMR1	4.27572	0.551921
587	7	MT020881.1	16494	16500	+	13.6573	6.1e-05	0.165	UGGACAA	SRSF7	4.21467	0.552071
M016_0.6	7	MT020881.1	16495	16501	+	11.1834	6.1e-05	0.608	GGACAAG	FMR1	4.21467	0.552105
M127_0.6	7	MT020881.1	16505	16511	+	11.5734	6.1e-05	0.328	UUGGUUU	ELAVL1	4.21467	0.55244
1201	7	MT020881.1	16545	16551	+	13.6573	6.1e-05	0.355	UACUGAC	SF1	4.21467	0.553778
1193	7	MT020881.1	16545	16551	+	13.6573	6.1e-05	0.359	UACUGAC	SF1	4.21467	0.553778
587	7	MT020881.1	16576	16582	+	13.6573	6.1e-05	0.165	UGGACAA	SRSF7	4.21467	0.554816
592	7	MT020881.1	16708	16714	+	13.6573	6.1e-05	0.608	CUGUCUG	CELF1	4.21467	0.559233
564	11	MT020881.1	16750	16760	+	14.979	8.11e-06	0.242	CCUAGACCACC	NOVA2	5.09098	0.560705
M269_0.6	11	MT020881.1	16803	16813	+	11.1538	5.67e-05	0.32	AAACAGUAAAG	ZFP36	4.24642	0.562479
590	10	MT020881.1	16810	16819	+	13.028	2.96e-05	0.269	AAAGUACAAA	SRSF7	4.52871	0.562697
M352_0.6	9	MT020881.1	16821	16829	+	13.5315	3.81e-06	0.114	AGGAGAGUA	SRSF2	5.41908	0.563048
s46	9	MT020881.1	16821	16829	+	13.73	3.81e-06	0.114	AGGAGAGUA	SRSF2	5.41908	0.563048
M346_0.6	10	MT020881.1	16852	16861	+	13.9301	7.63e-06	0.0852	GGUGAUGCUG	SNRPA	5.11748	0.564102
s57	10	MT020881.1	16852	16861	+	13.86	8.58e-06	0.0996	GGUGAUGCUG	SRSF2	5.06651	0.564102
1176	7	MT020881.1	16857	16863	+	13.6573	6.1e-05	0.144	UGCUGUU	SRSF2	4.21467	0.564219
M031_0.6	7	MT020881.1	16905	16911	+	11.872	6.1e-05	0.208	UUAUUUU	ELAVL1	4.21467	0.565826
1184	7	MT020881.1	16913	16919	+	13.6573	6.1e-05	0.303	UGCUGAC	SF1	4.21467	0.566093
1202	7	MT020881.1	16913	16919	+	13.6573	6.1e-05	0.302	UGCUGAC	SF1	4.21467	0.566093
M037_0.6	7	MT020881.1	17157	17163	+	11.1049	6.1e-05	0.908	AGCUUGC	MBNL1	4.21467	0.574259
112	12	MT020881.1	17298	17309	+	10.4476	3.76e-05	0.147	GUAUGUCUUUUG	CSTF2	4.42481	0.579061
569	7	MT020881.1	17426	17432	+	13.6573	6.1e-05	0.277	UGUACAU	PUM1	4.21467	0.583261
1195	7	MT020881.1	17468	17474	+	13.6573	6.1e-05	0.3	UGCUAAC	SF1	4.21467	0.584666
M142_0.6	7	MT020881.1	17472	17478	+	11.9441	6.1e-05	0.805	AACUAAG	RBM42	4.21467	0.5848
112	12	MT020881.1	17590	17601	+	10.4476	3.76e-05	0.147	GUGAGUGCUUUG	CSTF2	4.42481	0.588833
M127_0.6	7	MT020881.1	17599	17605	+	11.5734	6.1e-05	0.328	UUGGUUU	ELAVL1	4.21467	0.58905
76	11	MT020881.1	17627	17637	+	14.979	8.11e-06	0.224	AUAAAGACAAA	HNRNPAB	5.09098	0.590054
s98	11	MT020881.1	17627	17637	+	14.979	8.11e-06	0.225	AUAAAGACAAA	SRSF10	5.09098	0.590054
1262	9	MT020881.1	17629	17637	+	17.5594	3.81e-06	0.102	AAAGACAAA	SRSF10	5.41908	0.590088
343	9	MT020881.1	17917	17925	+	17.5594	3.81e-06	0.0294	UUUAAUGUU	PUM1	5.41908	0.599726
757	8	MT020881.1	18008	18015	+	15.6084	1.53e-05	0.211	AAAUUCCA	PCBP1	4.81531	0.602754
787	8	MT020881.1	18008	18015	+	15.6084	1.53e-05	0.207	AAAUUCCA	PCBP2	4.81531	0.602754
1194	7	MT020881.1	18072	18078	+	13.6573	6.1e-05	1	UAGUAAG	SF1	4.21467	0.604879
M148_0.6	7	MT020881.1	18193	18199	+	11.1189	6.1e-05	1	AGAAGAC	PABPN1	4.21467	0.608928
1175	7	MT020881.1	18336	18342	+	13.6573	6.1e-05	0.255	AGCUGUU	SRSF2	4.21467	0.613714
1172	8	MT020881.1	18762	18769	+	15.6084	1.53e-05	0.427	GAUUGAUG	SRSF2	4.81531	0.627987
M001_0.6	7	MT020881.1	18931	18937	+	11.3776	6.1e-05	0.451	AUAAUUG	A1CF	4.21467	0.633626
1310	7	MT020881.1	19007	19013	+	13.6573	6.1e-05	0.182	CAGACAA	SRSF1	4.21467	0.636169
1228	7	MT020881.1	19007	19013	+	13.6573	6.1e-05	0.182	CAGACAA	SRSF1	4.21467	0.636169
750	8	MT020881.1	19012	19019	+	15.6084	1.53e-05	0.228	AAAUUCCC	PCBP1	4.81531	0.636353
780	8	MT020881.1	19012	19019	+	15.6084	1.53e-05	0.226	AAAUUCCC	PCBP2	4.81531	0.636353
1248	7	MT020881.1	19023	19029	+	13.6573	6.1e-05	0.592	UCUUCAC	SRSF3	4.21467	0.636704
156	10	MT020881.1	19037	19046	+	13.028	2.96e-05	0.28	GUAACCCUAA	PCBP2	4.52871	0.637223
800	10	MT020881.1	19037	19046	+	13.028	2.96e-05	0.286	GUAACCCUAA	PCBP2	4.52871	0.637223
s22	10	MT020881.1	19109	19118	+	11.45	6.77e-05	0.94	GUGACAAAGC	SRSF1	4.16941	0.639633
M351_0.6	10	MT020881.1	19109	19118	+	10.9514	7.44e-05	1	GUGACAAAGC	SRSF1	4.12843	0.639633
1230	10	MT020881.1	19123	19132	+	13.028	2.96e-05	0.159	AAAAUAGAAG	SRSF1	4.52871	0.640101
1180	10	MT020881.1	19123	19132	+	13.028	2.96e-05	0.165	AAAAUAGAAG	SRSF2	4.52871	0.640101
759	8	MT020881.1	19165	19172	+	15.6084	1.53e-05	0.21	AAAUUCAC	PCBP1	4.81531	0.641473
789	8	MT020881.1	19165	19172	+	15.6084	1.53e-05	0.205	AAAUUCAC	PCBP2	4.81531	0.641473
156	10	MT020881.1	19259	19268	+	13.028	2.96e-05	0.28	CUAACCUUAA	PCBP2	4.52871	0.644652
800	10	MT020881.1	19259	19268	+	13.028	2.96e-05	0.286	CUAACCUUAA	PCBP2	4.52871	0.644652
s93	12	MT020881.1	19293	19304	+	10.4476	3.76e-05	0.112	UUUGUAUGUAAA	ELAVL4	4.42481	0.645824
533	8	MT020881.1	19299	19306	+	15.6084	1.53e-05	0.128	UGUAAAUA	PUM1	4.81531	0.645957
114	8	MT020881.1	19299	19306	+	14.296	4.58e-05	0.176	UGUAAAUA	PUM1	4.33913	0.645957
151	8	MT020881.1	19299	19306	+	14.296	4.58e-05	0.175	UGUAAAUA	PUM1	4.33913	0.645957
503	8	MT020881.1	19299	19306	+	15.6084	1.53e-05	0.127	UGUAAAUA	PUM2	4.81531	0.645957
116	8	MT020881.1	19299	19306	+	14.296	4.58e-05	0.176	UGUAAAUA	PUM2	4.33913	0.645957
129	8	MT020881.1	19299	19306	+	14.296	4.58e-05	0.176	UGUAAAUA	PUM2	4.33913	0.645957
107	8	MT020881.1	19299	19306	+	13.8739	6.1e-05	0.228	UGUAAAUA	PUM2	4.21467	0.645957
M176_0.6	7	MT020881.1	19333	19339	+	10.9583	6.1e-05	0.475	GAUAAAA	KHDRBS2	4.21467	0.647079
M160_0.6	7	MT020881.1	19334	19340	+	11.7622	6.1e-05	0.651	AUAAAAG	KHDRBS1	4.21467	0.647112
399	10	MT020881.1	19336	19345	+	13.028	2.96e-05	0.377	AAAAGUGCUU	AGO2	4.52871	0.647229
161	12	MT020881.1	19345	19356	+	10.4476	3.76e-05	0.153	UUUGUUAAUUUA	ELAVL1	4.42481	0.647564
1100	12	MT020881.1	19345	19356	+	10.4476	3.76e-05	0.153	UUUGUUAAUUUA	ELAVL4	4.42481	0.647564
M168_0.6	7	MT020881.1	19414	19420	+	9.38418	6.1e-05	0.265	GUAGUGU	SFPQ	4.21467	0.649789
592	7	MT020881.1	19484	19490	+	13.6573	6.1e-05	0.608	CUGUCUG	CELF1	4.21467	0.652132
M032_0.6	7	MT020881.1	19571	19577	+	10.1131	6.1e-05	0.41	ACAAACA	IGF2BP2	4.21467	0.655043
M163_0.6	7	MT020881.1	19571	19577	+	9.33721	6.1e-05	0.407	ACAAACA	IGF2BP3	4.21467	0.655043
410	7	MT020881.1	19609	19615	+	13.6573	6.1e-05	0.456	ACAAGAC	RBMY1A1	4.21467	0.656315
673	7	MT020881.1	19622	19628	+	13.6573	6.1e-05	0.334	GUUUAGA	HNRNPA1	4.21467	0.65675
M162_0.6	7	MT020881.1	19626	19632	+	11.2986	6.1e-05	0.293	AGAAAAU	PABPC5	4.21467	0.656884
343	9	MT020881.1	19639	19647	+	17.5594	3.81e-06	0.0294	UUUAAUGUU	PUM1	5.41908	0.657352
533	8	MT020881.1	19647	19654	+	15.6084	1.53e-05	0.128	UGUAAAUA	PUM1	4.81531	0.657603
114	8	MT020881.1	19647	19654	+	14.296	4.58e-05	0.176	UGUAAAUA	PUM1	4.33913	0.657603
151	8	MT020881.1	19647	19654	+	14.296	4.58e-05	0.175	UGUAAAUA	PUM1	4.33913	0.657603
503	8	MT020881.1	19647	19654	+	15.6084	1.53e-05	0.127	UGUAAAUA	PUM2	4.81531	0.657603
116	8	MT020881.1	19647	19654	+	14.296	4.58e-05	0.176	UGUAAAUA	PUM2	4.33913	0.657603
129	8	MT020881.1	19647	19654	+	14.296	4.58e-05	0.176	UGUAAAUA	PUM2	4.33913	0.657603
107	8	MT020881.1	19647	19654	+	13.8739	6.1e-05	0.228	UGUAAAUA	PUM2	4.21467	0.657603
587	7	MT020881.1	19668	19674	+	13.6573	6.1e-05	0.165	UGGACAA	SRSF7	4.21467	0.658289
M089_0.6	7	MT020881.1	19715	19721	+	10.5325	6.1e-05	0.599	ACACAAA	HNRNPL	4.21467	0.659862
M082_0.6	7	MT020881.1	19758	19764	+	10.7133	6.1e-05	0.2	AACAACA	YBX2	4.21467	0.661301
752	8	MT020881.1	19805	19812	+	15.6084	1.53e-05	0.0977	ACAUUAAA	PCBP1	4.81531	0.662891
782	8	MT020881.1	19805	19812	+	15.6084	1.53e-05	0.0979	ACAUUAAA	PCBP2	4.81531	0.662891
1235	7	MT020881.1	19820	19826	+	13.6573	6.1e-05	0.912	CAGAGGU	SRSF1	4.21467	0.663376
1230	10	MT020881.1	19885	19894	+	13.028	2.96e-05	0.159	AAAAGAGAUG	SRSF1	4.52871	0.665601
1180	10	MT020881.1	19885	19894	+	13.028	2.96e-05	0.165	AAAAGAGAUG	SRSF2	4.52871	0.665601
704	11	MT020881.1	19942	19952	+	14.979	8.11e-06	0.242	GCCAAGAAACC	HNRNPA2B1	5.09098	0.667526
703	11	MT020881.1	19942	19952	+	14.979	8.11e-06	0.242	GCCAAGAAACC	HNRNPA2B1	5.09098	0.667526
s66	10	MT020881.1	19981	19990	+	13.028	2.96e-05	0.167	GUCUUUUUUG	TIAL1	4.52871	0.668814
M012_0.6	7	MT020881.1	19983	19989	+	11.7063	6.1e-05	0.46	CUUUUUU	CPEB2	4.21467	0.668831
M149_0.6	7	MT020881.1	19983	19989	+	12.136	6.1e-05	0.45	CUUUUUU	CPEB4	4.21467	0.668831
M150_0.6	7	MT020881.1	19984	19990	+	12.392	6.1e-05	0.682	UUUUUUG	RALY	4.21467	0.668864
M075_0.6	7	MT020881.1	19984	19990	+	11.625	6.1e-05	0.706	UUUUUUG	TIA1	4.21467	0.668864
M168_0.6	7	MT020881.1	20057	20063	+	9.38418	6.1e-05	0.265	GUAGUGU	SFPQ	4.21467	0.671307
M047_0.6	7	MT020881.1	20208	20214	+	11.0694	6.1e-05	0.835	GAGUAGA	RBM28	4.21467	0.67636
s43	9	MT020881.1	20377	20385	+	11.9018	4.2e-05	0.627	GGACUAGCU	HNRNPDL	4.37675	0.682049
1283	12	MT020881.1	20484	20495	+	10.4476	3.76e-05	0.546	UAAGUGUGUGUG	TARDBP	4.42481	0.68568
178	12	MT020881.1	20484	20495	+	10.4476	3.76e-05	0.546	UAAGUGUGUGUG	TARDBP	4.42481	0.68568
1280	12	MT020881.1	20484	20495	+	10.4476	3.76e-05	0.547	UAAGUGUGUGUG	TARDBP	4.42481	0.68568
144	12	MT020881.1	20484	20495	+	10.4476	3.76e-05	0.547	UAAGUGUGUGUG	TARDBP	4.42481	0.68568
s90	11	MT020881.1	20486	20496	+	14.979	8.11e-06	0.227	AGUGUGUGUGU	CELF1	5.09098	0.685731
s89	10	MT020881.1	20486	20495	+	13.028	2.96e-05	0.288	AGUGUGUGUG	CELF1	4.52871	0.685714
1282	10	MT020881.1	20486	20495	+	13.028	2.96e-05	0.284	AGUGUGUGUG	TARDBP	4.52871	0.685714
1283	12	MT020881.1	20486	20497	+	10.4476	3.76e-05	0.546	AGUGUGUGUGUU	TARDBP	4.42481	0.685747
178	12	MT020881.1	20486	20497	+	10.4476	3.76e-05	0.546	AGUGUGUGUGUU	TARDBP	4.42481	0.685747
1280	12	MT020881.1	20486	20497	+	10.4476	3.76e-05	0.547	AGUGUGUGUGUU	TARDBP	4.42481	0.685747
144	12	MT020881.1	20486	20497	+	10.4476	3.76e-05	0.547	AGUGUGUGUGUU	TARDBP	4.42481	0.685747
112	12	MT020881.1	20487	20498	+	10.4476	3.76e-05	0.147	GUGUGUGUGUUC	CSTF2	4.42481	0.685781
s88	9	MT020881.1	20488	20496	+	17.5594	3.81e-06	0.105	UGUGUGUGU	CELF1	5.41908	0.685764
s87	8	MT020881.1	20488	20495	+	15.6084	1.53e-05	0.446	UGUGUGUG	CELF1	4.81531	0.685747
s89	10	MT020881.1	20488	20497	+	13.028	2.96e-05	0.288	UGUGUGUGUU	CELF1	4.52871	0.685781
M004_0.6	7	MT020881.1	20488	20494	+	10.9444	6.1e-05	0.325	UGUGUGU	CELF4	4.21467	0.685731
M157_0.6	7	MT020881.1	20488	20494	+	11.7203	6.1e-05	0.325	UGUGUGU	CELF5	4.21467	0.685731
1281	8	MT020881.1	20488	20495	+	15.6084	1.53e-05	0.445	UGUGUGUG	TARDBP	4.81531	0.685747
1282	10	MT020881.1	20488	20497	+	13.028	2.96e-05	0.284	UGUGUGUGUU	TARDBP	4.52871	0.685781
112	12	MT020881.1	20489	20500	+	16.9301	2.21e-06	0.0602	GUGUGUGUUCUG	CSTF2	5.65561	0.685848
60	10	MT020881.1	20489	20498	+	13.028	2.96e-05	0.428	GUGUGUGUUC	CSTF2	4.52871	0.685814
M004_0.6	7	MT020881.1	20490	20496	+	10.9444	6.1e-05	0.325	UGUGUGU	CELF4	4.21467	0.685797
M157_0.6	7	MT020881.1	20490	20496	+	11.7203	6.1e-05	0.325	UGUGUGU	CELF5	4.21467	0.685797
19	8	MT020881.1	20490	20497	+	15.6084	1.53e-05	0.104	UGUGUGUU	CSTF2	4.81531	0.685814
161	12	MT020881.1	20500	20511	+	10.4476	3.76e-05	0.153	GUUAUUGAUUUA	ELAVL1	4.42481	0.686216
1100	12	MT020881.1	20500	20511	+	10.4476	3.76e-05	0.153	GUUAUUGAUUUA	ELAVL4	4.42481	0.686216
1097	10	MT020881.1	20501	20510	+	13.028	2.96e-05	0.111	UUAUUGAUUU	ELAVL4	4.52871	0.686216
353	10	MT020881.1	20502	20511	+	13.028	2.96e-05	0.187	UAUUGAUUUA	ELAVL4	4.52871	0.686249
164	12	MT020881.1	20503	20514	+	10.4476	3.76e-05	0.254	AUUGAUUUAUUA	ELAVL1	4.42481	0.686316
1101	12	MT020881.1	20503	20514	+	10.4476	3.76e-05	0.255	AUUGAUUUAUUA	ELAVL4	4.42481	0.686316
M350_0.6	9	MT020881.1	20505	20513	+	11.5245	5.72e-05	0.361	UGAUUUAUU	ZFP36	4.2426	0.686333
1110	12	MT020881.1	20506	20517	+	10.4476	3.76e-05	0.153	GAUUUAUUACUU	KHSRP	4.42481	0.686417
M329_0.6	9	MT020881.1	20600	20608	+	10.6434	8.77e-05	0.288	UUUCAUUUA	ELAVL2	4.057	0.689512
M175_0.6	7	MT020881.1	20729	20735	+	11.3077	6.1e-05	0.427	AGUGUGA	RBM24	4.21467	0.693796
104	12	MT020881.1	20822	20833	+	10.4476	3.76e-05	1	ACACAUUAACAU	QKI	4.42481	0.696991
M051_0.6	7	MT020881.1	20860	20866	+	11.1329	6.1e-05	0.351	AUACAUU	RBM41	4.21467	0.69818
M033_0.6	8	MT020881.1	20881	20888	+	11.028	6.1e-05	0.629	GAUAAAGG	KHDRBS3	4.21467	0.698899
1264	7	MT020881.1	20882	20888	+	13.6573	6.1e-05	0.852	AUAAAGG	SRSF5	4.21467	0.698916
1175	7	MT020881.1	20904	20910	+	13.6573	6.1e-05	0.255	AGCUGUU	SRSF2	4.21467	0.699652
M346_0.6	10	MT020881.1	20931	20940	+	10.8042	7.15e-05	0.266	GGGUACGCUG	SNRPA	4.14569	0.700606
s57	10	MT020881.1	20931	20940	+	13.25	1.34e-05	0.0996	GGGUACGCUG	SRSF2	4.8729	0.700606
s93	12	MT020881.1	20965	20976	+	10.4476	3.76e-05	0.112	UUUGUCUCUGAU	ELAVL4	4.42481	0.701777
137	12	MT020881.1	21006	21017	+	10.4476	3.76e-05	0.231	AACUGUACAUAC	PUM1	4.42481	0.703149
389	8	MT020881.1	21009	21016	+	15.6084	1.53e-05	0.202	UGUACAUA	PUM1	4.81531	0.703183
114	8	MT020881.1	21009	21016	+	14.296	4.58e-05	0.176	UGUACAUA	PUM1	4.33913	0.703183
151	8	MT020881.1	21009	21016	+	14.296	4.58e-05	0.175	UGUACAUA	PUM1	4.33913	0.703183
569	7	MT020881.1	21009	21015	+	13.6573	6.1e-05	0.277	UGUACAU	PUM1	4.21467	0.703166
116	8	MT020881.1	21009	21016	+	14.296	4.58e-05	0.176	UGUACAUA	PUM2	4.33913	0.703183
129	8	MT020881.1	21009	21016	+	14.296	4.58e-05	0.176	UGUACAUA	PUM2	4.33913	0.703183
107	8	MT020881.1	21009	21016	+	13.8739	6.1e-05	0.228	UGUACAUA	PUM2	4.21467	0.703183
s104	7	MT020881.1	21079	21085	+	11.4685	6.1e-05	0.136	AAAGAAA	SRSF10	4.21467	0.705508
M162_0.6	7	MT020881.1	21081	21087	+	11.2986	6.1e-05	0.293	AGAAAAU	PABPC5	4.21467	0.705575
M156_0.6	7	MT020881.1	21102	21108	+	11.6853	6.1e-05	1	UUUUUUC	TIA1	4.21467	0.706278
M077_0.6	7	MT020881.1	21102	21108	+	12.088	6.1e-05	1	UUUUUUC	U2AF2	4.21467	0.706278
M346_0.6	10	MT020881.1	21184	21193	+	11.9301	3.72e-05	0.185	UGGAAUGCUG	SNRPA	4.42946	0.709072
s57	10	MT020881.1	21184	21193	+	11.89	4.58e-05	0.171	UGGAAUGCUG	SRSF2	4.33913	0.709072
s93	12	MT020881.1	21235	21246	+	10.4476	3.76e-05	0.112	UUUGUUACUAAU	ELAVL4	4.42481	0.710813
1198	7	MT020881.1	21240	21246	+	13.6573	6.1e-05	0.115	UACUAAU	SF1	4.21467	0.710896
1299	7	MT020881.1	21257	21263	+	13.6573	6.1e-05	0.912	CAUCAUC	YBX1	4.21467	0.711465
M159_0.6	7	MT020881.1	21329	21335	+	12.048	6.1e-05	0.897	UGCAUGC	RBFOX1	4.21467	0.713875
M103_0.6	7	MT020881.1	21350	21356	+	11.0559	6.1e-05	1	GGAGGAA	SRSF1	4.21467	0.714577
1110	12	MT020881.1	21382	21393	+	10.4476	3.76e-05	0.153	UAUUCUUUAUUU	KHSRP	4.42481	0.715732
1097	10	MT020881.1	21384	21393	+	13.028	2.96e-05	0.111	UUCUUUAUUU	ELAVL4	4.52871	0.715765
751	8	MT020881.1	21410	21417	+	15.6084	1.53e-05	0.217	CCCUUAAA	PCBP1	4.81531	0.716602
781	8	MT020881.1	21410	21417	+	15.6084	1.53e-05	0.221	CCCUUAAA	PCBP2	4.81531	0.716602
1176	7	MT020881.1	21429	21435	+	13.6573	6.1e-05	0.144	UGCUGUU	SRSF2	4.21467	0.717221
M052_0.6	7	MT020881.1	21456	21462	+	10.5105	6.1e-05	0.529	AAUCAAU	RBM46	4.21467	0.718125
s80	7	MT020881.1	21477	21483	+	13.6573	6.1e-05	0.166	UCUUCUU	PTBP1	4.21467	0.718827
1014	7	MT020881.1	21477	21483	+	13.6573	6.1e-05	0.166	UCUUCUU	PTBP1	4.21467	0.718827
M088_0.6	7	MT020881.1	21505	21511	+	11.7413	6.1e-05	0.45	AGAGAAA	SRSF10	4.21467	0.719764
M087_0.6	7	MT020881.1	21505	21511	+	11.1818	6.1e-05	0.45	AGAGAAA	SRSF10	4.21467	0.719764
M019_0.6	7	MT020881.1	21505	21511	+	11.4196	6.1e-05	0.451	AGAGAAA	SRSF10	4.21467	0.719764
M082_0.6	7	MT020881.1	21511	21517	+	10.7133	6.1e-05	0.2	AACAACA	YBX2	4.21467	0.719965
M112_0.6	7	MT020881.1	21566	21572	+	11.3973	6.1e-05	0.239	UUUGUUU	ELAVL1	4.21467	0.721806
M108_0.6	7	MT020881.1	21566	21572	+	11.7622	6.1e-05	0.225	UUUGUUU	ELAVL1	4.21467	0.721806
s66	10	MT020881.1	21569	21578	+	13.028	2.96e-05	0.167	GUUUUUCUUG	TIAL1	4.52871	0.721956
517	7	MT020881.1	21688	21694	+	13.6573	6.1e-05	0.56	UUUCAGA	ERI1	4.21467	0.725888
991	7	MT020881.1	21733	21739	+	13.6573	6.1e-05	0.221	UUUCUUU	PTBP1	4.21467	0.727394
1340	7	MT020881.1	21734	21740	+	13.6573	6.1e-05	0.171	UUCUUUU	PTBP1	4.21467	0.727428
1192	7	MT020881.1	21787	21793	+	13.6573	6.1e-05	1	UACUAAG	SF1	4.21467	0.729202
1203	7	MT020881.1	21787	21793	+	13.6573	6.1e-05	1	UACUAAG	SF1	4.21467	0.729202
112	12	MT020881.1	21828	21839	+	10.4476	3.76e-05	0.147	GUGUUUAUUUUG	CSTF2	4.42481	0.730657
47	10	MT020881.1	21829	21838	+	13.028	2.96e-05	0.548	UGUUUAUUUU	ELAVL3	4.52871	0.730657
s66	10	MT020881.1	21830	21839	+	13.028	2.96e-05	0.167	GUUUAUUUUG	TIAL1	4.52871	0.730691
81	8	MT020881.1	21831	21838	+	13.8739	6.1e-05	1	UUUAUUUU	KHSRP	4.21467	0.730691
M031_0.6	7	MT020881.1	21832	21838	+	11.872	6.1e-05	0.208	UUAUUUU	ELAVL1	4.21467	0.730707
s17	10	MT020881.1	21865	21874	+	7.86486	9.92e-05	0.741	AAGAGGCUGG	FMR1	4.00349	0.731862
1257	7	MT020881.1	21871	21877	+	13.6573	6.1e-05	1	CUGGAUU	SRSF9	4.21467	0.732013
674	10	MT020881.1	21890	21899	+	13.028	2.96e-05	0.343	UUAGAUUCGA	HNRNPA1	4.52871	0.732699
1198	7	MT020881.1	21931	21937	+	13.6573	6.1e-05	0.115	UACUAAU	SF1	4.21467	0.73402
M082_0.6	7	MT020881.1	22004	22010	+	10.7133	6.1e-05	0.2	AACAACA	YBX2	4.21467	0.736463
1216	7	MT020881.1	22020	22026	+	13.6573	6.1e-05	0.355	UGGAAAG	SRSF1	4.21467	0.736999
M001_0.6	7	MT020881.1	22053	22059	+	11.3776	6.1e-05	0.451	AUAAUUG	A1CF	4.21467	0.738103
M319_0.6	7	MT020881.1	22056	22062	+	13.5315	6.1e-05	0.876	AUUGCAC	SNRPA	4.21467	0.738204
518	7	MT020881.1	22056	22062	+	13.6573	6.1e-05	0.903	AUUGCAC	SNRPA	4.21467	0.738204
M227_0.6	7	MT020881.1	22083	22089	+	11.1726	6.1e-05	0.309	CUUUUCU	PTBP1	4.21467	0.739107
1056	7	MT020881.1	22100	22106	+	13.6573	6.1e-05	0.912	GAAGGAA	HNRNPM	4.21467	0.739676
M053_0.6	7	MT020881.1	22100	22106	+	11.3393	6.1e-05	0.912	GAAGGAA	RBM5	4.21467	0.739676
1376	12	MT020881.1	22113	22124	+	10.4476	3.76e-05	0.897	GUAAUUUCAAAA	SRSF1	4.42481	0.740195
M022_0.6	7	MT020881.1	22128	22134	+	11.4336	6.1e-05	0.891	UUAGGGA	HNRNPA1	4.21467	0.740613
M023_0.6	7	MT020881.1	22128	22134	+	11.1806	6.1e-05	0.823	UUAGGGA	HNRNPA1L2	4.21467	0.740613
M024_0.6	7	MT020881.1	22128	22134	+	11.1748	6.1e-05	0.912	UUAGGGA	HNRNPA2B1	4.21467	0.740613
M031_0.6	7	MT020881.1	22159	22165	+	11.872	6.1e-05	0.208	UUAUUUU	ELAVL1	4.21467	0.74165
353	10	MT020881.1	22189	22198	+	13.028	2.96e-05	0.187	UAUUAAUUUA	ELAVL4	4.52871	0.742705
M111_0.6	7	MT020881.1	22262	22268	+	12.0979	6.1e-05	0.302	AACAUCA	YBX1	4.21467	0.745097
M081_0.6	7	MT020881.1	22262	22268	+	12.2028	6.1e-05	0.299	AACAUCA	YBX1	4.21467	0.745097
s80	7	MT020881.1	22322	22328	+	13.6573	6.1e-05	0.166	UCUUCUU	PTBP1	4.21467	0.747105
1014	7	MT020881.1	22322	22328	+	13.6573	6.1e-05	0.166	UCUUCUU	PTBP1	4.21467	0.747105
1247	7	MT020881.1	22370	22376	+	13.6573	6.1e-05	0.901	CUUCAAC	SRSF3	4.21467	0.748712
M227_0.6	7	MT020881.1	22383	22389	+	11.1726	6.1e-05	0.309	CUUUUCU	PTBP1	4.21467	0.749147
M146_0.6	7	MT020881.1	22486	22492	+	11.5944	6.1e-05	0.392	AGAAAAA	PABPC1	4.21467	0.752594
M062_0.6	7	MT020881.1	22486	22492	+	11.5874	6.1e-05	0.392	AGAAAAA	SART3	4.21467	0.752594
1075	10	MT020881.1	22621	22630	+	13.028	2.96e-05	0.147	GAACAGGAAG	TRA2A	4.52871	0.757162
1377	7	MT020881.1	22694	22700	+	13.6573	6.1e-05	0.415	AAGUGUU	RBMX	4.21467	0.759554
1198	7	MT020881.1	22738	22744	+	13.6573	6.1e-05	0.115	UACUAAU	SF1	4.21467	0.761027
1310	7	MT020881.1	22783	22789	+	13.6573	6.1e-05	0.182	CAGACAA	SRSF1	4.21467	0.762533
1228	7	MT020881.1	22783	22789	+	13.6573	6.1e-05	0.182	CAGACAA	SRSF1	4.21467	0.762533
1216	7	MT020881.1	22807	22813	+	13.6573	6.1e-05	0.355	UGGAAAG	SRSF1	4.21467	0.763336
758	8	MT020881.1	22832	22839	+	15.6084	1.53e-05	0.208	AAAUUACC	PCBP1	4.81531	0.764189
788	8	MT020881.1	22832	22839	+	15.6084	1.53e-05	0.208	AAAUUACC	PCBP2	4.81531	0.764189
495	10	MT020881.1	22872	22881	+	13.028	2.96e-05	0.182	AUUCUAACAA	SF1	4.52871	0.765561
M036_0.6	7	MT020881.1	22880	22886	+	11.5595	6.1e-05	0.243	AAUCUUG	MATR3	4.21467	0.765779
M026_0.6	7	MT020881.1	23053	23059	+	10.6358	6.1e-05	1	CCAACCC	HNRNPK	4.21467	0.771568
991	7	MT020881.1	23100	23106	+	13.6573	6.1e-05	0.221	UUUCUUU	PTBP1	4.21467	0.773141
1340	7	MT020881.1	23101	23107	+	13.6573	6.1e-05	0.171	UUCUUUU	PTBP1	4.21467	0.773174
1198	7	MT020881.1	23152	23158	+	13.6573	6.1e-05	0.115	UACUAAU	SF1	4.21467	0.774881
M177_0.6	7	MT020881.1	23243	23249	+	10.5298	6.1e-05	1	CCUUUCC	PCBP1	4.21467	0.777927
1184	7	MT020881.1	23269	23275	+	13.6573	6.1e-05	0.303	UGCUGAC	SF1	4.21467	0.778797
1202	7	MT020881.1	23269	23275	+	13.6573	6.1e-05	0.302	UGCUGAC	SF1	4.21467	0.778797
1190	7	MT020881.1	23298	23304	+	13.6573	6.1e-05	0.304	CACAGAC	SF1	4.21467	0.779767
1340	7	MT020881.1	23332	23338	+	13.6573	6.1e-05	0.171	UUCUUUU	PTBP1	4.21467	0.780905
1176	7	MT020881.1	23386	23392	+	13.6573	6.1e-05	0.144	UGCUGUU	SRSF2	4.21467	0.782712
70	12	MT020881.1	23531	23542	+	10.4476	3.76e-05	0.482	AACAACUCAUAU	QKI	4.42481	0.787648
M175_0.6	7	MT020881.1	23544	23550	+	11.3077	6.1e-05	0.427	AGUGUGA	RBM24	4.21467	0.787999
M168_0.6	7	MT020881.1	23616	23622	+	9.38418	6.1e-05	0.265	GUAGUGU	SFPQ	4.21467	0.790409
M162_0.6	7	MT020881.1	23665	23671	+	11.2986	6.1e-05	0.293	AGAAAAU	PABPC5	4.21467	0.792049
1170	7	MT020881.1	23766	23772	+	13.6573	6.1e-05	0.891	CAGUAGA	SRSF2	4.21467	0.795429
569	7	MT020881.1	23781	23787	+	13.6573	6.1e-05	0.277	UGUACAU	PUM1	4.21467	0.795931
M178_0.6	7	MT020881.1	23789	23795	+	10.5694	6.1e-05	0.344	UGUGGUG	CELF6	4.21467	0.796198
753	8	MT020881.1	23846	23853	+	15.6084	1.53e-05	0.195	CAAUUAAA	PCBP1	4.81531	0.798123
783	8	MT020881.1	23846	23853	+	15.6084	1.53e-05	0.198	CAAUUAAA	PCBP2	4.81531	0.798123
1175	7	MT020881.1	23872	23878	+	13.6573	6.1e-05	0.255	AGCUGUU	SRSF2	4.21467	0.798976
410	7	MT020881.1	23881	23887	+	13.6573	6.1e-05	0.456	ACAAGAC	RBMY1A1	4.21467	0.799277
M069_0.6	7	MT020881.1	23907	23913	+	12.007	6.1e-05	0.607	UUGCACA	SNRPA	4.21467	0.800147
753	8	MT020881.1	23940	23947	+	15.6084	1.53e-05	0.195	CAAUUAAA	PCBP1	4.81531	0.801268
783	8	MT020881.1	23940	23947	+	15.6084	1.53e-05	0.198	CAAUUAAA	PCBP2	4.81531	0.801268
s0	9	MT020881.1	23959	23967	+	12.7129	1.53e-05	0.155	UUUUAAUUU	ELAVL2	4.81531	0.801921
1289	11	MT020881.1	23959	23969	+	14.979	8.11e-06	0.0586	UUUUAAUUUUU	TIAL1	5.09098	0.801954
s0	9	MT020881.1	23960	23968	+	11.9901	4.2e-05	0.155	UUUAAUUUU	ELAVL2	4.37675	0.801954
s44	8	MT020881.1	23995	24002	+	10.991	3.05e-05	0.444	ACCAAGCA	HNRNPDL	4.5157	0.803109
1276	7	MT020881.1	24140	24146	+	13.6573	6.1e-05	0.216	GUUUUGC	TARDBP	4.21467	0.807945
504	10	MT020881.1	24285	24294	+	13.028	2.96e-05	0.816	GUAUUGGAGU	SNRPB2	4.52871	0.812847
1377	7	MT020881.1	24484	24490	+	13.6573	6.1e-05	0.415	AAGUGUU	RBMX	4.21467	0.819457
M036_0.6	7	MT020881.1	24629	24635	+	11.5595	6.1e-05	0.243	AAUCUUG	MATR3	4.21467	0.824309
587	7	MT020881.1	24664	24670	+	13.6573	6.1e-05	0.165	UGGACAA	SRSF7	4.21467	0.82548
1216	7	MT020881.1	24691	24697	+	13.6573	6.1e-05	0.355	UGGAAAG	SRSF1	4.21467	0.826384
M043_0.6	7	MT020881.1	24714	24720	+	10.503	6.1e-05	0.912	CCUUCCC	PCBP2	4.21467	0.827153
s80	7	MT020881.1	24744	24750	+	13.6573	6.1e-05	0.166	UCUUCUU	PTBP1	4.21467	0.828157
1014	7	MT020881.1	24744	24750	+	13.6573	6.1e-05	0.166	UCUUCUU	PTBP1	4.21467	0.828157
335	7	MT020881.1	24750	24756	+	13.6573	6.1e-05	0.873	UGCAUGU	RBFOX1	4.21467	0.828358
M112_0.6	7	MT020881.1	24845	24851	+	11.3973	6.1e-05	0.239	UUUGUUU	ELAVL1	4.21467	0.831537
M108_0.6	7	MT020881.1	24845	24851	+	11.7622	6.1e-05	0.225	UUUGUUU	ELAVL1	4.21467	0.831537
s93	12	MT020881.1	24845	24856	+	10.4476	3.76e-05	0.112	UUUGUUUCAAAU	ELAVL4	4.42481	0.831621
M089_0.6	7	MT020881.1	24875	24881	+	10.5325	6.1e-05	0.599	ACACAAA	HNRNPL	4.21467	0.832541
1310	7	MT020881.1	24912	24918	+	13.6573	6.1e-05	0.182	CAGACAA	SRSF1	4.21467	0.83378
1228	7	MT020881.1	24912	24918	+	13.6573	6.1e-05	0.182	CAGACAA	SRSF1	4.21467	0.83378
M082_0.6	7	MT020881.1	24962	24968	+	10.7133	6.1e-05	0.2	AACAACA	YBX2	4.21467	0.835453
1234	7	MT020881.1	25008	25014	+	13.6573	6.1e-05	1	AGGAGGA	SRSF1	4.21467	0.836992
M154_0.6	7	MT020881.1	25009	25015	+	11.2055	6.1e-05	0.608	GGAGGAG	SRSF1	4.21467	0.837026
M104_0.6	7	MT020881.1	25009	25015	+	10.9441	6.1e-05	0.608	GGAGGAG	SRSF1	4.21467	0.837026
1233	7	MT020881.1	25009	25015	+	13.6573	6.1e-05	0.608	GGAGGAG	SRSF1	4.21467	0.837026
1183	7	MT020881.1	25009	25015	+	13.6573	6.1e-05	0.608	GGAGGAG	SRSF2	4.21467	0.837026
s104	7	MT020881.1	25103	25109	+	11.4685	6.1e-05	0.136	AAAGAAA	SRSF10	4.21467	0.840171
s41	9	MT020881.1	25152	25160	+	13.33	1.14e-05	0.299	UCAUCGAUC	SRSF3	4.9431	0.841845
1216	7	MT020881.1	25171	25177	+	13.6573	6.1e-05	0.355	UGGAAAG	SRSF1	4.21467	0.842447
110	11	MT020881.1	25180	25190	+	14.979	8.11e-06	0.218	UGAGCAGUAUA	A1CF	5.09098	0.842815
1277	7	MT020881.1	25302	25308	+	13.6573	6.1e-05	0.287	GUUGUUC	TARDBP	4.21467	0.846831
M112_0.6	7	MT020881.1	25398	25404	+	11.3973	6.1e-05	0.239	UUUGUUU	ELAVL1	4.21467	0.850044
M108_0.6	7	MT020881.1	25398	25404	+	11.7622	6.1e-05	0.225	UUUGUUU	ELAVL1	4.21467	0.850044
1248	7	MT020881.1	25412	25418	+	13.6573	6.1e-05	0.592	UCUUCAC	SRSF3	4.21467	0.850512
1122	10	MT020881.1	25551	25560	+	13.028	2.96e-05	0.103	UGCUGUUUUU	MBNL1	4.52871	0.855214
1176	7	MT020881.1	25551	25557	+	13.6573	6.1e-05	0.144	UGCUGUU	SRSF2	4.21467	0.855164
58	9	MT020881.1	25551	25559	+	17.5594	3.81e-06	0.0998	UGCUGUUUU	SSB	5.41908	0.855197
517	7	MT020881.1	25558	25564	+	13.6573	6.1e-05	0.56	UUUCAGA	ERI1	4.21467	0.855398
1230	10	MT020881.1	25589	25598	+	13.028	2.96e-05	0.159	AAAAGAGAUG	SRSF1	4.52871	0.856486
1180	10	MT020881.1	25589	25598	+	13.028	2.96e-05	0.165	AAAAGAGAUG	SRSF2	4.52871	0.856486
s36	7	MT020881.1	25602	25608	+	10.2281	6.1e-05	1	ACUAGCA	HNRNPDL	4.21467	0.85687
M112_0.6	7	MT020881.1	25627	25633	+	11.3973	6.1e-05	0.239	UUUGUUU	ELAVL1	4.21467	0.857707
M108_0.6	7	MT020881.1	25627	25633	+	11.7622	6.1e-05	0.225	UUUGUUU	ELAVL1	4.21467	0.857707
1176	7	MT020881.1	25640	25646	+	13.6573	6.1e-05	0.144	UGCUGUU	SRSF2	4.21467	0.858142
M227_0.6	7	MT020881.1	25703	25709	+	11.1726	6.1e-05	0.309	CUUUUCU	PTBP1	4.21467	0.86025
1348	7	MT020881.1	25789	25795	+	13.6573	6.1e-05	0.608	UGCCGUU	SRSF2	4.21467	0.863128
991	7	MT020881.1	25828	25834	+	13.6573	6.1e-05	0.221	UUUCUUU	PTBP1	4.21467	0.864433
1198	7	MT020881.1	25842	25848	+	13.6573	6.1e-05	0.115	UACUAAU	SF1	4.21467	0.864902
1255	10	MT020881.1	26080	26089	+	13.028	2.96e-05	0.409	UUCUUCAUCU	SRSF3	4.52871	0.872917
s40	8	MT020881.1	26080	26087	+	11.36	6.1e-05	0.43	UUCUUCAU	SRSF3	4.21467	0.872883
s60	8	MT020881.1	26112	26119	+	11.01	7.63e-05	1	UGAAGAAC	SRSF1	4.11748	0.873954
759	8	MT020881.1	26126	26133	+	15.6084	1.53e-05	0.21	AAAUUCAC	PCBP1	4.81531	0.874423
789	8	MT020881.1	26126	26133	+	15.6084	1.53e-05	0.205	AAAUUCAC	PCBP2	4.81531	0.874423
M161_0.6	7	MT020881.1	26161	26167	+	11.4702	6.1e-05	0.585	AAUCCAG	RBM6	4.21467	0.875577
M331_0.6	10	MT020881.1	26192	26201	+	12.0903	3.24e-05	0.962	CGACGACGAC	SRSF7	4.48945	0.876665
M071_0.6	8	MT020881.1	26193	26200	+	12.5594	3.05e-05	0.912	GACGACGA	SRSF7	4.5157	0.876665
1204	7	MT020881.1	26202	26208	+	13.6573	6.1e-05	1	UACUAGC	SF1	4.21467	0.876949
1205	7	MT020881.1	26236	26242	+	13.6573	6.1e-05	1	UACGAAC	SF1	4.21467	0.878087
1223	7	MT020881.1	26261	26267	+	13.6573	6.1e-05	0.912	CGGAAGA	SRSF1	4.21467	0.878924
1340	7	MT020881.1	26297	26303	+	13.6573	6.1e-05	0.171	UUCUUUU	PTBP1	4.21467	0.880129
s43	9	MT020881.1	26332	26340	+	12.0714	3.43e-05	0.627	ACACUAGCC	HNRNPDL	4.46471	0.881333
1340	7	MT020881.1	26406	26412	+	13.6573	6.1e-05	0.171	UUCUUUU	PTBP1	4.21467	0.883776
s0	9	MT020881.1	26510	26518	+	11.9901	4.2e-05	0.155	UUUAAUUUU	ELAVL2	4.37675	0.88729
s93	12	MT020881.1	26657	26668	+	16.9301	2.21e-06	0.0527	UUUGUAUAUAAU	ELAVL4	5.65561	0.89226
339	8	MT020881.1	26659	26666	+	15.6084	1.53e-05	0.383	UGUAUAUA	PUM1	4.81531	0.89226
114	8	MT020881.1	26659	26666	+	14.296	4.58e-05	0.176	UGUAUAUA	PUM1	4.33913	0.89226
151	8	MT020881.1	26659	26666	+	14.296	4.58e-05	0.175	UGUAUAUA	PUM1	4.33913	0.89226
419	7	MT020881.1	26659	26665	+	13.6573	6.1e-05	0.793	UGUAUAU	PUM1	4.21467	0.892243
116	8	MT020881.1	26659	26666	+	14.296	4.58e-05	0.176	UGUAUAUA	PUM2	4.33913	0.89226
129	8	MT020881.1	26659	26666	+	14.296	4.58e-05	0.176	UGUAUAUA	PUM2	4.33913	0.89226
107	8	MT020881.1	26659	26666	+	13.8739	6.1e-05	0.228	UGUAUAUA	PUM2	4.21467	0.89226
995	12	MT020881.1	26673	26684	+	10.4476	3.76e-05	1	UUAAUUUUCCUC	PTBP1	4.42481	0.892795
1122	10	MT020881.1	26723	26732	+	13.028	2.96e-05	0.103	UGCUGCUGUU	MBNL1	4.52871	0.894435
1176	7	MT020881.1	26726	26732	+	13.6573	6.1e-05	0.144	UGCUGUU	SRSF2	4.21467	0.894485
492	7	MT020881.1	26747	26753	+	13.6573	6.1e-05	1	GAUCACC	NOVA2	4.21467	0.895188
s40	8	MT020881.1	26805	26812	+	11.53	3.05e-05	0.43	UACUUCAU	SRSF3	4.5157	0.897145
517	7	MT020881.1	26819	26825	+	13.6573	6.1e-05	0.56	UUUCAGA	ERI1	4.21467	0.897597
M161_0.6	7	MT020881.1	26859	26865	+	11.4702	6.1e-05	0.585	AAUCCAG	RBM6	4.21467	0.898936
M046_0.6	7	MT020881.1	26868	26874	+	11.8512	6.1e-05	0.281	ACUAACA	QKI	4.21467	0.899237
M061_0.6	7	MT020881.1	26976	26982	+	11.104	6.1e-05	0.608	GCUGGAC	SAMD4A	4.21467	0.902851
s104	7	MT020881.1	27018	27024	+	11.4685	6.1e-05	0.136	AAAGAAA	SRSF10	4.21467	0.904257
1276	7	MT020881.1	27097	27103	+	13.6573	6.1e-05	0.216	GUUUUGC	TARDBP	4.21467	0.9069
1190	7	MT020881.1	27143	27149	+	13.6573	6.1e-05	0.304	CACAGAC	SF1	4.21467	0.90844
M352_0.6	9	MT020881.1	27234	27242	+	11.8182	3.81e-05	0.37	AGCAGAGAU	SRSF2	4.41908	0.911519
s46	9	MT020881.1	27234	27242	+	11.54	4.58e-05	0.342	AGCAGAGAU	SRSF2	4.33913	0.911519
1198	7	MT020881.1	27245	27251	+	13.6573	6.1e-05	0.115	UACUAAU	SF1	4.21467	0.911853
1289	11	MT020881.1	27264	27274	+	14.979	8.11e-06	0.0586	UUUUAAAGUUU	TIAL1	5.09098	0.912556
M036_0.6	7	MT020881.1	27283	27289	+	11.5595	6.1e-05	0.243	AAUCUUG	MATR3	4.21467	0.913125
1211	9	MT020881.1	27358	27366	+	17.5594	3.81e-06	0.113	GAUGAAGAG	SRSF1	5.41908	0.915668
1340	7	MT020881.1	27404	27410	+	13.6573	6.1e-05	0.171	UUCUUUU	PTBP1	4.21467	0.917174
M227_0.6	7	MT020881.1	27406	27412	+	11.1726	6.1e-05	0.309	CUUUUCU	PTBP1	4.21467	0.917241
s25	9	MT020881.1	27485	27493	+	9.64865	9.16e-05	0.912	UAAAAGAAC	SFPQ	4.0381	0.919918
1187	7	MT020881.1	27557	27563	+	13.6573	6.1e-05	0.608	CACUGAC	SF1	4.21467	0.922294
M345_0.6	11	MT020881.1	27621	27631	+	10.1399	9.2e-05	0.841	GUUACGUGCCA	SNRPA	4.03621	0.924503
s56	11	MT020881.1	27621	27631	+	10.991	7.68e-05	1	GUUACGUGCCA	SRSF2	4.11464	0.924503
1310	7	MT020881.1	27657	27663	+	13.6573	6.1e-05	0.182	CAGACAA	SRSF1	4.21467	0.925641
1228	7	MT020881.1	27657	27663	+	13.6573	6.1e-05	0.182	CAGACAA	SRSF1	4.21467	0.925641
1075	10	MT020881.1	27661	27670	+	13.028	2.96e-05	0.147	CAAGAGGAAG	TRA2A	4.52871	0.925825
1385	7	MT020881.1	27662	27668	+	13.6573	6.1e-05	0.912	AAGAGGA	SRSF1	4.21467	0.925808
692	7	MT020881.1	27664	27670	+	13.6573	6.1e-05	0.608	GAGGAAG	HNRNPA1	4.21467	0.925875
s104	7	MT020881.1	27743	27749	+	11.4685	6.1e-05	0.136	AAAGAAA	SRSF10	4.21467	0.928519
s0	9	MT020881.1	27817	27825	+	10.8713	9.16e-05	0.212	UUUUAAUUA	ELAVL2	4.0381	0.931029
1206	7	MT020881.1	27959	27965	+	13.6573	6.1e-05	0.607	ACAGUCA	SF1	4.21467	0.935747
M111_0.6	7	MT020881.1	27973	27979	+	12.0979	6.1e-05	0.302	AACAUCA	YBX1	4.21467	0.936216
M081_0.6	7	MT020881.1	27973	27979	+	12.2028	6.1e-05	0.299	AACAUCA	YBX1	4.21467	0.936216
M162_0.6	7	MT020881.1	28047	28053	+	11.2986	6.1e-05	0.293	AGAAAAU	PABPC5	4.21467	0.938692
s41	9	MT020881.1	28111	28119	+	11.25	8.01e-05	1	ACAUCGAUA	SRSF3	4.09637	0.940867
M345_0.6	11	MT020881.1	28134	28144	+	12.1189	3e-05	0.823	GUUUCCUGUUC	SNRPA	4.52288	0.941671
s56	11	MT020881.1	28134	28144	+	12.8108	3.15e-05	0.909	GUUUCCUGUUC	SRSF2	4.50169	0.941671
1277	7	MT020881.1	28195	28201	+	13.6573	6.1e-05	0.287	GUUGUUC	TARDBP	4.21467	0.943645
M155_0.6	7	MT020881.1	28197	28203	+	10.6331	6.1e-05	1	UGUUCGU	ZNF638	4.21467	0.943712
s24	8	MT020881.1	28360	28367	+	10.6486	3.05e-05	0.912	UGGAGAAC	SFPQ	4.5157	0.949183
M347_0.6	11	MT020881.1	28366	28376	+	12.0909	1.69e-05	0.253	ACGCAGUGGGG	SNRPA	4.77211	0.949434
s55	11	MT020881.1	28366	28376	+	12.4144	1.67e-05	0.23	ACGCAGUGGGG	SRSF2	4.77728	0.949434
755	8	MT020881.1	28461	28468	+	15.6084	1.53e-05	0.209	ACCUUAAA	PCBP1	4.81531	0.952563
785	8	MT020881.1	28461	28468	+	15.6084	1.53e-05	0.211	ACCUUAAA	PCBP2	4.81531	0.952563
750	8	MT020881.1	28466	28473	+	15.6084	1.53e-05	0.228	AAAUUCCC	PCBP1	4.81531	0.952731
780	8	MT020881.1	28466	28473	+	15.6084	1.53e-05	0.226	AAAUUCCC	PCBP2	4.81531	0.952731
M016_0.6	7	MT020881.1	28478	28484	+	11.1834	6.1e-05	0.608	GGACAAG	FMR1	4.21467	0.953116
M061_0.6	7	MT020881.1	28628	28634	+	11.104	6.1e-05	0.608	GCUGGAC	SAMD4A	4.21467	0.958135
1195	7	MT020881.1	28645	28651	+	13.6573	6.1e-05	0.3	UGCUAAC	SF1	4.21467	0.958704
1195	7	MT020881.1	28726	28732	+	13.6573	6.1e-05	0.3	UGCUAAC	SF1	4.21467	0.961415
s39	7	MT020881.1	28748	28754	+	10.964	6.1e-05	0.594	CUACAAC	SRSF3	4.21467	0.962151
M082_0.6	7	MT020881.1	28765	28771	+	10.7133	6.1e-05	0.2	AACAACA	YBX2	4.21467	0.96272
M347_0.6	11	MT020881.1	28873	28883	+	12.2448	1.65e-05	0.253	CAGCAGUAGGG	SNRPA	4.78252	0.966401
s55	11	MT020881.1	28873	28883	+	10.027	2.31e-05	0.23	CAGCAGUAGGG	SRSF2	4.63639	0.966401
M346_0.6	10	MT020881.1	28916	28925	+	13.9301	7.63e-06	0.0852	GGUGAUGCUG	SNRPA	5.11748	0.967823
s57	10	MT020881.1	28916	28925	+	13.86	8.58e-06	0.0996	GGUGAUGCUG	SRSF2	5.06651	0.967823
1122	10	MT020881.1	28921	28930	+	13.028	2.96e-05	0.103	UGCUGCUCUU	MBNL1	4.52871	0.967991
M147_0.6	7	MT020881.1	28946	28952	+	11.384	6.1e-05	0.604	GACAGAU	CNOT4	4.21467	0.968777
M082_0.6	7	MT020881.1	28989	28995	+	10.7133	6.1e-05	0.2	AACAACA	YBX2	4.21467	0.970216
M082_0.6	7	MT020881.1	28992	28998	+	10.7133	6.1e-05	0.2	AACAACA	YBX2	4.21467	0.970317
1310	7	MT020881.1	29149	29155	+	13.6573	6.1e-05	0.182	CAGACAA	SRSF1	4.21467	0.975571
1228	7	MT020881.1	29149	29155	+	13.6573	6.1e-05	0.182	CAGACAA	SRSF1	4.21467	0.975571
M032_0.6	7	MT020881.1	29166	29172	+	10.1131	6.1e-05	0.41	ACAAACA	IGF2BP2	4.21467	0.976139
M163_0.6	7	MT020881.1	29166	29172	+	9.33721	6.1e-05	0.407	ACAAACA	IGF2BP3	4.21467	0.976139
M319_0.6	7	MT020881.1	29183	29189	+	13.5315	6.1e-05	0.876	AUUGCAC	SNRPA	4.21467	0.976708
518	7	MT020881.1	29183	29189	+	13.6573	6.1e-05	0.903	AUUGCAC	SNRPA	4.21467	0.976708
M069_0.6	7	MT020881.1	29184	29190	+	12.007	6.1e-05	0.607	UUGCACA	SNRPA	4.21467	0.976742
M068_0.6	7	MT020881.1	29315	29321	+	11.7431	6.1e-05	0.327	GAUCAAG	SNRNP70	4.21467	0.981126
590	10	MT020881.1	29380	29389	+	19.5105	9.54e-07	0.026	AAAGGACAAA	SRSF7	6.02045	0.983351
M106_0.6	8	MT020881.1	29381	29388	+	11.2238	4.58e-05	0.456	AAGGACAA	SRSF1	4.33913	0.983351
s77	11	MT020881.1	29387	29397	+	14.408	8.11e-06	0.0554	AAAAAGAAGAA	TRA2A	5.09098	0.983602
1328	12	MT020881.1	29387	29398	+	10.4476	3.76e-05	0.247	AAAAAGAAGAAG	TRA2A	4.42481	0.983619
1239	9	MT020881.1	29389	29397	+	17.5594	3.81e-06	0.101	AAAGAAGAA	SRSF1	5.41908	0.983636
s76	8	MT020881.1	29390	29397	+	15.808	1.53e-05	0.104	AAGAAGAA	TRA2A	4.81531	0.983652
1315	9	MT020881.1	29390	29398	+	17.5594	3.81e-06	0.0268	AAGAAGAAG	TRA2B	5.41908	0.983669
1076	9	MT020881.1	29390	29398	+	17.5594	3.81e-06	0.0267	AAGAAGAAG	TRA2B	5.41908	0.983669
1328	12	MT020881.1	29426	29437	+	16.9301	2.21e-06	0.058	AGACAGAAGAAA	TRA2A	5.65561	0.984924
s80	7	MT020881.1	29452	29458	+	13.6573	6.1e-05	0.166	UCUUCUU	PTBP1	4.21467	0.98571
1014	7	MT020881.1	29452	29458	+	13.6573	6.1e-05	0.166	UCUUCUU	PTBP1	4.21467	0.98571
1184	7	MT020881.1	29512	29518	+	13.6573	6.1e-05	0.303	UGCUGAC	SF1	4.21467	0.987718
1202	7	MT020881.1	29512	29518	+	13.6573	6.1e-05	0.302	UGCUGAC	SF1	4.21467	0.987718
M055_0.6	7	MT020881.1	29594	29600	+	11.0972	6.1e-05	0.722	AUAUAUA	RBMS3	4.21467	0.990462
M164_0.6	7	MT020881.1	29595	29601	+	10.9161	6.1e-05	0.613	UAUAUAG	RBMS3	4.21467	0.990496
M074_0.6	8	MT020881.1	29615	29622	+	11.4755	6.1e-05	0.814	AGAAUGAA	TARDBP	4.21467	0.991182
M022_0.6	7	MT020881.1	29698	29704	+	11.4336	6.1e-05	0.891	UUAGGGA	HNRNPA1	4.21467	0.993943
M023_0.6	7	MT020881.1	29698	29704	+	11.1806	6.1e-05	0.823	UUAGGGA	HNRNPA1L2	4.21467	0.993943
M024_0.6	7	MT020881.1	29698	29704	+	11.1748	6.1e-05	0.912	UUAGGGA	HNRNPA2B1	4.21467	0.993943
M102_0.6	7	MT020881.1	29702	29708	+	10.9231	6.1e-05	1	GGAGGAC	SRSF1	4.21467	0.994077
1232	7	MT020881.1	29702	29708	+	13.6573	6.1e-05	1	GGAGGAC	SRSF1	4.21467	0.994077
1182	7	MT020881.1	29702	29708	+	13.6573	6.1e-05	1	GGAGGAC	SRSF2	4.21467	0.994077
119	10	MT020881.1	29815	29824	+	13.028	2.96e-05	0.572	AUUAAUUUUA	ELAVL3	4.52871	0.997908
M152_0.6	8	MT020881.1	29865	29872	+	12.2857	1.53e-05	0.15	AAUGACAA	FXR1	4.81531	0.999548
414	9	MT020881.1	29871	29879	+	17.5594	3.81e-06	0.0222	AAAAAAAAA	AGO2	5.41908	0.999766
594	7	MT020881.1	29871	29877	+	13.6573	6.1e-05	0.257	AAAAAAA	DAZAP1	4.21467	0.999732
1099	7	MT020881.1	29871	29877	+	13.6573	6.1e-05	0.257	AAAAAAA	ELAVL4	4.21467	0.999732
607	7	MT020881.1	29871	29877	+	13.6573	6.1e-05	0.258	AAAAAAA	FMR1	4.21467	0.999732
1058	7	MT020881.1	29871	29877	+	13.6573	6.1e-05	0.257	AAAAAAA	FUS	4.21467	0.999732
685	7	MT020881.1	29871	29877	+	13.6573	6.1e-05	0.258	AAAAAAA	HNRNPA1	4.21467	0.999732
740	7	MT020881.1	29871	29877	+	13.6573	6.1e-05	0.263	AAAAAAA	HNRNPD	4.21467	0.999732
1038	7	MT020881.1	29871	29877	+	13.6573	6.1e-05	0.259	AAAAAAA	HNRNPK	4.21467	0.999732
1070	7	MT020881.1	29871	29877	+	13.6573	6.1e-05	0.259	AAAAAAA	HNRNPU	4.21467	0.999732
1067	7	MT020881.1	29871	29877	+	13.6573	6.1e-05	0.261	AAAAAAA	HNRNPU	4.21467	0.999732
327	8	MT020881.1	29871	29878	+	15.6084	1.53e-05	0.0747	AAAAAAAA	IGHMBP2	4.81531	0.999749
581	7	MT020881.1	29871	29877	+	13.6573	6.1e-05	0.26	AAAAAAA	IGHMBP2	4.21467	0.999732
416	8	MT020881.1	29871	29878	+	15.6084	1.53e-05	0.0751	AAAAAAAA	PABPC1	4.81531	0.999749
480	7	MT020881.1	29871	29877	+	13.6573	6.1e-05	0.257	AAAAAAA	PABPC1	4.21467	0.999732
452	7	MT020881.1	29871	29877	+	13.6573	6.1e-05	0.259	AAAAAAA	PABPC1	4.21467	0.999732
M042_0.6	7	MT020881.1	29871	29877	+	12.0629	6.1e-05	0.272	AAAAAAA	PABPC4	4.21467	0.999732
771	7	MT020881.1	29871	29877	+	13.6573	6.1e-05	0.259	AAAAAAA	PCBP1	4.21467	0.999732
1151	7	MT020881.1	29871	29877	+	13.6573	6.1e-05	0.258	AAAAAAA	RBM5	4.21467	0.999732
1066	7	MT020881.1	29871	29877	+	13.6573	6.1e-05	0.257	AAAAAAA	SYNCRIP	4.21467	0.999732
1064	7	MT020881.1	29871	29877	+	13.6573	6.1e-05	0.261	AAAAAAA	SYNCRIP	4.21467	0.999732
1062	7	MT020881.1	29871	29877	+	13.6573	6.1e-05	0.261	AAAAAAA	SYNCRIP	4.21467	0.999732
414	9	MT020881.1	29872	29880	+	17.5594	3.81e-06	0.0222	AAAAAAAAA	AGO2	5.41908	0.999799
594	7	MT020881.1	29872	29878	+	13.6573	6.1e-05	0.257	AAAAAAA	DAZAP1	4.21467	0.999766
1099	7	MT020881.1	29872	29878	+	13.6573	6.1e-05	0.257	AAAAAAA	ELAVL4	4.21467	0.999766
607	7	MT020881.1	29872	29878	+	13.6573	6.1e-05	0.258	AAAAAAA	FMR1	4.21467	0.999766
1058	7	MT020881.1	29872	29878	+	13.6573	6.1e-05	0.257	AAAAAAA	FUS	4.21467	0.999766
685	7	MT020881.1	29872	29878	+	13.6573	6.1e-05	0.258	AAAAAAA	HNRNPA1	4.21467	0.999766
740	7	MT020881.1	29872	29878	+	13.6573	6.1e-05	0.263	AAAAAAA	HNRNPD	4.21467	0.999766
1038	7	MT020881.1	29872	29878	+	13.6573	6.1e-05	0.259	AAAAAAA	HNRNPK	4.21467	0.999766
1070	7	MT020881.1	29872	29878	+	13.6573	6.1e-05	0.259	AAAAAAA	HNRNPU	4.21467	0.999766
1067	7	MT020881.1	29872	29878	+	13.6573	6.1e-05	0.261	AAAAAAA	HNRNPU	4.21467	0.999766
327	8	MT020881.1	29872	29879	+	15.6084	1.53e-05	0.0747	AAAAAAAA	IGHMBP2	4.81531	0.999782
581	7	MT020881.1	29872	29878	+	13.6573	6.1e-05	0.26	AAAAAAA	IGHMBP2	4.21467	0.999766
416	8	MT020881.1	29872	29879	+	15.6084	1.53e-05	0.0751	AAAAAAAA	PABPC1	4.81531	0.999782
480	7	MT020881.1	29872	29878	+	13.6573	6.1e-05	0.257	AAAAAAA	PABPC1	4.21467	0.999766
452	7	MT020881.1	29872	29878	+	13.6573	6.1e-05	0.259	AAAAAAA	PABPC1	4.21467	0.999766
M042_0.6	7	MT020881.1	29872	29878	+	12.0629	6.1e-05	0.272	AAAAAAA	PABPC4	4.21467	0.999766
771	7	MT020881.1	29872	29878	+	13.6573	6.1e-05	0.259	AAAAAAA	PCBP1	4.21467	0.999766
1151	7	MT020881.1	29872	29878	+	13.6573	6.1e-05	0.258	AAAAAAA	RBM5	4.21467	0.999766
1066	7	MT020881.1	29872	29878	+	13.6573	6.1e-05	0.257	AAAAAAA	SYNCRIP	4.21467	0.999766
1064	7	MT020881.1	29872	29878	+	13.6573	6.1e-05	0.261	AAAAAAA	SYNCRIP	4.21467	0.999766
1062	7	MT020881.1	29872	29878	+	13.6573	6.1e-05	0.261	AAAAAAA	SYNCRIP	4.21467	0.999766
414	9	MT020881.1	29873	29881	+	17.5594	3.81e-06	0.0222	AAAAAAAAA	AGO2	5.41908	0.999833
594	7	MT020881.1	29873	29879	+	13.6573	6.1e-05	0.257	AAAAAAA	DAZAP1	4.21467	0.999799
1099	7	MT020881.1	29873	29879	+	13.6573	6.1e-05	0.257	AAAAAAA	ELAVL4	4.21467	0.999799
607	7	MT020881.1	29873	29879	+	13.6573	6.1e-05	0.258	AAAAAAA	FMR1	4.21467	0.999799
1058	7	MT020881.1	29873	29879	+	13.6573	6.1e-05	0.257	AAAAAAA	FUS	4.21467	0.999799
685	7	MT020881.1	29873	29879	+	13.6573	6.1e-05	0.258	AAAAAAA	HNRNPA1	4.21467	0.999799
740	7	MT020881.1	29873	29879	+	13.6573	6.1e-05	0.263	AAAAAAA	HNRNPD	4.21467	0.999799
1038	7	MT020881.1	29873	29879	+	13.6573	6.1e-05	0.259	AAAAAAA	HNRNPK	4.21467	0.999799
1070	7	MT020881.1	29873	29879	+	13.6573	6.1e-05	0.259	AAAAAAA	HNRNPU	4.21467	0.999799
1067	7	MT020881.1	29873	29879	+	13.6573	6.1e-05	0.261	AAAAAAA	HNRNPU	4.21467	0.999799
327	8	MT020881.1	29873	29880	+	15.6084	1.53e-05	0.0747	AAAAAAAA	IGHMBP2	4.81531	0.999816
581	7	MT020881.1	29873	29879	+	13.6573	6.1e-05	0.26	AAAAAAA	IGHMBP2	4.21467	0.999799
416	8	MT020881.1	29873	29880	+	15.6084	1.53e-05	0.0751	AAAAAAAA	PABPC1	4.81531	0.999816
480	7	MT020881.1	29873	29879	+	13.6573	6.1e-05	0.257	AAAAAAA	PABPC1	4.21467	0.999799
452	7	MT020881.1	29873	29879	+	13.6573	6.1e-05	0.259	AAAAAAA	PABPC1	4.21467	0.999799
M042_0.6	7	MT020881.1	29873	29879	+	12.0629	6.1e-05	0.272	AAAAAAA	PABPC4	4.21467	0.999799
771	7	MT020881.1	29873	29879	+	13.6573	6.1e-05	0.259	AAAAAAA	PCBP1	4.21467	0.999799
1151	7	MT020881.1	29873	29879	+	13.6573	6.1e-05	0.258	AAAAAAA	RBM5	4.21467	0.999799
1066	7	MT020881.1	29873	29879	+	13.6573	6.1e-05	0.257	AAAAAAA	SYNCRIP	4.21467	0.999799
1064	7	MT020881.1	29873	29879	+	13.6573	6.1e-05	0.261	AAAAAAA	SYNCRIP	4.21467	0.999799
1062	7	MT020881.1	29873	29879	+	13.6573	6.1e-05	0.261	AAAAAAA	SYNCRIP	4.21467	0.999799
414	9	MT020881.1	29874	29882	+	17.5594	3.81e-06	0.0222	AAAAAAAAA	AGO2	5.41908	0.999866
594	7	MT020881.1	29874	29880	+	13.6573	6.1e-05	0.257	AAAAAAA	DAZAP1	4.21467	0.999833
1099	7	MT020881.1	29874	29880	+	13.6573	6.1e-05	0.257	AAAAAAA	ELAVL4	4.21467	0.999833
607	7	MT020881.1	29874	29880	+	13.6573	6.1e-05	0.258	AAAAAAA	FMR1	4.21467	0.999833
1058	7	MT020881.1	29874	29880	+	13.6573	6.1e-05	0.257	AAAAAAA	FUS	4.21467	0.999833
685	7	MT020881.1	29874	29880	+	13.6573	6.1e-05	0.258	AAAAAAA	HNRNPA1	4.21467	0.999833
740	7	MT020881.1	29874	29880	+	13.6573	6.1e-05	0.263	AAAAAAA	HNRNPD	4.21467	0.999833
1038	7	MT020881.1	29874	29880	+	13.6573	6.1e-05	0.259	AAAAAAA	HNRNPK	4.21467	0.999833
1070	7	MT020881.1	29874	29880	+	13.6573	6.1e-05	0.259	AAAAAAA	HNRNPU	4.21467	0.999833
1067	7	MT020881.1	29874	29880	+	13.6573	6.1e-05	0.261	AAAAAAA	HNRNPU	4.21467	0.999833
327	8	MT020881.1	29874	29881	+	15.6084	1.53e-05	0.0747	AAAAAAAA	IGHMBP2	4.81531	0.999849
581	7	MT020881.1	29874	29880	+	13.6573	6.1e-05	0.26	AAAAAAA	IGHMBP2	4.21467	0.999833
416	8	MT020881.1	29874	29881	+	15.6084	1.53e-05	0.0751	AAAAAAAA	PABPC1	4.81531	0.999849
480	7	MT020881.1	29874	29880	+	13.6573	6.1e-05	0.257	AAAAAAA	PABPC1	4.21467	0.999833
452	7	MT020881.1	29874	29880	+	13.6573	6.1e-05	0.259	AAAAAAA	PABPC1	4.21467	0.999833
M042_0.6	7	MT020881.1	29874	29880	+	12.0629	6.1e-05	0.272	AAAAAAA	PABPC4	4.21467	0.999833
771	7	MT020881.1	29874	29880	+	13.6573	6.1e-05	0.259	AAAAAAA	PCBP1	4.21467	0.999833
1151	7	MT020881.1	29874	29880	+	13.6573	6.1e-05	0.258	AAAAAAA	RBM5	4.21467	0.999833
1066	7	MT020881.1	29874	29880	+	13.6573	6.1e-05	0.257	AAAAAAA	SYNCRIP	4.21467	0.999833
1064	7	MT020881.1	29874	29880	+	13.6573	6.1e-05	0.261	AAAAAAA	SYNCRIP	4.21467	0.999833
1062	7	MT020881.1	29874	29880	+	13.6573	6.1e-05	0.261	AAAAAAA	SYNCRIP	4.21467	0.999833
594	7	MT020881.1	29875	29881	+	13.6573	6.1e-05	0.257	AAAAAAA	DAZAP1	4.21467	0.999866
1099	7	MT020881.1	29875	29881	+	13.6573	6.1e-05	0.257	AAAAAAA	ELAVL4	4.21467	0.999866
607	7	MT020881.1	29875	29881	+	13.6573	6.1e-05	0.258	AAAAAAA	FMR1	4.21467	0.999866
1058	7	MT020881.1	29875	29881	+	13.6573	6.1e-05	0.257	AAAAAAA	FUS	4.21467	0.999866
685	7	MT020881.1	29875	29881	+	13.6573	6.1e-05	0.258	AAAAAAA	HNRNPA1	4.21467	0.999866
740	7	MT020881.1	29875	29881	+	13.6573	6.1e-05	0.263	AAAAAAA	HNRNPD	4.21467	0.999866
1038	7	MT020881.1	29875	29881	+	13.6573	6.1e-05	0.259	AAAAAAA	HNRNPK	4.21467	0.999866
1070	7	MT020881.1	29875	29881	+	13.6573	6.1e-05	0.259	AAAAAAA	HNRNPU	4.21467	0.999866
1067	7	MT020881.1	29875	29881	+	13.6573	6.1e-05	0.261	AAAAAAA	HNRNPU	4.21467	0.999866
327	8	MT020881.1	29875	29882	+	15.6084	1.53e-05	0.0747	AAAAAAAA	IGHMBP2	4.81531	0.999883
581	7	MT020881.1	29875	29881	+	13.6573	6.1e-05	0.26	AAAAAAA	IGHMBP2	4.21467	0.999866
416	8	MT020881.1	29875	29882	+	15.6084	1.53e-05	0.0751	AAAAAAAA	PABPC1	4.81531	0.999883
480	7	MT020881.1	29875	29881	+	13.6573	6.1e-05	0.257	AAAAAAA	PABPC1	4.21467	0.999866
452	7	MT020881.1	29875	29881	+	13.6573	6.1e-05	0.259	AAAAAAA	PABPC1	4.21467	0.999866
M042_0.6	7	MT020881.1	29875	29881	+	12.0629	6.1e-05	0.272	AAAAAAA	PABPC4	4.21467	0.999866
771	7	MT020881.1	29875	29881	+	13.6573	6.1e-05	0.259	AAAAAAA	PCBP1	4.21467	0.999866
1151	7	MT020881.1	29875	29881	+	13.6573	6.1e-05	0.258	AAAAAAA	RBM5	4.21467	0.999866
1066	7	MT020881.1	29875	29881	+	13.6573	6.1e-05	0.257	AAAAAAA	SYNCRIP	4.21467	0.999866
1064	7	MT020881.1	29875	29881	+	13.6573	6.1e-05	0.261	AAAAAAA	SYNCRIP	4.21467	0.999866
1062	7	MT020881.1	29875	29881	+	13.6573	6.1e-05	0.261	AAAAAAA	SYNCRIP	4.21467	0.999866
594	7	MT020881.1	29876	29882	+	13.6573	6.1e-05	0.257	AAAAAAA	DAZAP1	4.21467	0.9999
1099	7	MT020881.1	29876	29882	+	13.6573	6.1e-05	0.257	AAAAAAA	ELAVL4	4.21467	0.9999
607	7	MT020881.1	29876	29882	+	13.6573	6.1e-05	0.258	AAAAAAA	FMR1	4.21467	0.9999
1058	7	MT020881.1	29876	29882	+	13.6573	6.1e-05	0.257	AAAAAAA	FUS	4.21467	0.9999
685	7	MT020881.1	29876	29882	+	13.6573	6.1e-05	0.258	AAAAAAA	HNRNPA1	4.21467	0.9999
740	7	MT020881.1	29876	29882	+	13.6573	6.1e-05	0.263	AAAAAAA	HNRNPD	4.21467	0.9999
1038	7	MT020881.1	29876	29882	+	13.6573	6.1e-05	0.259	AAAAAAA	HNRNPK	4.21467	0.9999
1070	7	MT020881.1	29876	29882	+	13.6573	6.1e-05	0.259	AAAAAAA	HNRNPU	4.21467	0.9999
1067	7	MT020881.1	29876	29882	+	13.6573	6.1e-05	0.261	AAAAAAA	HNRNPU	4.21467	0.9999
581	7	MT020881.1	29876	29882	+	13.6573	6.1e-05	0.26	AAAAAAA	IGHMBP2	4.21467	0.9999
480	7	MT020881.1	29876	29882	+	13.6573	6.1e-05	0.257	AAAAAAA	PABPC1	4.21467	0.9999
452	7	MT020881.1	29876	29882	+	13.6573	6.1e-05	0.259	AAAAAAA	PABPC1	4.21467	0.9999
M042_0.6	7	MT020881.1	29876	29882	+	12.0629	6.1e-05	0.272	AAAAAAA	PABPC4	4.21467	0.9999
771	7	MT020881.1	29876	29882	+	13.6573	6.1e-05	0.259	AAAAAAA	PCBP1	4.21467	0.9999
1151	7	MT020881.1	29876	29882	+	13.6573	6.1e-05	0.258	AAAAAAA	RBM5	4.21467	0.9999
1066	7	MT020881.1	29876	29882	+	13.6573	6.1e-05	0.257	AAAAAAA	SYNCRIP	4.21467	0.9999
1064	7	MT020881.1	29876	29882	+	13.6573	6.1e-05	0.261	AAAAAAA	SYNCRIP	4.21467	0.9999
1062	7	MT020881.1	29876	29882	+	13.6573	6.1e-05	0.261	AAAAAAA	SYNCRIP	4.21467	0.9999

## Sheet: Table_S5_miRs_Dist
motif_id	Frequency	motif_alt_id	sequence_name	start	stop	strand	score	p-value	q-value	matched_sequence	Location (w.r.t. SARS-CoV-2 genome start)
hsa-miR-499b-3p	20	MIMAT0019898	MT020881.1	21519	21540	+	16.8741	4.64e-07	0.00943	AGUUGUUAUUUCUAGUGAUGUU	0.720484
hsa-miR-499b-3p	20	MIMAT0019898	MT020881.1	11127	11148	+	16.6434	7.1e-07	0.00943	UGUCUGCUUUUGCAAUGAUGUU	0.372716
hsa-miR-1468-3p	20	MIMAT0026638	MT020881.1	8728	8749	+	16.4545	1.21e-06	0.0229	AUCUACAGAUACUUGUUUUGCU	0.292434
hsa-miR-1468-3p	20	MIMAT0026638	MT020881.1	20508	20529	+	14.9231	2.87e-06	0.0229	UUUAUUACUUGAUGAUUUUGUU	0.686651
hsa-miR-1468-3p	20	MIMAT0026638	MT020881.1	12118	12139	+	14.9091	4.87e-06	0.0229	UCCAUCAUAUGCAGCUUUUGCU	0.40588
hsa-miR-1468-3p	20	MIMAT0026638	MT020881.1	13557	13578	+	14.9091	4.87e-06	0.0229	UGAUAAAGUAGCUGGUUUUGCU	0.454036
hsa-miR-1468-3p	20	MIMAT0026638	MT020881.1	21820	21841	+	14.9091	4.87e-06	0.0229	UAAUGAUGGUGUUUAUUUUGCU	0.730557
hsa-miR-1468-3p	20	MIMAT0026638	MT020881.1	11639	11660	+	14.4615	7.09e-06	0.0278	UGUUACUUUGGCCUCUUUUGUU	0.38985
hsa-miR-499b-3p	20	MIMAT0019898	MT020881.1	9835	9856	+	15.0979	3.17e-06	0.0281	UCUAAAGUUGCGUAGUGAUGUG	0.329479
hsa-miR-1468-3p	20	MIMAT0026638	MT020881.1	12000	12021	+	13.5944	1.02e-05	0.0343	UUUCACUACUUUCUGUUUUGCU	0.401931
hsa-miR-1468-3p	20	MIMAT0026638	MT020881.1	13063	13084	+	13.3636	1.58e-05	0.0464	AUUAUCUUUCUGUGCUUUUGCU	0.437504
hsa-miR-1468-3p	20	MIMAT0026638	MT020881.1	11119	11140	+	13.1329	2.09e-05	0.0545	UAUUGCUAUGUCUGCUUUUGCA	0.372448
hsa-miR-1468-3p	20	MIMAT0026638	MT020881.1	7309	7330	+	12.049	3.01e-05	0.0707	AUUGUUUUUCAGCUAUUUUGCA	0.244947
hsa-miR-1468-3p	20	MIMAT0026638	MT020881.1	11089	11110	+	11.8182	4.22e-05	0.0809	AAAUGCCUUUUUACCUUUUGCU	0.371444
hsa-miR-1468-3p	20	MIMAT0026638	MT020881.1	11615	11636	+	11.6014	4.48e-05	0.0809	UGUUUCUUAGGCUAUUUUUGUA	0.389047
hsa-miR-1468-3p	20	MIMAT0026638	MT020881.1	26699	26720	+	11.6014	4.48e-05	0.0809	AGUAACUUUAGCUUGUUUUGUG	0.893832
hsa-miR-1468-3p	20	MIMAT0026638	MT020881.1	29310	29331	+	11.5874	5.29e-05	0.0837	UCAAAGAUCAAGUCAUUUUGCU	0.981209
hsa-miR-1468-3p	20	MIMAT0026638	MT020881.1	27808	27829	+	11.5315	5.51e-05	0.0837	UAUUCCUUGUUUUAAUUAUGCU	0.930945
hsa-miR-1468-3p	20	MIMAT0026638	MT020881.1	1277	1298	+	11.3706	5.69e-05	0.0837	AAAGCCACUUGCGAAUUUUGUG	0.0430861
hsa-miR-1468-3p	20	MIMAT0026638	MT020881.1	24126	24147	+	10.5035	7.47e-05	0.0975	UUAACGGCCUUACUGUUUUGCC	0.807727
hsa-miR-1468-3p	20	MIMAT0026638	MT020881.1	25658	25679	+	10.5035	7.47e-05	0.0975	CAGUUUACUCACACCUUUUGCU	0.858995
hsa-miR-499b-3p	20	MIMAT0019898	MT020881.1	24925	24946	+	13.3217	1.68e-05	0.108	UGUGUCUGGUAACUGUGAUGUU	0.834466
hsa-miR-499b-3p	20	MIMAT0019898	MT020881.1	751	772	+	12.8741	2.19e-05	0.108	CACUAAACAUAGCAGUGGUGUU	0.0254836
hsa-miR-499b-3p	20	MIMAT0019898	MT020881.1	5056	5077	+	12.007	3.26e-05	0.108	UUAUUUGGAUGGAGCUGAUGUU	0.16955
hsa-miR-499b-3p	20	MIMAT0019898	MT020881.1	5667	5688	+	12.007	3.26e-05	0.108	AGUCACCUUUUGUUAUGAUGUC	0.189997
hsa-miR-499b-3p	20	MIMAT0019898	MT020881.1	9604	9625	+	12.007	3.26e-05	0.108	AUUUUAUCUUACUAAUGAUGUU	0.321749
hsa-miR-499b-3p	20	MIMAT0019898	MT020881.1	9988	10009	+	11.7762	4.44e-05	0.109	CAGUAACUCAGGUUCUGAUGUU	0.334599
hsa-miR-499b-3p	20	MIMAT0019898	MT020881.1	18750	18771	+	11.7762	4.44e-05	0.109	UAAUCCGUUUAUGAUUGAUGUU	0.627819
hsa-miR-499b-3p	20	MIMAT0019898	MT020881.1	22990	23011	+	11.5594	4.71e-05	0.109	UAGCACACCUUGUAAUGGUGUU	0.769711
hsa-miR-499b-3p	20	MIMAT0019898	MT020881.1	2001	2022	+	11.5455	5.35e-05	0.109	GACUCAUUGAUGCUAUGAUGUU	0.0673148
hsa-miR-499b-3p	20	MIMAT0019898	MT020881.1	5428	5449	+	10.9231	6.1e-05	0.109	AGUAGGUGAGUUAGGUGAUGUU	0.181999
hsa-miR-499b-3p	20	MIMAT0019898	MT020881.1	13509	13530	+	10.6923	6.59e-05	0.109	CACAGGCACUAGUACUGAUGUC	0.45243
hsa-miR-499b-3p	20	MIMAT0019898	MT020881.1	15246	15267	+	10.6923	6.59e-05	0.109	AAAAACUGUUUAUAGUGAUGUA	0.510558
hsa-miR-499b-3p	20	MIMAT0019898	MT020881.1	16059	16080	+	10.6923	6.59e-05	0.109	UAAUCAGGAGUAUGCUGAUGUC	0.537765
hsa-miR-499b-3p	20	MIMAT0019898	MT020881.1	4114	4135	+	10.4615	7.93e-05	0.116	UCCAUAUAUAGUGGGUGAUGUU	0.138026
hsa-miR-499b-3p	20	MIMAT0019898	MT020881.1	20022	20043	+	10.2448	8.32e-05	0.116	UAGAAAUGCCCGUAAUGGUGUU	0.670387
hsa-miR-499b-3p	20	MIMAT0019898	MT020881.1	20154	20175	+	10.2448	8.32e-05	0.116	UUAUAAGAAAGUUGAUGGUGUU	0.674804
hsa-miR-1468-3p	20	MIMAT0026638	MT020881.1	10032	10053	+	10.2727	9.57e-05	0.116	CUAUCACCUCAGCUGUUUUGCA	0.336072
hsa-miR-1468-3p	20	MIMAT0026638	MT020881.1	11630	11651	+	10.2168	9.89e-05	0.116	UUUUGUACUUGUUACUUUGGCC	0.389549
hsa-miR-499b-3p	20	MIMAT0019898	MT020881.1	10921	10942	+	10.2308	9.99e-05	0.133	UGAAUUUACACCUUUUGAUGUU	0.365822
hsa-miR-194-5p	18	MIMAT0000460	MT020881.1	5059	5080	+	16.6713	5.44e-07	0.0124	UUUGGAUGGAGCUGAUGUUACU	0.169651
hsa-miR-194-5p	18	MIMAT0000460	MT020881.1	4585	4606	+	16.4406	8.95e-07	0.0124	UCUAAAUGAAACUCUUGUUACA	0.153788
hsa-miR-194-5p	18	MIMAT0000460	MT020881.1	3460	3481	+	15.7622	1.97e-06	0.0182	UAAACAUGGAGGAGGUGUUGCA	0.11614
hsa-miR-194-5p	18	MIMAT0000460	MT020881.1	754	775	+	14.4336	7.25e-06	0.0403	UAAACAUAGCAGUGGUGUUACC	0.025584
hsa-miR-194-5p	18	MIMAT0000460	MT020881.1	7484	7505	+	14.4336	7.25e-06	0.0403	UCAACUUGUAUGAUGUGUUACA	0.250803
hsa-miR-194-5p	18	MIMAT0000460	MT020881.1	4696	4717	+	13.3497	1.38e-05	0.0547	UUCUUCACCUGAUGCUGUUACA	0.157503
hsa-miR-194-5p	18	MIMAT0000460	MT020881.1	16309	16330	+	13.3497	1.38e-05	0.0547	UUAUGUUGUAAAUGCUGUUACG	0.546131
hsa-miR-194-5p	18	MIMAT0000460	MT020881.1	4008	4029	+	13.1189	1.91e-05	0.059	UCCUCACAGAAAACUUGUUACU	0.134479
hsa-miR-194-5p	18	MIMAT0000460	MT020881.1	12895	12916	+	13.1189	1.91e-05	0.059	ACCACCUUGUAGGUUUGUUACA	0.431882
hsa-miR-499a-3p	18	MIMAT0004772	MT020881.1	2001	2022	+	14.7832	5.76e-06	0.0973	GACUCAUUGAUGCUAUGAUGUU	0.0673148
hsa-miR-499a-3p	18	MIMAT0004772	MT020881.1	21519	21540	+	13.6993	9.35e-06	0.0973	AGUUGUUAUUUCUAGUGAUGUU	0.720484
hsa-miR-499a-3p	18	MIMAT0004772	MT020881.1	6325	6346	+	13.2378	1.82e-05	0.0973	AACAUCAAAUUCGUUUGAUGUA	0.212017
hsa-miR-499a-3p	18	MIMAT0004772	MT020881.1	11127	11148	+	12.3846	2.4e-05	0.0973	UGUCUGCUUUUGCAAUGAUGUU	0.372716
hsa-miR-499a-3p	18	MIMAT0004772	MT020881.1	24925	24946	+	12.3846	2.4e-05	0.0973	UGUGUCUGGUAACUGUGAUGUU	0.834466
hsa-miR-499a-3p	18	MIMAT0004772	MT020881.1	5428	5449	+	12.1538	2.83e-05	0.0973	AGUAGGUGAGUUAGGUGAUGUU	0.181999
hsa-miR-499a-3p	18	MIMAT0004772	MT020881.1	5667	5688	+	12.1538	2.83e-05	0.0973	AGUCACCUUUUGUUAUGAUGUC	0.189997
hsa-miR-499a-3p	18	MIMAT0004772	MT020881.1	9307	9328	+	11.9371	2.89e-05	0.0973	ACCAGGAGUUUUCUGUGGUGUA	0.31181
hsa-miR-499a-3p	18	MIMAT0004772	MT020881.1	4114	4135	+	11.9231	3.73e-05	0.0973	UCCAUAUAUAGUGGGUGAUGUU	0.138026
hsa-miR-499a-3p	18	MIMAT0004772	MT020881.1	10921	10942	+	11.9231	3.73e-05	0.0973	UGAAUUUACACCUUUUGAUGUU	0.365822
hsa-miR-499a-3p	18	MIMAT0004772	MT020881.1	13509	13530	+	11.9231	3.73e-05	0.0973	CACAGGCACUAGUACUGAUGUC	0.45243
hsa-miR-194-5p	18	MIMAT0000460	MT020881.1	11169	11190	+	11.8042	3.97e-05	0.11	UUCUCUGUUUGUUUUUGUUACC	0.374122
hsa-miR-499a-3p	18	MIMAT0004772	MT020881.1	13881	13902	+	11.6364	4.89e-05	0.117	CACAUACAAUUGUUGUGAUGAU	0.464879
hsa-miR-194-5p	18	MIMAT0000460	MT020881.1	9076	9097	+	11.3566	5.63e-05	0.129	UGUACUAGAAGGUUCUGUUGCU	0.304079
hsa-miR-194-5p	18	MIMAT0000460	MT020881.1	10945	10966	+	11.3427	6.02e-05	0.129	UAGACAAUGCUCAGGUGUUACU	0.366625
hsa-miR-194-5p	18	MIMAT0000460	MT020881.1	11467	11488	+	11.3427	6.02e-05	0.129	GGCUCUUAUAAUCUCUGUUACU	0.384094
hsa-miR-499a-3p	18	MIMAT0004772	MT020881.1	9835	9856	+	10.6084	7.21e-05	0.133	UCUAAAGUUGCGUAGUGAUGUG	0.329479
hsa-miR-499a-3p	18	MIMAT0004772	MT020881.1	15246	15267	+	10.6084	7.21e-05	0.133	AAAAACUGUUUAUAGUGAUGUA	0.510558
hsa-miR-499a-3p	18	MIMAT0004772	MT020881.1	2059	2080	+	10.3916	7.41e-05	0.133	GGCCUACAUUACAGGUGGUGUU	0.0692557
hsa-miR-499a-3p	18	MIMAT0004772	MT020881.1	23326	23347	+	10.3916	7.41e-05	0.133	ACCAUGUUCUUUUGGUGGUGUC	0.780955
hsa-miR-3591-3p	18	MIMAT0019877	MT020881.1	21812	21833	+	13.7133	9.79e-06	0.144	CUACCAUUUAAUGAUGGUGUUU	0.730289
hsa-miR-3591-3p	18	MIMAT0019877	MT020881.1	26047	26068	+	13.4825	1.52e-05	0.144	UUGAGUACAGACACUGGUGUUG	0.872013
hsa-miR-3591-3p	18	MIMAT0019877	MT020881.1	5594	5615	+	13.2517	1.97e-05	0.144	GAACAAUUUAAGAAAGGUGUUC	0.187554
hsa-miR-3591-3p	18	MIMAT0019877	MT020881.1	9233	9254	+	12.1678	2.82e-05	0.144	GAAAGAUCAGAAGCUGGUGUUU	0.309333
hsa-miR-3591-3p	18	MIMAT0019877	MT020881.1	4130	4151	+	11.9371	3.95e-05	0.144	GAUGUUGUUCAAGAGGGUGUUU	0.138562
hsa-miR-3591-3p	18	MIMAT0019877	MT020881.1	4957	4978	+	11.9371	3.95e-05	0.144	AGUGAGGACUAUUAAGGUGUUU	0.166237
hsa-miR-3591-3p	18	MIMAT0019877	MT020881.1	17653	17674	+	11.9371	3.95e-05	0.144	AAAAUGUUUUAUAAGGGUGUUA	0.591108
hsa-miR-3591-3p	18	MIMAT0019877	MT020881.1	425	446	+	11.4196	5.35e-05	0.144	GUAGAAGUUGAAAAAGGCGUUU	0.014574
hsa-miR-3591-3p	18	MIMAT0019877	MT020881.1	18764	18785	+	11.4196	5.35e-05	0.144	UUGAUGUUCAACAAUGGGGUUU	0.628288
hsa-miR-3591-3p	18	MIMAT0019877	MT020881.1	752	773	+	10.6224	6.78e-05	0.144	ACUAAACAUAGCAGUGGUGUUA	0.025517
hsa-miR-3591-3p	18	MIMAT0019877	MT020881.1	14434	14455	+	10.6224	6.78e-05	0.144	AAAAUAUUUGUUGAUGGUGUUC	0.483385
hsa-miR-3591-3p	18	MIMAT0019877	MT020881.1	18364	18385	+	10.6224	6.78e-05	0.144	CUAGGUUUUUCUACAGGUGUUA	0.614902
hsa-miR-3591-3p	18	MIMAT0019877	MT020881.1	20155	20176	+	10.6224	6.78e-05	0.144	UAUAAGAAAGUUGAUGGUGUUG	0.674838
hsa-miR-194-5p	18	MIMAT0000460	MT020881.1	10388	10409	+	10.4895	7.93e-05	0.144	UUUUCAGUGUUAGCUUGUUACA	0.347985
hsa-miR-194-5p	18	MIMAT0000460	MT020881.1	5551	5572	+	10.2727	8.3e-05	0.144	UAAGGGUGUAGAAGCUGUUAUG	0.186115
hsa-miR-194-5p	18	MIMAT0000460	MT020881.1	23335	23356	+	10.2727	8.3e-05	0.144	UUUUGGUGGUGUCAGUGUUAUA	0.781256
hsa-miR-3591-3p	18	MIMAT0019877	MT020881.1	7535	7556	+	10.3916	8.64e-05	0.144	ACAACUAUUGUUAAUGGUGUUA	0.25251
hsa-miR-3591-3p	18	MIMAT0019877	MT020881.1	9755	9776	+	10.3916	8.64e-05	0.144	CGUGUAGUCUUUAAUGGUGUUU	0.326802
hsa-miR-3591-3p	18	MIMAT0019877	MT020881.1	19903	19924	+	10.3916	8.64e-05	0.144	CAUAUAUCUACUAUUGGUGUUU	0.666405
hsa-miR-3591-3p	18	MIMAT0019877	MT020881.1	23051	23072	+	10.3916	8.64e-05	0.144	UUCCAACCCACUAAUGGUGUUG	0.771752
hsa-miR-3591-3p	18	MIMAT0019877	MT020881.1	11128	11149	+	10.3357	8.97e-05	0.144	GUCUGCUUUUGCAAUGAUGUUU	0.372749
hsa-miR-499a-3p	18	MIMAT0004772	MT020881.1	18291	18312	+	10.3217	8.99e-05	0.149	UGCAUGGAUUGGCUUCGAUGUC	0.612459
hsa-miR-499a-3p	18	MIMAT0004772	MT020881.1	20599	20620	+	10.1608	9.38e-05	0.149	AUUUCAUUUAUGCUUUGGUGUA	0.689696
hsa-miR-194-5p	18	MIMAT0000460	MT020881.1	8936	8957	+	10.2587	9.7e-05	0.15	GCAGUUGGUAACAUCUGUUACA	0.299394
hsa-miR-194-5p	18	MIMAT0000460	MT020881.1	16527	16548	+	10.2587	9.7e-05	0.15	UGUUGGUAGCGAUAAUGUUACU	0.553427
hsa-miR-5197-3p	17	MIMAT0021131	MT020881.1	21461	21483	+	17.4196	3.43e-07	0.00834	AUGAUAUGAUUUUAUCUCUUCUU	0.71856
hsa-miR-5197-3p	17	MIMAT0021131	MT020881.1	10510	10532	+	15.4266	2.71e-06	0.033	AGAUUAUGACUGUGUCUCUUUUU	0.352085
hsa-miR-2054	17	MIMAT0009979	MT020881.1	25358	25380	+	15.5944	1.87e-06	0.0417	AAAGGAGUCAAAUUACAUUACAC	0.848973
hsa-miR-2054	17	MIMAT0009979	MT020881.1	4856	4878	+	14.5105	4.02e-06	0.0448	GGUGAUAAAAGUGUAUAUUACAC	0.162874
hsa-miR-21-3p	17	MIMAT0004494	MT020881.1	22992	23012	+	15.3846	3.71e-06	0.0487	GCACACCUUGUAAUGGUGUUG	0.769761
hsa-miR-21-3p	17	MIMAT0004494	MT020881.1	26048	26068	+	15.3846	3.71e-06	0.0487	UGAGUACAGACACUGGUGUUG	0.87203
hsa-miR-21-3p	17	MIMAT0004494	MT020881.1	10410	10430	+	14.5315	4.95e-06	0.0487	AUGGUUCACCAUCUGGUGUUU	0.348705
hsa-miR-21-3p	17	MIMAT0004494	MT020881.1	11787	11807	+	14.3007	6.67e-06	0.0492	ACAUUAAAUUGUUGGGUGUUG	0.394786
hsa-miR-5688	17	MIMAT0022479	MT020881.1	8171	8192	+	15.2587	2.76e-06	0.0529	GCAGCUCGGCAAGGGUUUGUUG	0.273794
hsa-miR-5688	17	MIMAT0022479	MT020881.1	19907	19928	+	15.028	4.76e-06	0.0529	UAUCUACUAUUGGUGUUUGUUC	0.666538
hsa-miR-5688	17	MIMAT0022479	MT020881.1	18880	18901	+	14.7972	6.65e-06	0.0529	GCUGUCCACGAGUGCUUUGUUA	0.63217
hsa-miR-21-3p	17	MIMAT0004494	MT020881.1	9234	9254	+	14.0699	9.74e-06	0.0574	AAAGAUCAGAAGCUGGUGUUU	0.30935
hsa-miR-2054	17	MIMAT0009979	MT020881.1	6505	6527	+	13.8182	1.03e-05	0.0589	AAAUAAUAGUUUAAAAAUUACAG	0.218058
hsa-miR-2054	17	MIMAT0009979	MT020881.1	5786	5808	+	13.6014	1.13e-05	0.0589	UCUAAAGAAACUUUGUAUUGCAU	0.193996
hsa-miR-2054	17	MIMAT0009979	MT020881.1	4585	4607	+	13.3706	1.32e-05	0.0589	UCUAAAUGAAACUCUUGUUACAA	0.153805
hsa-miR-5197-3p	17	MIMAT0021131	MT020881.1	22068	22090	+	13.8811	9.77e-06	0.0676	AAUAUGUCUCUCAGCCUUUUCUU	0.738873
hsa-miR-5197-3p	17	MIMAT0021131	MT020881.1	29436	29458	+	13.8671	1.11e-05	0.0676	AACAGCAAACUGUGACUCUUCUU	0.985443
hsa-miR-21-3p	17	MIMAT0004494	MT020881.1	23052	23072	+	13.6084	1.4e-05	0.0687	UCCAACCCACUAAUGGUGUUG	0.771769
hsa-miR-2054	17	MIMAT0009979	MT020881.1	5345	5367	+	12.5035	2.39e-05	0.076	GCUCUACAAGAUGCUUAUUACAG	0.179238
hsa-miR-2054	17	MIMAT0009979	MT020881.1	20031	20053	+	12.5035	2.39e-05	0.076	CCGUAAUGGUGUUCUUAUUACAG	0.670705
hsa-miR-548aj-3p	17	MIMAT0018990	MT020881.1	26479	26499	+	15.4266	3.6e-06	0.0822	UAAAUAUUAUAUUAGUUUUUC	0.886453
hsa-miR-21-3p	17	MIMAT0004494	MT020881.1	19904	19924	+	12.7552	2.15e-05	0.0905	AUAUAUCUACUAUUGGUGUUU	0.666421
hsa-miR-5688	17	MIMAT0022479	MT020881.1	9799	9820	+	13.4825	1.52e-05	0.0906	UGCGCUGUGCACCUUUUUGUUA	0.328275
hsa-miR-5197-3p	17	MIMAT0021131	MT020881.1	26860	26882	+	12.7832	2.03e-05	0.0953	AUCCAGAAACUAACAUUCUUCUC	0.899237
hsa-miR-5197-3p	17	MIMAT0021131	MT020881.1	27483	27505	+	12.3217	3.21e-05	0.0953	UUUAAAAGAACCUUGCUCUUCUG	0.920086
hsa-miR-5197-3p	17	MIMAT0021131	MT020881.1	19125	19147	+	12.2797	3.23e-05	0.0953	AAUAGAAGAAUUAUUCUAUUCUU	0.640386
hsa-miR-5197-3p	17	MIMAT0021131	MT020881.1	19966	19988	+	12.1049	3.41e-05	0.0953	UGUGCACCACUCACUGUCUUUUU	0.66853
hsa-miR-5197-3p	17	MIMAT0021131	MT020881.1	21894	21916	+	11.7483	3.52e-05	0.0953	AUUCGAAGACCCAGUCCCUACUU	0.73305
hsa-miR-21-3p	17	MIMAT0004494	MT020881.1	19715	19735	+	12.5245	2.87e-05	0.0966	ACACAAAAGUUGAUGGUGUUG	0.660096
hsa-miR-21-3p	17	MIMAT0004494	MT020881.1	10944	10964	+	12.2937	3.48e-05	0.0966	UUAGACAAUGCUCAGGUGUUA	0.366575
hsa-miR-21-3p	17	MIMAT0004494	MT020881.1	14480	14500	+	12.2937	3.48e-05	0.0966	ACUUCAGAGAGCUAGGUGUUG	0.484907
hsa-miR-21-3p	17	MIMAT0004494	MT020881.1	21972	21992	+	11.6713	4.13e-05	0.0966	AUGAUCCAUUUUUGGGUGUUU	0.735627
hsa-miR-21-3p	17	MIMAT0004494	MT020881.1	5907	5927	+	11.4406	4.59e-05	0.0966	CUUAUAAAUUGGAUGGUGUUG	0.198012
hsa-miR-21-3p	17	MIMAT0004494	MT020881.1	11676	11696	+	11.4406	4.59e-05	0.0966	UUAGACUGACUCUUGGUGUUU	0.391072
hsa-miR-21-3p	17	MIMAT0004494	MT020881.1	18365	18385	+	11.4406	4.59e-05	0.0966	UAGGUUUUUCUACAGGUGUUA	0.614919
hsa-miR-2054	17	MIMAT0009979	MT020881.1	20636	20658	+	12.042	3.77e-05	0.101	AAACAUUUUACCCAAAAUUACAA	0.690951
hsa-miR-2054	17	MIMAT0009979	MT020881.1	26468	26490	+	11.8252	4.06e-05	0.101	UCUAAACGAACUAAAUAUUAUAU	0.886119
hsa-miR-21-3p	17	MIMAT0004494	MT020881.1	9558	9578	+	11.2098	5.55e-05	0.102	ACUCAUUCUUACCUGGUGUUU	0.320193
hsa-miR-21-3p	17	MIMAT0004494	MT020881.1	20156	20176	+	11.2098	5.55e-05	0.102	AUAAGAAAGUUGAUGGUGUUG	0.674854
hsa-miR-5197-3p	17	MIMAT0021131	MT020881.1	28804	28826	+	11.4685	4.26e-05	0.104	AGGCGGCAGUCAAGCCUCUUCUC	0.964293
hsa-miR-548aj-5p	17	MIMAT0022739	MT020881.1	27569	27591	+	14.4685	6.09e-06	0.105	UUAGCACUCAAUUUGCUUUUGCU	0.922964
hsa-miR-548aj-5p	17	MIMAT0022739	MT020881.1	7579	7601	+	13.3846	1.23e-05	0.105	UAAUGGAGGUAAAGGCUUUUGCA	0.253999
hsa-miR-548aj-5p	17	MIMAT0022739	MT020881.1	23889	23911	+	12.9231	1.93e-05	0.105	AAAACACCCAAGAAGUUUUUGCA	0.799813
hsa-miR-548aj-5p	17	MIMAT0022739	MT020881.1	29309	29331	+	12.4615	2.84e-05	0.105	UUCAAAGAUCAAGUCAUUUUGCU	0.981193
hsa-miR-548aj-5p	17	MIMAT0022739	MT020881.1	8727	8749	+	12.2308	3.06e-05	0.105	CAUCUACAGAUACUUGUUUUGCU	0.292417
hsa-miR-548aj-5p	17	MIMAT0022739	MT020881.1	11118	11140	+	11.8392	3.54e-05	0.105	UUAUUGCUAUGUCUGCUUUUGCA	0.372432
hsa-miR-548aj-5p	17	MIMAT0022739	MT020881.1	15858	15880	+	11.6084	4.14e-05	0.105	UAAAGGACCUCAUGAAUUUUGCU	0.531055
hsa-miR-548aj-5p	17	MIMAT0022739	MT020881.1	26698	26720	+	11.3916	4.23e-05	0.105	CAGUAACUUUAGCUUGUUUUGUG	0.893816
hsa-miR-548aj-5p	17	MIMAT0022739	MT020881.1	13062	13084	+	11.3776	5.07e-05	0.105	UAUUAUCUUUCUGUGCUUUUGCU	0.437487
hsa-miR-548aj-5p	17	MIMAT0022739	MT020881.1	16616	16638	+	11.3776	5.07e-05	0.105	CUGAAAGACUCAAGCUUUUUGCA	0.556422
hsa-miR-548aj-5p	17	MIMAT0022739	MT020881.1	21819	21841	+	11.3776	5.07e-05	0.105	UUAAUGAUGGUGUUUAUUUUGCU	0.73054
hsa-miR-548aj-5p	17	MIMAT0022739	MT020881.1	1677	1699	+	11.3217	5.13e-05	0.105	AAGAGAUCGCCAUUAUUUUGGCA	0.0564889
hsa-miR-548x-5p	17	MIMAT0022733	MT020881.1	27569	27591	+	14.4685	6.09e-06	0.106	UUAGCACUCAAUUUGCUUUUGCU	0.922964
hsa-miR-548x-5p	17	MIMAT0022733	MT020881.1	7579	7601	+	13.3846	1.23e-05	0.106	UAAUGGAGGUAAAGGCUUUUGCA	0.253999
hsa-miR-548x-5p	17	MIMAT0022733	MT020881.1	23889	23911	+	12.9231	1.93e-05	0.106	AAAACACCCAAGAAGUUUUUGCA	0.799813
hsa-miR-5688	17	MIMAT0022479	MT020881.1	11167	11188	+	12.3986	2.23e-05	0.106	AUUUCUCUGUUUGUUUUUGUUA	0.374055
hsa-miR-548x-5p	17	MIMAT0022733	MT020881.1	29309	29331	+	12.4615	2.84e-05	0.106	UUCAAAGAUCAAGUCAUUUUGCU	0.981193
hsa-miR-548x-5p	17	MIMAT0022733	MT020881.1	8727	8749	+	12.2308	3.06e-05	0.106	CAUCUACAGAUACUUGUUUUGCU	0.292417
hsa-miR-548x-5p	17	MIMAT0022733	MT020881.1	11118	11140	+	11.8392	3.54e-05	0.106	UUAUUGCUAUGUCUGCUUUUGCA	0.372432
hsa-miR-548x-5p	17	MIMAT0022733	MT020881.1	15858	15880	+	11.6084	4.14e-05	0.106	UAAAGGACCUCAUGAAUUUUGCU	0.531055
hsa-miR-548x-5p	17	MIMAT0022733	MT020881.1	26698	26720	+	11.3916	4.23e-05	0.106	CAGUAACUUUAGCUUGUUUUGUG	0.893816
hsa-miR-548x-5p	17	MIMAT0022733	MT020881.1	13062	13084	+	11.3776	5.07e-05	0.106	UAUUAUCUUUCUGUGCUUUUGCU	0.437487
hsa-miR-548x-5p	17	MIMAT0022733	MT020881.1	16616	16638	+	11.3776	5.07e-05	0.106	CUGAAAGACUCAAGCUUUUUGCA	0.556422
hsa-miR-548x-5p	17	MIMAT0022733	MT020881.1	21819	21841	+	11.3776	5.07e-05	0.106	UUAAUGAUGGUGUUUAUUUUGCU	0.73054
hsa-miR-548x-5p	17	MIMAT0022733	MT020881.1	1677	1699	+	11.3217	5.13e-05	0.106	AAGAGAUCGCCAUUAUUUUGGCA	0.0564889
hsa-miR-548aj-5p	17	MIMAT0022739	MT020881.1	11088	11110	+	11.1469	6.1e-05	0.107	AAAAUGCCUUUUUACCUUUUGCU	0.371428
hsa-miR-548aj-5p	17	MIMAT0022739	MT020881.1	11873	11895	+	11.1469	6.1e-05	0.107	GUAGUCUUACUCUCAGUUUUGCA	0.397698
hsa-miR-548g-5p	17	MIMAT0022722	MT020881.1	27569	27591	+	14.4685	6.09e-06	0.108	UUAGCACUCAAUUUGCUUUUGCU	0.922964
hsa-miR-548g-5p	17	MIMAT0022722	MT020881.1	7579	7601	+	13.3846	1.23e-05	0.108	UAAUGGAGGUAAAGGCUUUUGCA	0.253999
hsa-miR-548g-5p	17	MIMAT0022722	MT020881.1	23889	23911	+	12.9231	1.93e-05	0.108	AAAACACCCAAGAAGUUUUUGCA	0.799813
hsa-miR-548g-5p	17	MIMAT0022722	MT020881.1	29309	29331	+	12.4615	2.84e-05	0.108	UUCAAAGAUCAAGUCAUUUUGCU	0.981193
hsa-miR-548g-5p	17	MIMAT0022722	MT020881.1	8727	8749	+	12.2308	3.06e-05	0.108	CAUCUACAGAUACUUGUUUUGCU	0.292417
hsa-miR-548g-5p	17	MIMAT0022722	MT020881.1	11118	11140	+	11.8392	3.54e-05	0.108	UUAUUGCUAUGUCUGCUUUUGCA	0.372432
hsa-miR-548g-5p	17	MIMAT0022722	MT020881.1	15858	15880	+	11.6084	4.14e-05	0.108	UAAAGGACCUCAUGAAUUUUGCU	0.531055
hsa-miR-548g-5p	17	MIMAT0022722	MT020881.1	26698	26720	+	11.3916	4.23e-05	0.108	CAGUAACUUUAGCUUGUUUUGUG	0.893816
hsa-miR-548g-5p	17	MIMAT0022722	MT020881.1	13062	13084	+	11.3776	5.07e-05	0.108	UAUUAUCUUUCUGUGCUUUUGCU	0.437487
hsa-miR-548g-5p	17	MIMAT0022722	MT020881.1	16616	16638	+	11.3776	5.07e-05	0.108	CUGAAAGACUCAAGCUUUUUGCA	0.556422
hsa-miR-548g-5p	17	MIMAT0022722	MT020881.1	21819	21841	+	11.3776	5.07e-05	0.108	UUAAUGAUGGUGUUUAUUUUGCU	0.73054
hsa-miR-548g-5p	17	MIMAT0022722	MT020881.1	1677	1699	+	11.3217	5.13e-05	0.108	AAGAGAUCGCCAUUAUUUUGGCA	0.0564889
hsa-miR-548x-5p	17	MIMAT0022733	MT020881.1	11088	11110	+	11.1469	6.1e-05	0.108	AAAAUGCCUUUUUACCUUUUGCU	0.371428
hsa-miR-548x-5p	17	MIMAT0022733	MT020881.1	11873	11895	+	11.1469	6.1e-05	0.108	GUAGUCUUACUCUCAGUUUUGCA	0.397698
hsa-miR-5197-3p	17	MIMAT0021131	MT020881.1	14743	14765	+	11.2378	5.4e-05	0.11	GUUGAAUUAAAACACUUCUUCUU	0.493742
hsa-miR-5197-3p	17	MIMAT0021131	MT020881.1	26444	26466	+	11.2378	5.4e-05	0.11	CUUCUAGAGUUCCUGAUCUUCUG	0.885316
hsa-miR-548g-5p	17	MIMAT0022722	MT020881.1	11088	11110	+	11.1469	6.1e-05	0.11	AAAAUGCCUUUUUACCUUUUGCU	0.371428
hsa-miR-548g-5p	17	MIMAT0022722	MT020881.1	11873	11895	+	11.1469	6.1e-05	0.11	GUAGUCUUACUCUCAGUUUUGCA	0.397698
hsa-miR-5688	17	MIMAT0022479	MT020881.1	19330	19351	+	12.1678	2.82e-05	0.112	UUUGAUAAAAGUGCUUUUGUUA	0.647229
hsa-miR-5688	17	MIMAT0022479	MT020881.1	14232	14253	+	11.9371	3.95e-05	0.113	UUACAUUAAGUGGGAUUUGUUA	0.476625
hsa-miR-5688	17	MIMAT0022479	MT020881.1	24830	24851	+	11.9371	3.95e-05	0.113	CCUCGUGAAGGUGUCUUUGUUU	0.831286
hsa-miR-5688	17	MIMAT0022479	MT020881.1	11053	11074	+	11.7063	4.82e-05	0.113	GAGUACUCAAUGGUCUUUGUUC	0.37024
hsa-miR-5688	17	MIMAT0022479	MT020881.1	6741	6762	+	11.4196	5.35e-05	0.113	GGUGUUUAAACCGUGUUUGUAC	0.225939
hsa-miR-5688	17	MIMAT0022479	MT020881.1	11132	11153	+	11.4196	5.35e-05	0.113	GCUUUUGCAAUGAUGUUUGUCA	0.372883
hsa-miR-5688	17	MIMAT0022479	MT020881.1	8594	8615	+	10.8531	5.7e-05	0.113	ACACUUGUGUUCCUUUUUGUUG	0.287949
hsa-miR-5688	17	MIMAT0022479	MT020881.1	11640	11661	+	10.6224	6.78e-05	0.115	GUUACUUUGGCCUCUUUUGUUU	0.389884
hsa-miR-5688	17	MIMAT0022479	MT020881.1	14425	14446	+	10.6224	6.78e-05	0.115	CUAGUGAGAAAAAUAUUUGUUG	0.483083
hsa-miR-2054	17	MIMAT0009979	MT020881.1	25982	26004	+	11.1888	5.21e-05	0.116	UAAAAGACUGUGUUGUAUUACAC	0.869855
hsa-miR-2054	17	MIMAT0009979	MT020881.1	21322	21344	+	10.958	6.62e-05	0.117	UAUGUCAUGCAUGCAAAUUACAU	0.713908
hsa-miR-2054	17	MIMAT0009979	MT020881.1	22540	22562	+	10.958	6.62e-05	0.117	UGUUAGAUUUCCUAAUAUUACAA	0.754668
hsa-miR-2054	17	MIMAT0009979	MT020881.1	5836	5858	+	10.7413	7.56e-05	0.117	AGAAUACAAAGGUCCUAUUACGG	0.19567
hsa-miR-2054	17	MIMAT0009979	MT020881.1	8575	8597	+	10.7413	7.56e-05	0.117	GAAGCAGUUAAUUAAAGUUACAC	0.28733
hsa-miR-2054	17	MIMAT0009979	MT020881.1	23305	23327	+	10.7273	8.42e-05	0.117	ACUUGAGAUUCUUGACAUUACAC	0.780269
hsa-miR-2054	17	MIMAT0009979	MT020881.1	27274	27296	+	10.7273	8.42e-05	0.117	UCCAUUUGGAAUCUUGAUUACAU	0.913091
hsa-miR-21-3p	17	MIMAT0004494	MT020881.1	2061	2081	+	10.979	6.83e-05	0.118	CCUACAUUACAGGUGGUGUUG	0.0693059
hsa-miR-5688	17	MIMAT0022479	MT020881.1	11161	11182	+	10.3916	8.64e-05	0.121	GCAUGCAUUUCUCUGUUUGUUU	0.373854
hsa-miR-5688	17	MIMAT0022479	MT020881.1	21220	21241	+	10.3916	8.64e-05	0.121	GCAUGGUGGACAGCCUUUGUUA	0.710478
hsa-miR-5688	17	MIMAT0022479	MT020881.1	25459	25480	+	10.3916	8.64e-05	0.121	GCUACUCCUUCAGAUUUUGUUC	0.852336
hsa-miR-5197-3p	17	MIMAT0021131	MT020881.1	2468	2490	+	11.007	6.85e-05	0.123	GCCCCAAAAGAAAUUAUCUUCUU	0.0829596
hsa-miR-5197-3p	17	MIMAT0021131	MT020881.1	24361	24383	+	10.951	7.07e-05	0.123	AAUUCAAGACUCACUUUCUUCCA	0.815608
hsa-miR-548aj-5p	17	MIMAT0022739	MT020881.1	19949	19971	+	10.6294	7.9e-05	0.127	AACCAACUGAAACGAUUUGUGCA	0.667961
hsa-miR-548aj-5p	17	MIMAT0022739	MT020881.1	16460	16482	+	10.3986	8.28e-05	0.127	AUAAACCACCCAUUAGUUUUCCA	0.551201
hsa-miR-2054	17	MIMAT0009979	MT020881.1	12895	12917	+	10.5105	9.67e-05	0.127	ACCACCUUGUAGGUUUGUUACAG	0.431899
hsa-miR-548aj-3p	17	MIMAT0018990	MT020881.1	25541	25561	+	13.8811	1.24e-05	0.128	UUGCACUUCUUGCUGUUUUUC	0.855063
hsa-miR-548aj-3p	17	MIMAT0018990	MT020881.1	18044	18064	+	11.8182	3.98e-05	0.128	AAAAUGUAACAGGACUUUUUA	0.604176
hsa-miR-548aj-3p	17	MIMAT0018990	MT020881.1	6947	6967	+	11.021	6.57e-05	0.128	AAUAUUAUAAUUUGGUUUUUA	0.232816
hsa-miR-548aj-3p	17	MIMAT0018990	MT020881.1	21087	21107	+	11.021	6.57e-05	0.128	UGACUCUAAAGAGGGUUUUUU	0.70601
hsa-miR-548aj-3p	17	MIMAT0018990	MT020881.1	21555	21575	+	11.021	6.57e-05	0.128	AACGAACAAUGUUUGUUUUUC	0.721672
hsa-miR-548aj-3p	17	MIMAT0018990	MT020881.1	23821	23841	+	11.021	6.57e-05	0.128	GUUGCAAUAUGGCAGUUUUUG	0.797504
hsa-miR-548aj-3p	17	MIMAT0018990	MT020881.1	22569	22589	+	10.7902	7.76e-05	0.128	GCCCUUUUGGUGAAGUUUUUA	0.755605
hsa-miR-548aj-3p	17	MIMAT0018990	MT020881.1	23889	23909	+	10.7902	7.76e-05	0.128	AAAACACCCAAGAAGUUUUUG	0.799779
hsa-miR-548x-5p	17	MIMAT0022733	MT020881.1	19949	19971	+	10.6294	7.9e-05	0.128	AACCAACUGAAACGAUUUGUGCA	0.667961
hsa-miR-548aj-3p	17	MIMAT0018990	MT020881.1	3420	3440	+	10.7343	8.14e-05	0.128	UAAAACCAACAGUGGUUGUUA	0.114785
hsa-miR-548aj-3p	17	MIMAT0018990	MT020881.1	9747	9767	+	10.7343	8.14e-05	0.128	UAAAGAGACGUGUAGUCUUUA	0.326518
hsa-miR-548aj-3p	17	MIMAT0018990	MT020881.1	14849	14869	+	10.7343	8.14e-05	0.128	UAUUUGUAGUUGAAGUUGUUG	0.497256
hsa-miR-548x-5p	17	MIMAT0022733	MT020881.1	16460	16482	+	10.3986	8.28e-05	0.128	AUAAACCACCCAUUAGUUUUCCA	0.551201
hsa-miR-548aj-3p	17	MIMAT0018990	MT020881.1	8913	8933	+	10.5594	8.52e-05	0.128	AUUUCUUACCUAGAGUUUUUA	0.298608
hsa-miR-548aj-3p	17	MIMAT0018990	MT020881.1	15503	15523	+	10.5594	8.52e-05	0.128	CUUAUGCUAAUAGUGUUUUUA	0.519142
hsa-miR-548aj-3p	17	MIMAT0018990	MT020881.1	10821	10841	+	10.5035	9.13e-05	0.128	AAACUGGAAUUGCCGUUUUAG	0.362459
hsa-miR-548aj-3p	17	MIMAT0018990	MT020881.1	19354	19374	+	10.2727	9.53e-05	0.128	UUAAAACAAUUACCAUUUUUC	0.648016
hsa-miR-548aj-3p	17	MIMAT0018990	MT020881.1	23943	23963	+	10.2727	9.53e-05	0.128	UUAAAGAUUUUGGUGGUUUUA	0.801586
hsa-miR-5197-3p	17	MIMAT0021131	MT020881.1	7403	7425	+	10.7762	8.01e-05	0.13	AUGGUUAGAAUGUACAUCUUCUU	0.248109
hsa-miR-548g-5p	17	MIMAT0022722	MT020881.1	19949	19971	+	10.6294	7.9e-05	0.131	AACCAACUGAAACGAUUUGUGCA	0.667961
hsa-miR-548g-5p	17	MIMAT0022722	MT020881.1	16460	16482	+	10.3986	8.28e-05	0.131	AUAAACCACCCAUUAGUUUUCCA	0.551201
hsa-miR-5197-3p	17	MIMAT0021131	MT020881.1	11057	11079	+	9.93706	9.61e-05	0.138	ACUCAAUGGUCUUUGUUCUUUUU	0.37039
hsa-miR-5197-3p	17	MIMAT0021131	MT020881.1	11636	11658	+	9.93706	9.61e-05	0.138	ACUUGUUACUUUGGCCUCUUUUG	0.389766
hsa-miR-548aj-5p	17	MIMAT0022739	MT020881.1	13556	13578	+	10.0629	9.89e-05	0.143	AUGAUAAAGUAGCUGGUUUUGCU	0.454019
hsa-miR-548x-5p	17	MIMAT0022733	MT020881.1	13556	13578	+	10.0629	9.89e-05	0.144	AUGAUAAAGUAGCUGGUUUUGCU	0.454019
hsa-miR-548g-5p	17	MIMAT0022722	MT020881.1	13556	13578	+	10.0629	9.89e-05	0.147	AUGAUAAAGUAGCUGGUUUUGCU	0.454019
hsa-miR-559	16	MIMAT0003223	MT020881.1	7761	7781	+	15.3986	2.7e-06	0.0483	GUUCCAUCCAUCUUUACUUUG	0.260056
hsa-miR-559	16	MIMAT0003223	MT020881.1	24010	24030	+	15.1678	4.41e-06	0.0483	AUUUAUUGAAGAUCUACUUUU	0.803828
hsa-miR-374a-3p	16	MIMAT0004688	MT020881.1	3934	3955	+	15.7343	1.99e-06	0.0497	ACAGAGAAAACAAGAUGAUAAG	0.132003
hsa-miR-559	16	MIMAT0003223	MT020881.1	12936	12956	+	13.8531	1.01e-05	0.0552	AAGUGAAGUAUUUAUACUUUA	0.433237
hsa-miR-559	16	MIMAT0003223	MT020881.1	13631	13651	+	13.8531	1.01e-05	0.0552	AUUUAAUUGAUUCUUACUUUG	0.456496
hsa-miR-548j-3p	16	MIMAT0026737	MT020881.1	23821	23841	+	15.6573	2.4e-06	0.0565	GUUGCAAUAUGGCAGUUUUUG	0.797504
hsa-miR-548f-5p	16	MIMAT0026739	MT020881.1	11119	11140	+	14.9301	4.48e-06	0.078	UAUUGCUAUGUCUGCUUUUGCA	0.372448
hsa-miR-548f-5p	16	MIMAT0026739	MT020881.1	7580	7601	+	13.6154	1.08e-05	0.078	AAUGGAGGUAAAGGCUUUUGCA	0.254016
hsa-miR-548f-5p	16	MIMAT0026739	MT020881.1	15859	15880	+	13.3846	1.51e-05	0.078	AAAGGACCUCAUGAAUUUUGCU	0.531072
hsa-miR-548f-5p	16	MIMAT0026739	MT020881.1	27570	27591	+	13.3846	1.51e-05	0.078	UAGCACUCAAUUUGCUUUUGCU	0.92298
hsa-miR-548f-5p	16	MIMAT0026739	MT020881.1	11089	11110	+	13.1538	1.93e-05	0.078	AAAUGCCUUUUUACCUUUUGCU	0.371444
hsa-miR-548f-5p	16	MIMAT0026739	MT020881.1	13063	13084	+	13.1538	1.93e-05	0.078	AUUAUCUUUCUGUGCUUUUGCU	0.437504
hsa-miR-374a-3p	16	MIMAT0004688	MT020881.1	10069	10090	+	14.2028	7.13e-06	0.089	AAUGGCAUUCCCAUCUGGUAAA	0.33731
hsa-miR-559	16	MIMAT0003223	MT020881.1	6770	6790	+	12.3077	3.05e-05	0.0989	AUGCCUUAUUUCUUUACUUUA	0.226892
hsa-miR-559	16	MIMAT0003223	MT020881.1	14861	14881	+	12.3077	3.05e-05	0.0989	AAGUUGUUGAUAAGUACUUUG	0.497657
hsa-miR-559	16	MIMAT0003223	MT020881.1	11658	11678	+	12.0769	4.21e-05	0.0989	GUUUACUCAACCGCUACUUUA	0.390469
hsa-miR-559	16	MIMAT0003223	MT020881.1	20183	20203	+	12.0769	4.21e-05	0.0989	AAUUACCUGAAACUUACUUUA	0.675758
hsa-miR-559	16	MIMAT0003223	MT020881.1	27465	27485	+	12.0769	4.21e-05	0.0989	UAGAGGUACAACAGUACUUUU	0.91945
hsa-miR-559	16	MIMAT0003223	MT020881.1	18339	18359	+	11.7902	4.79e-05	0.0989	UGUUGGUACCAAUUUACCUUU	0.614049
hsa-miR-559	16	MIMAT0003223	MT020881.1	19173	19193	+	11.007	4.97e-05	0.0989	AGAUGGUGUAUGCCUAUUUUG	0.641958
hsa-miR-548j-3p	16	MIMAT0026737	MT020881.1	23889	23909	+	13.6503	1.4e-05	0.103	AAAACACCCAAGAAGUUUUUG	0.799779
hsa-miR-548j-3p	16	MIMAT0026737	MT020881.1	7875	7895	+	12.7972	2.01e-05	0.103	CUAUUAAUGUUAUAGUUUUUG	0.263871
hsa-miR-548j-3p	16	MIMAT0026737	MT020881.1	22569	22589	+	12.5664	2.72e-05	0.103	GCCCUUUUGGUGAAGUUUUUA	0.755605
hsa-miR-548j-3p	16	MIMAT0026737	MT020881.1	26640	26660	+	12.5664	2.72e-05	0.103	GCCAACAGGAAUAGGUUUUUG	0.891841
hsa-miR-548j-3p	16	MIMAT0026737	MT020881.1	26479	26499	+	12.3357	3.42e-05	0.103	UAAAUAUUAUAUUAGUUUUUC	0.886453
hsa-miR-548j-3p	16	MIMAT0026737	MT020881.1	7232	7252	+	11.7133	4.07e-05	0.103	UUAGUUGCAGAGUGGUUUUUG	0.242353
hsa-miR-548j-3p	16	MIMAT0026737	MT020881.1	16487	16507	+	11.4825	4.41e-05	0.103	GUGCUAAUGGACAAGUUUUUG	0.552071
hsa-miR-548j-3p	16	MIMAT0026737	MT020881.1	6947	6967	+	11.021	6.57e-05	0.103	AAUAUUAUAAUUUGGUUUUUA	0.232816
hsa-miR-548j-3p	16	MIMAT0026737	MT020881.1	7298	7318	+	11.021	6.57e-05	0.103	GCAAUCAUGCAAUUGUUUUUC	0.244562
hsa-miR-548j-3p	16	MIMAT0026737	MT020881.1	11507	11527	+	11.021	6.57e-05	0.103	GUUACAACUGUCAUGUUUUUG	0.385416
hsa-miR-548j-3p	16	MIMAT0026737	MT020881.1	13445	13465	+	11.021	6.57e-05	0.103	GCUGAUGCACAAUCGUUUUUA	0.450271
hsa-miR-548j-3p	16	MIMAT0026737	MT020881.1	15503	15523	+	11.021	6.57e-05	0.103	CUUAUGCUAAUAGUGUUUUUA	0.519142
hsa-miR-548j-3p	16	MIMAT0026737	MT020881.1	23472	23492	+	11.021	6.57e-05	0.103	CUACAGGUUCUAAUGUUUUUC	0.785824
hsa-miR-548j-3p	16	MIMAT0026737	MT020881.1	25541	25561	+	11.021	6.57e-05	0.103	UUGCACUUCUUGCUGUUUUUC	0.855063
hsa-miR-548f-5p	16	MIMAT0026739	MT020881.1	23890	23911	+	12.0699	3.2e-05	0.105	AAACACCCAAGAAGUUUUUGCA	0.799829
hsa-miR-548f-5p	16	MIMAT0026739	MT020881.1	16617	16638	+	11.8392	4.14e-05	0.105	UGAAAGACUCAAGCUUUUUGCA	0.556439
hsa-miR-548f-5p	16	MIMAT0026739	MT020881.1	21820	21841	+	11.8392	4.14e-05	0.105	UAAUGAUGGUGUUUAUUUUGCU	0.730557
hsa-miR-548f-5p	16	MIMAT0026739	MT020881.1	10514	10535	+	11.6224	4.34e-05	0.105	UAUGACUGUGUCUCUUUUUGUU	0.352202
hsa-miR-548j-3p	16	MIMAT0026737	MT020881.1	11165	11185	+	10.7902	7.76e-05	0.114	GCAUUUCUCUGUUUGUUUUUG	0.373971
hsa-miR-559	16	MIMAT0003223	MT020881.1	11628	11648	+	10.7622	7.67e-05	0.117	AUUUUUGUACUUGUUACUUUG	0.389465
hsa-miR-559	16	MIMAT0003223	MT020881.1	16239	16259	+	10.7203	7.7e-05	0.117	UGUUGGGGCUUGUGUUCUUUG	0.543772
hsa-miR-559	16	MIMAT0003223	MT020881.1	22274	22294	+	10.5455	8.56e-05	0.117	UUUCAAACUUUACUUGCUUUA	0.745733
hsa-miR-559	16	MIMAT0003223	MT020881.1	25705	25725	+	10.5455	8.56e-05	0.117	UUUCUCUAUCUUUAUGCUUUA	0.860552
hsa-miR-559	16	MIMAT0003223	MT020881.1	27568	27588	+	10.5455	8.56e-05	0.117	UUUAGCACUCAAUUUGCUUUU	0.922897
hsa-miR-548f-5p	16	MIMAT0026739	MT020881.1	8728	8749	+	11.3776	5.56e-05	0.123	AUCUACAGAUACUUGUUUUGCU	0.292434
hsa-miR-374a-3p	16	MIMAT0004688	MT020881.1	28264	28285	+	12.8741	2.19e-05	0.137	ACAAACUAAAAUGUCUGAUAAU	0.946205
hsa-miR-374a-3p	16	MIMAT0004688	MT020881.1	6046	6067	+	11.3287	6.05e-05	0.137	UUUUAAGUUUGUAUGUGAUAAU	0.202681
hsa-miR-374a-3p	16	MIMAT0004688	MT020881.1	3511	3532	+	11.1119	6.66e-05	0.137	CAUGCAAGUUGAAUCUGAUGAU	0.117847
hsa-miR-374a-3p	16	MIMAT0004688	MT020881.1	13012	13033	+	11.1119	6.66e-05	0.137	AGUACGUCUACAAGCUGGUAAU	0.435797
hsa-miR-374a-3p	16	MIMAT0004688	MT020881.1	16101	16122	+	11.1119	6.66e-05	0.137	CAUAAGAAAGCUACAUGAUGAG	0.539171
hsa-miR-374a-3p	16	MIMAT0004688	MT020881.1	17952	17973	+	11.1119	6.66e-05	0.137	ACUUUGCAUAAUGUCUGAUAGA	0.601114
hsa-miR-374a-3p	16	MIMAT0004688	MT020881.1	26214	26235	+	11.1119	6.66e-05	0.137	UUUGUAAGCACAAGCUGAUGAG	0.877602
hsa-miR-374a-3p	16	MIMAT0004688	MT020881.1	27528	27549	+	11.0979	6.84e-05	0.137	AUUUCAUCCUCUAGCUGAUAAC	0.921575
hsa-miR-374a-3p	16	MIMAT0004688	MT020881.1	8500	8521	+	11.0559	6.92e-05	0.137	AACUACUAGACAAGUUGUUAAU	0.284804
hsa-miR-374a-3p	16	MIMAT0004688	MT020881.1	5077	5098	+	10.8112	7.42e-05	0.137	UACUAAAAUAAAACCUCAUAAU	0.170253
hsa-miR-374a-3p	16	MIMAT0004688	MT020881.1	24526	24547	+	10.7203	7.43e-05	0.137	GGCUGAAGUGCAAAUUGAUAGG	0.821113
hsa-miR-374a-3p	16	MIMAT0004688	MT020881.1	21784	21805	+	10.7063	7.68e-05	0.137	UGGUACUAAGAGGUUUGAUAAC	0.729352
hsa-miR-548f-5p	16	MIMAT0026739	MT020881.1	13557	13578	+	10.5245	7.93e-05	0.143	UGAUAAAGUAGCUGGUUUUGCU	0.454036
hsa-miR-548f-5p	16	MIMAT0026739	MT020881.1	1678	1699	+	10.4685	8e-05	0.143	AGAGAUCGCCAUUAUUUUGGCA	0.0565056
hsa-miR-548f-5p	16	MIMAT0026739	MT020881.1	26699	26720	+	10.3077	8.24e-05	0.143	AGUAACUUUAGCUUGUUUUGUG	0.893832
hsa-miR-548f-5p	16	MIMAT0026739	MT020881.1	7309	7330	+	10.2937	9.59e-05	0.146	AUUGUUUUUCAGCUAUUUUGCA	0.244947
hsa-miR-548f-5p	16	MIMAT0026739	MT020881.1	11874	11895	+	10.2937	9.59e-05	0.146	UAGUCUUACUCUCAGUUUUGCA	0.397714
hsa-miR-374a-3p	16	MIMAT0004688	MT020881.1	4843	4864	+	10.2448	9.99e-05	0.156	AUUUCUUAAGAGAGGUGAUAAA	0.162422
hsa-miR-374a-3p	16	MIMAT0004688	MT020881.1	17592	17613	+	10.2448	9.99e-05	0.156	GAGUGCUUUGGUUUAUGAUAAU	0.589067
hsa-miR-451b	15	MIMAT0019840	MT020881.1	28913	28934	+	16.7552	4.73e-07	0.0126	GGCGGUGAUGCUGCUCUUGCUU	0.967924
hsa-miR-451b	15	MIMAT0019840	MT020881.1	17092	17113	+	15.8462	1.97e-06	0.0263	ACUGGUAAGAGUCAUUUUGCUA	0.572335
hsa-miR-451b	15	MIMAT0019840	MT020881.1	21821	21842	+	14.7622	3.34e-06	0.0297	AAUGAUGGUGUUUAUUUUGCUU	0.73059
hsa-miR-3529-3p	15	MIMAT0022741	MT020881.1	16843	16866	+	15.6294	2.23e-06	0.0408	GGUGACUAUGGUGAUGCUGUUGUU	0.564035
hsa-miR-3529-3p	15	MIMAT0022741	MT020881.1	20155	20178	+	15.3986	3.64e-06	0.0408	UAUAAGAAAGUUGAUGGUGUUGUC	0.674871
hsa-miR-3529-3p	15	MIMAT0022741	MT020881.1	7445	7468	+	15.1678	4.75e-06	0.0408	UGGAAAAGUUAUGUGCAUGUUGUA	0.249531
hsa-miR-520d-5p	15	MIMAT0002855	MT020881.1	14445	14464	+	15.958	1.9e-06	0.0489	UGAUGGUGUUCCAUUUGUAG	0.483719
hsa-miR-451b	15	MIMAT0019840	MT020881.1	26307	26328	+	13.6643	8.58e-06	0.0543	UGCUUUCGUGGUAUUCUUGCUA	0.880714
hsa-miR-451b	15	MIMAT0019840	MT020881.1	24617	24638	+	13.4336	1.17e-05	0.0543	AGAGCUUCUGCUAAUCUUGCUG	0.824158
hsa-miR-451b	15	MIMAT0019840	MT020881.1	21526	21547	+	13.2168	1.22e-05	0.0543	AUUUCUAGUGAUGUUCUUGUUA	0.720718
hsa-miR-451b	15	MIMAT0019840	MT020881.1	4583	4604	+	12.986	1.88e-05	0.0715	GAUCUAAAUGAAACUCUUGUUA	0.153721
hsa-miR-451b	15	MIMAT0019840	MT020881.1	25534	25555	+	12.3497	2.47e-05	0.0824	GUUGGCGUUGCACUUCUUGCUG	0.854846
hsa-miR-520d-5p	15	MIMAT0002855	MT020881.1	13920	13939	+	13.3287	1.22e-05	0.0891	GGACUGGUAUGAUUUUGUAG	0.46615
hsa-miR-520d-5p	15	MIMAT0002855	MT020881.1	14838	14857	+	13.0979	1.73e-05	0.0891	CAGACAACUACUAUUUGUAG	0.496871
hsa-miR-520d-5p	15	MIMAT0002855	MT020881.1	16073	16092	+	13.0979	1.73e-05	0.0891	CUGAUGUCUUUCAUUUGUAC	0.5382
hsa-miR-520d-5p	15	MIMAT0002855	MT020881.1	17293	17312	+	13.0979	1.73e-05	0.0891	GAACAGUAUGUCUUUUGUAC	0.579028
hsa-miR-3529-3p	15	MIMAT0022741	MT020881.1	25629	25652	+	13.6224	1.42e-05	0.0912	UGUUUGCAACUUGCUGUUGUUGUU	0.858058
hsa-miR-451b	15	MIMAT0019840	MT020881.1	26290	26311	+	11.8881	3.47e-05	0.103	AGCGUACUUCUUUUUCUUGCUU	0.880145
hsa-miR-3529-3p	15	MIMAT0022741	MT020881.1	2060	2083	+	12.5385	2.2e-05	0.113	GCCUACAUUACAGGUGGUGUUGUU	0.0693227
hsa-miR-520d-5p	15	MIMAT0002855	MT020881.1	26201	26220	+	12.6364	2.95e-05	0.118	CUACUAGCGUGCCUUUGUAA	0.877133
hsa-miR-520d-5p	15	MIMAT0002855	MT020881.1	24674	24693	+	11.5664	3.78e-05	0.118	AAAAGAGUUGAUUUUUGUGG	0.826032
hsa-miR-520d-5p	15	MIMAT0002855	MT020881.1	1069	1088	+	11.5524	4.86e-05	0.118	GGAAUGUCCAAAUUUUGUAU	0.036092
hsa-miR-520d-5p	15	MIMAT0002855	MT020881.1	13635	13654	+	11.5524	4.86e-05	0.118	AAUUGAUUCUUACUUUGUAG	0.456613
hsa-miR-520d-5p	15	MIMAT0002855	MT020881.1	19280	19299	+	11.5524	4.86e-05	0.118	GUGAUGGUGGCAGUUUGUAU	0.645522
hsa-miR-520d-5p	15	MIMAT0002855	MT020881.1	5381	5400	+	11.3357	5.04e-05	0.118	GAAGCUGCUAACUUUUGUGC	0.180393
hsa-miR-520d-5p	15	MIMAT0002855	MT020881.1	12790	12809	+	11.3217	6.33e-05	0.124	AAAGGGAGGUAGGUUUGUAC	0.428335
hsa-miR-520d-5p	15	MIMAT0002855	MT020881.1	25737	25756	+	11.3217	6.33e-05	0.124	GCAGAGUAUAAACUUUGUAA	0.861606
hsa-miR-520d-5p	15	MIMAT0002855	MT020881.1	27772	27791	+	11.1049	6.73e-05	0.124	UAAUUGACUUCUAUUUGUGC	0.929707
hsa-miR-3529-3p	15	MIMAT0022741	MT020881.1	8690	8713	+	12.021	3.75e-05	0.127	UACAAGGCUAUUGAUGGUGGUGUC	0.291195
hsa-miR-3529-3p	15	MIMAT0022741	MT020881.1	7532	7555	+	11.7902	3.94e-05	0.127	UGUACAACUAUUGUUAAUGGUGUU	0.252443
hsa-miR-3529-3p	15	MIMAT0022741	MT020881.1	21523	21546	+	11.7902	3.94e-05	0.127	GUUAUUUCUAGUGAUGUUCUUGUU	0.720651
hsa-miR-451b	15	MIMAT0019840	MT020881.1	4769	4790	+	11.6573	4.74e-05	0.127	AUUGAAACCAUCUCACUUGCUG	0.159946
hsa-miR-451b	15	MIMAT0019840	MT020881.1	19201	19222	+	11.3706	6.08e-05	0.127	AAUGUCGAUAGAUAUCCUGCUA	0.642912
hsa-miR-451b	15	MIMAT0019840	MT020881.1	21743	21764	+	11.3706	6.08e-05	0.127	AAUGUUACUUGGUUCCAUGCUA	0.72798
hsa-miR-451b	15	MIMAT0019840	MT020881.1	11090	11111	+	11.2098	6.4e-05	0.127	AAUGCCUUUUUACCUUUUGCUA	0.371478
hsa-miR-451b	15	MIMAT0019840	MT020881.1	19330	19351	+	10.993	6.66e-05	0.127	UUUGAUAAAAGUGCUUUUGUUA	0.647229
hsa-miR-8054	15	MIMAT0030981	MT020881.1	7761	7781	+	12.7483	1.88e-05	0.135	GUUCCAUCCAUCUUUACUUUG	0.260056
hsa-miR-8054	15	MIMAT0030981	MT020881.1	9368	9388	+	12.3007	2.47e-05	0.135	AUUCAACCUAUUGGUGCUUUG	0.313834
hsa-miR-8054	15	MIMAT0030981	MT020881.1	6770	6790	+	12.2867	3.19e-05	0.135	AUGCCUUAUUUCUUUACUUUA	0.226892
hsa-miR-8054	15	MIMAT0030981	MT020881.1	23083	23103	+	12.2867	3.19e-05	0.135	AUACAGAGUAGUAGUACUUUC	0.772806
hsa-miR-8054	15	MIMAT0030981	MT020881.1	11992	12012	+	11.8252	4.5e-05	0.135	AAAAAUGGUUUCACUACUUUC	0.401646
hsa-miR-8054	15	MIMAT0030981	MT020881.1	13631	13651	+	11.6643	4.64e-05	0.135	AUUUAAUUGAUUCUUACUUUG	0.456496
hsa-miR-8054	15	MIMAT0030981	MT020881.1	17633	17653	+	11.6084	4.75e-05	0.135	ACAAAUCAGCUCAAUGCUUUA	0.590422
hsa-miR-8054	15	MIMAT0030981	MT020881.1	24010	24030	+	11.4336	4.96e-05	0.135	AUUUAUUGAAGAUCUACUUUU	0.803828
hsa-miR-8054	15	MIMAT0030981	MT020881.1	8144	8164	+	10.972	6.52e-05	0.135	GACAAUGUCUUAUCUACUUUU	0.272873
hsa-miR-8054	15	MIMAT0030981	MT020881.1	14861	14881	+	10.972	6.52e-05	0.135	AAGUUGUUGAUAAGUACUUUG	0.497657
hsa-miR-8054	15	MIMAT0030981	MT020881.1	20183	20203	+	10.972	6.52e-05	0.135	AAUUACCUGAAACUUACUUUA	0.675758
hsa-miR-8054	15	MIMAT0030981	MT020881.1	23013	23033	+	10.972	6.52e-05	0.135	AAGGUUUUAAUUGUUACUUUC	0.770464
hsa-miR-8054	15	MIMAT0030981	MT020881.1	22719	22739	+	10.7552	6.89e-05	0.135	AAUUAAAUGAUCUCUGCUUUA	0.760625
hsa-miR-3529-3p	15	MIMAT0022741	MT020881.1	18641	18664	+	10.993	5.35e-05	0.139	UAGGACCUGAGCGCACCUGUUGUC	0.624205
hsa-miR-3529-3p	15	MIMAT0022741	MT020881.1	16891	16914	+	10.9371	5.42e-05	0.139	UUAAAUGUUGGUGAUUAUUUUGUG	0.565642
hsa-miR-3529-3p	15	MIMAT0022741	MT020881.1	21920	21943	+	10.7622	6.77e-05	0.145	GUUAAUAACGCUACUAAUGUUGUU	0.733937
hsa-miR-3529-3p	15	MIMAT0022741	MT020881.1	28221	28244	+	10.7622	6.77e-05	0.145	GAGUAUCAUGACGUUCGUGUUGUU	0.9448
hsa-miR-8054	15	MIMAT0030981	MT020881.1	6791	6811	+	10.7413	8.14e-05	0.148	UUGCUACAAUUGUGUACUUUU	0.227595
hsa-miR-8054	15	MIMAT0030981	MT020881.1	23843	23863	+	10.5245	8.9e-05	0.151	ACACAAUUAAACCGUGCUUUA	0.79824
hsa-miR-3529-3p	15	MIMAT0022741	MT020881.1	5906	5929	+	10.5315	7.84e-05	0.155	ACUUAUAAAUUGGAUGGUGUUGUU	0.198029
hsa-miR-451b	15	MIMAT0019840	MT020881.1	22271	22292	+	10.3427	8.71e-05	0.155	AGGUUUCAAACUUUACUUGCUU	0.74565
hsa-miR-3529-3p	15	MIMAT0022741	MT020881.1	21923	21946	+	10.4755	8.6e-05	0.158	AAUAACGCUACUAAUGUUGUUAUU	0.734037
hsa-miR-520d-5p	15	MIMAT0002855	MT020881.1	11067	11086	+	10.2378	9.34e-05	0.16	CUUUGUUCUUUUUUUUGUAU	0.370675
hsa-miR-3529-3p	15	MIMAT0022741	MT020881.1	25975	25998	+	9.90909	9.44e-05	0.162	UCUGGAGUAAAAGACUGUGUUGUA	0.869637
hsa-miR-29a-3p	15	MIMAT0000086	MT020881.1	19465	19486	+	12.5734	2.29e-05	0.194	CGUUGCAAUUUAGGUGGUGCUG	0.651747
hsa-miR-29a-3p	15	MIMAT0000086	MT020881.1	4505	4526	+	12.1119	3.02e-05	0.194	GGUGUGGUUGAUUAUGGUGCUA	0.151111
hsa-miR-29a-3p	15	MIMAT0000086	MT020881.1	11360	11381	+	11.6503	4.9e-05	0.194	ACUGUGUAUGAUGAUGGUGCUA	0.380513
hsa-miR-29a-3p	15	MIMAT0000086	MT020881.1	22328	22349	+	11.6503	4.9e-05	0.194	UCAGGUUGGACAGCUGGUGCUG	0.747557
hsa-miR-29a-3p	15	MIMAT0000086	MT020881.1	7535	7556	+	11.4336	5.21e-05	0.194	ACAACUAUUGUUAAUGGUGUUA	0.25251
hsa-miR-29a-3p	15	MIMAT0000086	MT020881.1	17653	17674	+	11.4336	5.21e-05	0.194	AAAAUGUUUUAUAAGGGUGUUA	0.591108
hsa-miR-29a-3p	15	MIMAT0000086	MT020881.1	28628	28649	+	11.4196	5.51e-05	0.194	GCUGGACUUCCCUAUGGUGCUA	0.958386
hsa-miR-29a-3p	15	MIMAT0000086	MT020881.1	21812	21833	+	11.2028	5.84e-05	0.194	CUACCAUUUAAUGAUGGUGUUU	0.730289
hsa-miR-29a-3p	15	MIMAT0000086	MT020881.1	3713	3734	+	10.5664	7.56e-05	0.194	UCAGCUGGUAUUUUUGGUGCUG	0.124607
hsa-miR-29a-3p	15	MIMAT0000086	MT020881.1	24218	24239	+	10.5664	7.56e-05	0.194	UGGACCUUUGGUGCAGGUGCUG	0.810806
hsa-miR-29a-3p	15	MIMAT0000086	MT020881.1	2060	2081	+	10.3497	7.82e-05	0.194	GCCUACAUUACAGGUGGUGUUG	0.0692892
hsa-miR-29a-3p	15	MIMAT0000086	MT020881.1	9557	9578	+	10.1189	9.85e-05	0.194	UACUCAUUCUUACCUGGUGUUU	0.320176
hsa-miR-29a-3p	15	MIMAT0000086	MT020881.1	14434	14455	+	10.1189	9.85e-05	0.194	AAAAUAUUUGUUGAUGGUGUUC	0.483385
hsa-miR-29a-3p	15	MIMAT0000086	MT020881.1	19714	19735	+	10.1189	9.85e-05	0.194	UACACAAAAGUUGAUGGUGUUG	0.66008
hsa-miR-29a-3p	15	MIMAT0000086	MT020881.1	20155	20176	+	10.1189	9.85e-05	0.194	UAUAAGAAAGUUGAUGGUGUUG	0.674838
hsa-miR-3065-5p	14	MIMAT0015066	MT020881.1	26083	26105	+	15.8392	2.58e-06	0.058	UUCAUCUACAAUAAAAUUGUUGA	0.873235
hsa-miR-3065-5p	14	MIMAT0015066	MT020881.1	20509	20531	+	14.7552	4.39e-06	0.058	UUAUUACUUGAUGAUUUUGUUGA	0.686701
hsa-miR-548n	14	MIMAT0005916	MT020881.1	2720	2741	+	14.958	3.54e-06	0.0816	GCACCAACAAAGGUUACUUUUG	0.0913761
hsa-miR-548n	14	MIMAT0005916	MT020881.1	1706	1727	+	14.2797	6.93e-06	0.0816	UCUGCUUCCACAAGUGCUUUUG	0.0574426
hsa-miR-4766-3p	14	MIMAT0019918	MT020881.1	24241	24261	+	15.1469	3.87e-06	0.101	AUUACAAAUACCAUUUGCUAU	0.811559
hsa-miR-4766-3p	14	MIMAT0019918	MT020881.1	26747	26767	+	13.8322	1.03e-05	0.122	GAUCACCGGUGGAAUUGCUAU	0.895422
hsa-miR-4766-3p	14	MIMAT0019918	MT020881.1	13582	13602	+	13.1678	1.59e-05	0.122	UUCCUAAAAACUAAUUGUUGU	0.454856
hsa-miR-4766-3p	14	MIMAT0019918	MT020881.1	11107	11127	+	12.7483	1.88e-05	0.122	UGCUAUGGGUAUUAUUGCUAU	0.37203
hsa-miR-548n	14	MIMAT0005916	MT020881.1	18042	18063	+	12.951	2.12e-05	0.129	UGAAAAUGUAACAGGACUUUUU	0.604126
hsa-miR-4766-3p	14	MIMAT0019918	MT020881.1	25265	25285	+	12.3007	2.47e-05	0.129	UGCUGUAUGACCAGUUGCUGU	0.845827
hsa-miR-548n	14	MIMAT0005916	MT020881.1	8889	8910	+	12.3287	2.62e-05	0.129	GCACAACUAAUGGUGACUUUUU	0.297821
hsa-miR-4766-3p	14	MIMAT0019918	MT020881.1	17094	17114	+	12.2867	3.19e-05	0.129	UGGUAAGAGUCAUUUUGCUAU	0.572385
hsa-miR-548n	14	MIMAT0005916	MT020881.1	2774	2795	+	11.8671	3.82e-05	0.129	AAGAGUGUGAAUAUCACUUUUG	0.0931832
hsa-miR-548n	14	MIMAT0005916	MT020881.1	9770	9791	+	11.8671	3.82e-05	0.129	GGUGUUUCCUUUAGUACUUUUG	0.327304
hsa-miR-548n	14	MIMAT0005916	MT020881.1	27465	27486	+	11.8671	3.82e-05	0.129	UAGAGGUACAACAGUACUUUUA	0.919467
hsa-miR-4766-3p	14	MIMAT0019918	MT020881.1	12121	12141	+	12.0559	4e-05	0.129	AUCAUAUGCAGCUUUUGCUAC	0.405963
hsa-miR-4766-3p	14	MIMAT0019918	MT020881.1	19332	19352	+	11.8392	4.29e-05	0.129	UGAUAAAAGUGCUUUUGUUAA	0.647279
hsa-miR-4766-3p	14	MIMAT0019918	MT020881.1	11092	11112	+	11.8252	4.5e-05	0.129	UGCCUUUUUACCUUUUGCUAU	0.371528
hsa-miR-4766-3p	14	MIMAT0019918	MT020881.1	12154	12174	+	11.4336	4.96e-05	0.129	UUAUGAGCAGGCUGUUGCUAA	0.407068
hsa-miR-1283	14	MIMAT0005799	MT020881.1	13919	13940	+	13.6573	1.01e-05	0.139	AGGACUGGUAUGAUUUUGUAGA	0.46615
hsa-miR-1283	14	MIMAT0005799	MT020881.1	24673	24694	+	13.4406	1.02e-05	0.139	AAAAAGAGUUGAUUUUUGUGGA	0.826032
hsa-miR-548n	14	MIMAT0005916	MT020881.1	15003	15024	+	11.6364	4.81e-05	0.142	UGAGGAUCAAGAUGCACUUUUC	0.502426
hsa-miR-548n	14	MIMAT0005916	MT020881.1	24010	24031	+	11.4056	5.69e-05	0.146	AUUUAUUGAAGAUCUACUUUUC	0.803845
hsa-miR-548n	14	MIMAT0005916	MT020881.1	9182	9203	+	11.014	6.57e-05	0.146	GUUAGAGUGGUAACAACUUUUG	0.307627
hsa-miR-548n	14	MIMAT0005916	MT020881.1	9458	9479	+	10.7972	6.79e-05	0.146	AUGAGGUUUAGAAGAGCUUUUG	0.316863
hsa-miR-548h-3p	14	MIMAT0022723	MT020881.1	25539	25561	+	13.021	1.83e-05	0.152	CGUUGCACUUCUUGCUGUUUUUC	0.85503
hsa-miR-548h-3p	14	MIMAT0022723	MT020881.1	15501	15523	+	12.5594	2.71e-05	0.152	UGCUUAUGCUAAUAGUGUUUUUA	0.519108
hsa-miR-548h-3p	14	MIMAT0022723	MT020881.1	10819	10841	+	12.2727	2.89e-05	0.152	UCAAACUGGAAUUGCCGUUUUAG	0.362426
hsa-miR-548h-3p	14	MIMAT0022723	MT020881.1	21553	21575	+	11.4755	4.61e-05	0.152	UAAACGAACAAUGUUUGUUUUUC	0.721638
hsa-miR-548h-3p	14	MIMAT0022723	MT020881.1	26477	26499	+	11.4755	4.61e-05	0.152	ACUAAAUAUUAUAUUAGUUUUUC	0.88642
hsa-miR-548h-3p	14	MIMAT0022723	MT020881.1	6945	6967	+	11.2448	5.67e-05	0.152	UAAAUAUUAUAAUUUGGUUUUUA	0.232782
hsa-miR-548h-3p	14	MIMAT0022723	MT020881.1	23819	23841	+	11.2448	5.67e-05	0.152	UUGUUGCAAUAUGGCAGUUUUUG	0.79747
hsa-miR-548h-3p	14	MIMAT0022723	MT020881.1	23470	23492	+	11.014	6.33e-05	0.152	UUCUACAGGUUCUAAUGUUUUUC	0.785791
hsa-miR-548h-3p	14	MIMAT0022723	MT020881.1	19968	19990	+	10.958	6.78e-05	0.152	UGCACCACUCACUGUCUUUUUUG	0.668596
hsa-miR-548h-3p	14	MIMAT0022723	MT020881.1	8746	8768	+	10.7273	7.1e-05	0.152	UGCUAACAAACAUGCUGAUUUUG	0.293053
hsa-miR-548h-3p	14	MIMAT0022723	MT020881.1	18042	18064	+	10.7273	7.1e-05	0.152	UGAAAAUGUAACAGGACUUUUUA	0.604143
hsa-miR-4766-3p	14	MIMAT0019918	MT020881.1	23413	23433	+	10.972	6.52e-05	0.154	CACAGAAGUCCCUGUUGCUAU	0.78385
hsa-miR-548z	14	MIMAT0018446	MT020881.1	25539	25561	+	13.021	1.83e-05	0.158	CGUUGCACUUCUUGCUGUUUUUC	0.85503
hsa-miR-548z	14	MIMAT0018446	MT020881.1	15501	15523	+	12.5594	2.71e-05	0.158	UGCUUAUGCUAAUAGUGUUUUUA	0.519108
hsa-miR-548z	14	MIMAT0018446	MT020881.1	10819	10841	+	12.2727	2.89e-05	0.158	UCAAACUGGAAUUGCCGUUUUAG	0.362426
hsa-miR-548z	14	MIMAT0018446	MT020881.1	21553	21575	+	11.4755	4.61e-05	0.158	UAAACGAACAAUGUUUGUUUUUC	0.721638
hsa-miR-548z	14	MIMAT0018446	MT020881.1	26477	26499	+	11.4755	4.61e-05	0.158	ACUAAAUAUUAUAUUAGUUUUUC	0.88642
hsa-miR-548z	14	MIMAT0018446	MT020881.1	6945	6967	+	11.2448	5.67e-05	0.158	UAAAUAUUAUAAUUUGGUUUUUA	0.232782
hsa-miR-548z	14	MIMAT0018446	MT020881.1	23819	23841	+	11.2448	5.67e-05	0.158	UUGUUGCAAUAUGGCAGUUUUUG	0.79747
hsa-miR-548z	14	MIMAT0018446	MT020881.1	23470	23492	+	11.014	6.33e-05	0.158	UUCUACAGGUUCUAAUGUUUUUC	0.785791
hsa-miR-548z	14	MIMAT0018446	MT020881.1	19968	19990	+	10.958	6.78e-05	0.158	UGCACCACUCACUGUCUUUUUUG	0.668596
hsa-miR-548z	14	MIMAT0018446	MT020881.1	8746	8768	+	10.7273	7.1e-05	0.158	UGCUAACAAACAUGCUGAUUUUG	0.293053
hsa-miR-548z	14	MIMAT0018446	MT020881.1	18042	18064	+	10.7273	7.1e-05	0.158	UGAAAAUGUAACAGGACUUUUUA	0.604143
hsa-miR-548n	14	MIMAT0005916	MT020881.1	8051	8072	+	10.3217	9.52e-05	0.162	AAUACGUUUUCAUCAACUUUUA	0.269778
hsa-miR-548n	14	MIMAT0005916	MT020881.1	8144	8165	+	10.3217	9.52e-05	0.162	GACAAUGUCUUAUCUACUUUUA	0.27289
hsa-miR-548n	14	MIMAT0005916	MT020881.1	8723	8744	+	10.2657	9.65e-05	0.162	AUAGCAUCUACAGAUACUUGUU	0.292266
hsa-miR-4766-3p	14	MIMAT0019918	MT020881.1	20670	20690	+	10.7413	8.14e-05	0.163	GUGGCAACCGGGUGUUGCUAU	0.692055
hsa-miR-4766-3p	14	MIMAT0019918	MT020881.1	27017	27037	+	10.7413	8.14e-05	0.163	UAAAGAAAUCACUGUUGCUAC	0.904458
hsa-miR-548h-3p	14	MIMAT0022723	MT020881.1	7230	7252	+	10.1608	8.42e-05	0.165	GCUUAGUUGCAGAGUGGUUUUUG	0.24232
hsa-miR-1283	14	MIMAT0005799	MT020881.1	14123	14144	+	12.1119	3.02e-05	0.167	GUAGUGGAGUUCCUGUUGUAGA	0.472977
hsa-miR-1283	14	MIMAT0005799	MT020881.1	36	57	+	11.8811	3.94e-05	0.167	CCAACUUUCGAUCUCUUGUAGA	0.00155612
hsa-miR-1283	14	MIMAT0005799	MT020881.1	19218	19239	+	11.8811	3.94e-05	0.167	UGCUAAUUCCAUUGUUUGUAGA	0.643481
hsa-miR-1283	14	MIMAT0005799	MT020881.1	12886	12907	+	11.6503	4.9e-05	0.167	AGAACUGGAACCACCUUGUAGG	0.431581
hsa-miR-1283	14	MIMAT0005799	MT020881.1	13634	13655	+	11.6503	4.9e-05	0.167	UAAUUGAUUCUUACUUUGUAGU	0.456613
hsa-miR-1283	14	MIMAT0005799	MT020881.1	14444	14465	+	11.6503	4.9e-05	0.167	UUGAUGGUGUUCCAUUUGUAGU	0.483719
hsa-miR-3065-5p	14	MIMAT0015066	MT020881.1	1562	1584	+	11.8951	3.2e-05	0.168	UGUAACCAUACAGGUGUUGUUGG	0.0526404
hsa-miR-3065-5p	14	MIMAT0015066	MT020881.1	8201	8223	+	11.6643	3.83e-05	0.168	GUAGAAACUAAAGAUGUUGUUGA	0.274814
hsa-miR-3065-5p	14	MIMAT0015066	MT020881.1	1637	1659	+	11.4336	4.84e-05	0.168	AAAGUCAACAUCAAUAUUGUUGG	0.0551503
hsa-miR-3065-5p	14	MIMAT0015066	MT020881.1	27685	27707	+	11.4336	4.84e-05	0.168	UCUCCAAUUUUUCUUAUUGUUGC	0.926846
hsa-miR-3065-5p	14	MIMAT0015066	MT020881.1	1640	1662	+	10.9161	6.83e-05	0.168	GUCAACAUCAAUAUUGUUGGUGA	0.0552507
hsa-miR-3065-5p	14	MIMAT0015066	MT020881.1	1709	1731	+	10.9161	6.83e-05	0.168	GCUUCCACAAGUGCUUUUGUGGA	0.0575597
hsa-miR-3065-5p	14	MIMAT0015066	MT020881.1	14026	14048	+	10.5804	7.25e-05	0.168	AUGCGAAAUGCUGGUAUUGUUGG	0.469748
hsa-miR-3065-5p	14	MIMAT0015066	MT020881.1	14848	14870	+	10.3497	7.71e-05	0.168	CUAUUUGUAGUUGAAGUUGUUGA	0.497256
hsa-miR-3065-5p	14	MIMAT0015066	MT020881.1	17563	17585	+	10.3497	7.71e-05	0.168	CGUUGUCCUGCUGAAAUUGUUGA	0.588113
hsa-miR-3065-5p	14	MIMAT0015066	MT020881.1	3263	3285	+	10.1189	8.78e-05	0.168	ACUACUAUUCAAACAAUUGUUGA	0.109564
hsa-miR-3065-5p	14	MIMAT0015066	MT020881.1	10592	10614	+	10.1189	8.78e-05	0.168	AACUUUUAUGGACCUUUUGUUGA	0.354829
hsa-miR-3065-5p	14	MIMAT0015066	MT020881.1	19330	19352	+	10.0629	8.89e-05	0.168	UUUGAUAAAAGUGCUUUUGUUAA	0.647246
hsa-miR-548h-3p	14	MIMAT0022723	MT020881.1	7873	7895	+	9.93007	9.98e-05	0.168	GCCUAUUAAUGUUAUAGUUUUUG	0.263838
hsa-miR-548h-3p	14	MIMAT0022723	MT020881.1	21085	21107	+	9.93007	9.98e-05	0.168	AAUGACUCUAAAGAGGGUUUUUU	0.705977
hsa-miR-548z	14	MIMAT0018446	MT020881.1	7230	7252	+	10.1608	8.42e-05	0.171	GCUUAGUUGCAGAGUGGUUUUUG	0.24232
hsa-miR-548z	14	MIMAT0018446	MT020881.1	7873	7895	+	9.93007	9.98e-05	0.174	GCCUAUUAAUGUUAUAGUUUUUG	0.263838
hsa-miR-548z	14	MIMAT0018446	MT020881.1	21085	21107	+	9.93007	9.98e-05	0.174	AAUGACUCUAAAGAGGGUUUUUU	0.705977
hsa-miR-1283	14	MIMAT0005799	MT020881.1	15953	15974	+	10.7972	6.53e-05	0.179	UAGGGGCCGGCUGUUUUGUAGA	0.534218
hsa-miR-1283	14	MIMAT0005799	MT020881.1	12552	12573	+	10.5664	7.56e-05	0.179	GGGAAAUCCAACAGGUUGUAGA	0.420404
hsa-miR-1283	14	MIMAT0005799	MT020881.1	1318	1339	+	10.3497	7.82e-05	0.179	AGAAGGUGCCACUACUUGUGGU	0.0444582
hsa-miR-1283	14	MIMAT0005799	MT020881.1	7111	7132	+	10.3357	9.22e-05	0.179	UACUGGUUCUAUACCUUGUAGU	0.238321
hsa-miR-1283	14	MIMAT0005799	MT020881.1	14837	14858	+	10.3357	9.22e-05	0.179	UCAGACAACUACUAUUUGUAGU	0.496871
hsa-miR-1283	14	MIMAT0005799	MT020881.1	28171	28192	+	10.3357	9.22e-05	0.179	CUAAAUUGGGUAGUCUUGUAGU	0.943093
hsa-miR-4766-3p	14	MIMAT0019918	MT020881.1	17453	17473	+	10.5105	9.81e-05	0.182	CUGCACCACGCACAUUGCUAA	0.584399
hsa-miR-548ay-5p	13	MIMAT0025452	MT020881.1	2720	2740	+	16.8392	6.25e-07	0.0145	GCACCAACAAAGGUUACUUUU	0.0913593
hsa-miR-633	13	MIMAT0003303	MT020881.1	6952	6974	+	17.007	7.89e-07	0.0177	UAUAAUUUGGUUUUUACUAUUAA	0.233017
hsa-miR-548az-5p	13	MIMAT0025456	MT020881.1	2720	2741	+	16.4615	8.3e-07	0.0203	GCACCAACAAAGGUUACUUUUG	0.0913761
hsa-miR-4709-5p	13	MIMAT0019811	MT020881.1	25627	25648	+	16.6014	7.96e-07	0.0225	UUUGUUUGCAACUUGCUGUUGU	0.857958
hsa-miR-633	13	MIMAT0003303	MT020881.1	7322	7344	+	15.2448	3.5e-06	0.0393	UAUUUUGCAGUACAUUUUAUUAG	0.245399
hsa-miR-95-5p	13	MIMAT0026473	MT020881.1	23998	24018	+	15.4545	2.82e-06	0.0507	AAGCAAGAGGUCAUUUAUUGA	0.803427
hsa-miR-95-5p	13	MIMAT0026473	MT020881.1	10270	10290	+	14.1399	7.43e-06	0.0507	UGUUCAACUCAGGGUUAUUGG	0.34402
hsa-miR-95-5p	13	MIMAT0026473	MT020881.1	15149	15169	+	14.1399	7.43e-06	0.0507	AGUUUCAUCAAAAAUUAUUGA	0.507295
hsa-miR-95-5p	13	MIMAT0026473	MT020881.1	913	933	+	13.9091	1.06e-05	0.0507	CGAACAACUGGACUUUAUUGA	0.0308882
hsa-miR-95-5p	13	MIMAT0026473	MT020881.1	11781	11801	+	13.4615	1.39e-05	0.0507	AACUCAACAUUAAAUUGUUGG	0.394585
hsa-miR-95-5p	13	MIMAT0026473	MT020881.1	23805	23825	+	13.4615	1.39e-05	0.0507	AAUGCAGCAAUCUUUUGUUGC	0.796968
hsa-miR-95-5p	13	MIMAT0026473	MT020881.1	4753	4773	+	13.4476	1.49e-05	0.0507	ACCUGAAGAACAUUUUAUUGA	0.159394
hsa-miR-633	13	MIMAT0003303	MT020881.1	16307	16329	+	13.9301	8.1e-06	0.0606	UCUUAUGUUGUAAAUGCUGUUAC	0.546081
hsa-miR-548ar-5p	13	MIMAT0022265	MT020881.1	2720	2740	+	15.3776	2.67e-06	0.0611	GCACCAACAAAGGUUACUUUU	0.0913593
hsa-miR-633	13	MIMAT0003303	MT020881.1	5246	5268	+	13.9161	1.12e-05	0.0627	GUUAAUGGUUUAACUUCUAUUAA	0.175925
hsa-miR-633	13	MIMAT0003303	MT020881.1	4949	4971	+	12.8322	1.54e-05	0.0692	UUGAGAGAAGUGAGGACUAUUAA	0.165986
hsa-miR-95-5p	13	MIMAT0026473	MT020881.1	14427	14447	+	12.3776	2.47e-05	0.0736	AGUGAGAAAAAUAUUUGUUGA	0.483134
hsa-miR-524-5p	13	MIMAT0002849	MT020881.1	14443	14464	+	14.7832	5.76e-06	0.0864	GUUGAUGGUGUUCCAUUUGUAG	0.483686
hsa-miR-524-5p	13	MIMAT0002849	MT020881.1	26199	26220	+	14.5524	6.95e-06	0.0864	GACUACUAGCGUGCCUUUGUAA	0.8771
hsa-miR-301b-3p	13	MIMAT0004958	MT020881.1	15539	15561	+	14.2098	6.6e-06	0.0902	UCACGGCCAAUGUUAAUGCACUU	0.52038
hsa-miR-301b-3p	13	MIMAT0004958	MT020881.1	27539	27561	+	13.979	9.55e-06	0.0902	UAGCUGAUAACAAAUUUGCACUG	0.92196
hsa-miR-301b-3p	13	MIMAT0004958	MT020881.1	12736	12758	+	13.7483	1.17e-05	0.0902	UACUACACAAACUGCUUGCACUG	0.426578
hsa-miR-301b-3p	13	MIMAT0004958	MT020881.1	14999	15021	+	12.8951	1.57e-05	0.0902	GUUAUGAGGAUCAAGAUGCACUU	0.502309
hsa-miR-301b-3p	13	MIMAT0004958	MT020881.1	17303	17325	+	12.6783	1.63e-05	0.0902	UCUUUUGUACUGUAAAUGCAUUG	0.579412
hsa-miR-633	13	MIMAT0003303	MT020881.1	5549	5571	+	12.3846	2.57e-05	0.0962	CUUAAGGGUGUAGAAGCUGUUAU	0.186065
hsa-miR-95-5p	13	MIMAT0026473	MT020881.1	27758	27778	+	11.8462	4.27e-05	0.101	GAUUGAACUUUCAUUAAUUGA	0.929255
hsa-miR-95-5p	13	MIMAT0026473	MT020881.1	3265	3285	+	11.6853	4.36e-05	0.101	UACUAUUCAAACAAUUGUUGA	0.109598
hsa-miR-95-5p	13	MIMAT0026473	MT020881.1	8173	8193	+	11.2937	4.65e-05	0.101	AGCUCGGCAAGGGUUUGUUGA	0.273844
hsa-miR-633	13	MIMAT0003303	MT020881.1	26006	26028	+	12.3706	3.24e-05	0.104	GUUACUUCACUUCAGACUAUUAC	0.870658
hsa-miR-6838-5p	13	MIMAT0027578	MT020881.1	19843	19864	+	14.9371	3.59e-06	0.106	UUGGGUGUGGACAUUGCUGCUA	0.664397
hsa-miR-633	13	MIMAT0003303	MT020881.1	16427	16449	+	11.2867	4.47e-05	0.112	ACUUAGGAGGUAUGAGCUAUUAU	0.550097
hsa-miR-633	13	MIMAT0003303	MT020881.1	20703	20725	+	11.2867	4.47e-05	0.112	CAAAAUGCAAAGAAUGCUAUUAG	0.693193
hsa-miR-524-5p	13	MIMAT0002849	MT020881.1	5379	5400	+	13.2517	1.36e-05	0.113	GUGAAGCUGCUAACUUUUGUGC	0.180359
hsa-miR-524-5p	13	MIMAT0002849	MT020881.1	11065	11086	+	12.1538	2.83e-05	0.116	GUCUUUGUUCUUUUUUUUGUAU	0.370641
hsa-miR-524-5p	13	MIMAT0002849	MT020881.1	13918	13939	+	12.1538	2.83e-05	0.116	AAGGACUGGUAUGAUUUUGUAG	0.466117
hsa-miR-524-5p	13	MIMAT0002849	MT020881.1	24672	24693	+	11.9371	2.89e-05	0.116	CAAAAAGAGUUGAUUUUUGUGG	0.825999
hsa-miR-524-5p	13	MIMAT0002849	MT020881.1	14836	14857	+	11.9231	3.73e-05	0.116	AUCAGACAACUACUAUUUGUAG	0.496838
hsa-miR-524-5p	13	MIMAT0002849	MT020881.1	17291	17312	+	11.9231	3.73e-05	0.116	UAGAACAGUAUGUCUUUUGUAC	0.578994
hsa-miR-548az-5p	13	MIMAT0025456	MT020881.1	8889	8910	+	13.6014	1.02e-05	0.125	GCACAACUAAUGGUGACUUUUU	0.297821
hsa-miR-633	13	MIMAT0003303	MT020881.1	9128	9150	+	11.0559	6.06e-05	0.136	GUGCUCAUGGAUGGCUCUAUUAU	0.305836
hsa-miR-6512-5p	13	MIMAT0025480	MT020881.1	2668	2689	+	14.2168	7.52e-06	0.139	CCUUGCACCUAAUAUGAUGGUA	0.0896359
hsa-miR-6512-5p	13	MIMAT0025480	MT020881.1	22988	23009	+	13.1189	1.91e-05	0.139	GGUAGCACACCUUGUAAUGGUG	0.769644
hsa-miR-6512-5p	13	MIMAT0025480	MT020881.1	7532	7553	+	12.2657	2.58e-05	0.139	UGUACAACUAUUGUUAAUGGUG	0.252409
hsa-miR-6512-5p	13	MIMAT0025480	MT020881.1	8882	8903	+	12.035	3.03e-05	0.139	AUAUUACGCACAACUAAUGGUG	0.297587
hsa-miR-6512-5p	13	MIMAT0025480	MT020881.1	9251	9272	+	11.8182	3.13e-05	0.139	GUUUGUGUAUCUACUAGUGGUA	0.309936
hsa-miR-6512-5p	13	MIMAT0025480	MT020881.1	4709	4730	+	11.8042	3.97e-05	0.139	GCUGUUACAGCGUAUAAUGGUU	0.157938
hsa-miR-6512-5p	13	MIMAT0025480	MT020881.1	11046	11067	+	11.8042	3.97e-05	0.139	UAGUCCAGAGUACUCAAUGGUC	0.370005
hsa-miR-6512-5p	13	MIMAT0025480	MT020881.1	23048	23069	+	11.8042	3.97e-05	0.139	GGUUUCCAACCCACUAAUGGUG	0.771652
hsa-miR-548ay-5p	13	MIMAT0025452	MT020881.1	1676	1696	+	12.4476	2.12e-05	0.147	GAAGAGAUCGCCAUUAUUUUG	0.0564219
hsa-miR-548ay-5p	13	MIMAT0025452	MT020881.1	8144	8164	+	12.4336	2.69e-05	0.147	GACAAUGUCUUAUCUACUUUU	0.272873
hsa-miR-548ay-5p	13	MIMAT0025452	MT020881.1	7761	7781	+	12.2028	3.49e-05	0.147	GUUCCAUCCAUCUUUACUUUG	0.260056
hsa-miR-548ay-5p	13	MIMAT0025452	MT020881.1	9897	9917	+	11.986	3.73e-05	0.147	AUAAUAAGUACAAGUAUUUUA	0.331537
hsa-miR-548ay-5p	13	MIMAT0025452	MT020881.1	25794	25814	+	11.972	4.17e-05	0.147	UUCCAAAAACCCAUUACUUUA	0.86353
hsa-miR-548ay-5p	13	MIMAT0025452	MT020881.1	1706	1726	+	11.7552	4.45e-05	0.147	UCUGCUUCCACAAGUGCUUUU	0.0574259
hsa-miR-633	13	MIMAT0003303	MT020881.1	4322	4344	+	10.8252	8.14e-05	0.155	UUUUACAUUCUACCAUCUAUUAU	0.145004
hsa-miR-633	13	MIMAT0003303	MT020881.1	2882	2904	+	10.7832	8.27e-05	0.155	UGUGUUGUGGCAGAUGCUGUCAU	0.0968141
hsa-miR-548az-5p	13	MIMAT0025456	MT020881.1	9182	9203	+	12.5175	2.44e-05	0.157	GUUAGAGUGGUAACAACUUUUG	0.307627
hsa-miR-548az-5p	13	MIMAT0025456	MT020881.1	2774	2795	+	12.0559	3.19e-05	0.157	AAGAGUGUGAAUAUCACUUUUG	0.0931832
hsa-miR-548az-5p	13	MIMAT0025456	MT020881.1	15003	15024	+	11.5944	4.98e-05	0.157	UGAGGAUCAAGAUGCACUUUUC	0.502426
hsa-miR-548az-5p	13	MIMAT0025456	MT020881.1	1706	1727	+	11.3776	5.38e-05	0.157	UCUGCUUCCACAAGUGCUUUUG	0.0574426
hsa-miR-548az-5p	13	MIMAT0025456	MT020881.1	19353	19374	+	11.3776	5.38e-05	0.157	UUUAAAACAAUUACCAUUUUUC	0.647999
hsa-miR-548az-5p	13	MIMAT0025456	MT020881.1	8652	8673	+	11.3636	5.79e-05	0.157	UGUCUAAACAUACUGACUUUUC	0.28989
hsa-miR-548az-5p	13	MIMAT0025456	MT020881.1	18042	18063	+	11.3636	5.79e-05	0.157	UGAAAAUGUAACAGGACUUUUU	0.604126
hsa-miR-548ay-5p	13	MIMAT0025452	MT020881.1	9494	9514	+	11.1189	5.92e-05	0.157	GUAGUUGCCUUUAAUACUUUA	0.318051
hsa-miR-548ay-5p	13	MIMAT0025452	MT020881.1	23083	23103	+	10.8881	7.2e-05	0.157	AUACAGAGUAGUAGUACUUUC	0.772806
hsa-miR-548ay-5p	13	MIMAT0025452	MT020881.1	27465	27485	+	10.8881	7.2e-05	0.157	UAGAGGUACAACAGUACUUUU	0.91945
hsa-miR-548ay-5p	13	MIMAT0025452	MT020881.1	9770	9790	+	10.6573	8.79e-05	0.157	GGUGUUUCCUUUAGUACUUUU	0.327287
hsa-miR-548ay-5p	13	MIMAT0025452	MT020881.1	11658	11678	+	10.6573	8.79e-05	0.157	GUUUACUCAACCGCUACUUUA	0.390469
hsa-miR-548ay-5p	13	MIMAT0025452	MT020881.1	17937	17957	+	10.6573	8.79e-05	0.157	AGCAAAAGUAGGCAUACUUUG	0.600596
hsa-miR-301b-3p	13	MIMAT0004958	MT020881.1	11985	12007	+	12.1469	3.54e-05	0.158	CCUUUGAAAAAAUGGUUUCACUA	0.401446
hsa-miR-301b-3p	13	MIMAT0004958	MT020881.1	25526	25548	+	11.5804	4.02e-05	0.158	GGCUUAUUGUUGGCGUUGCACUU	0.854595
hsa-miR-301b-3p	13	MIMAT0004958	MT020881.1	9060	9082	+	11.1329	4.84e-05	0.161	AUUGUUAUGAUACCAAUGUACUA	0.303561
hsa-miR-301b-3p	13	MIMAT0004958	MT020881.1	12795	12817	+	11.1189	5.82e-05	0.161	GAGGUAGGUUUGUACUUGCACUG	0.428552
hsa-miR-301b-3p	13	MIMAT0004958	MT020881.1	22042	22064	+	11.1189	5.82e-05	0.161	UUCUAGUGCGAAUAAUUGCACUU	0.738003
hsa-miR-301b-3p	13	MIMAT0004958	MT020881.1	5283	5305	+	10.9021	6.48e-05	0.163	ACUGUUAUCUUGCCACUGCAUUG	0.177164
hsa-miR-548az-5p	13	MIMAT0025456	MT020881.1	19312	19333	+	10.9161	6.76e-05	0.163	GCAUUCCACACACCAGCUUUUG	0.646627
hsa-miR-548az-5p	13	MIMAT0025456	MT020881.1	27247	27268	+	10.7413	7.32e-05	0.163	CUAAUUAUUAUGAGGACUUUUA	0.912171
hsa-miR-633	13	MIMAT0003303	MT020881.1	9566	9588	+	10.6084	9.46e-05	0.163	UUACCUGGUGUUUAUUCUGUUAU	0.320494
hsa-miR-524-5p	13	MIMAT0002849	MT020881.1	1067	1088	+	10.6084	7.21e-05	0.169	GGGGAAUGUCCAAAUUUUGUAU	0.0360585
hsa-miR-524-5p	13	MIMAT0002849	MT020881.1	16071	16092	+	10.6084	7.21e-05	0.169	UGCUGAUGUCUUUCAUUUGUAC	0.538167
hsa-miR-524-5p	13	MIMAT0002849	MT020881.1	2598	2619	+	10.3776	8.82e-05	0.169	UGGUUGGUACACCAGUUUGUAU	0.0872934
hsa-miR-524-5p	13	MIMAT0002849	MT020881.1	13633	13654	+	10.3776	8.82e-05	0.169	UUAAUUGAUUCUUACUUUGUAG	0.456579
hsa-miR-524-5p	13	MIMAT0002849	MT020881.1	19217	19238	+	10.3776	8.82e-05	0.169	CUGCUAAUUCCAUUGUUUGUAG	0.643448
hsa-miR-548ar-5p	13	MIMAT0022265	MT020881.1	1676	1696	+	12.3007	2.47e-05	0.17	GAAGAGAUCGCCAUUAUUUUG	0.0564219
hsa-miR-548ar-5p	13	MIMAT0022265	MT020881.1	25794	25814	+	12.0559	4e-05	0.17	UUCCAAAAACCCAUUACUUUA	0.86353
hsa-miR-548ar-5p	13	MIMAT0022265	MT020881.1	9897	9917	+	11.8392	4.29e-05	0.17	AUAAUAAGUACAAGUAUUUUA	0.331537
hsa-miR-548ar-5p	13	MIMAT0022265	MT020881.1	14687	14707	+	11.7692	4.61e-05	0.17	ACAAAGACUUCUAUGACUUUG	0.491835
hsa-miR-548ar-5p	13	MIMAT0022265	MT020881.1	17581	17601	+	10.986	5.56e-05	0.17	GUUGACACUGUGAGUGCUUUG	0.588682
hsa-miR-548ar-5p	13	MIMAT0022265	MT020881.1	8144	8164	+	10.972	6.52e-05	0.17	GACAAUGUCUUAUCUACUUUU	0.272873
hsa-miR-548ar-5p	13	MIMAT0022265	MT020881.1	11992	12012	+	10.7413	8.14e-05	0.17	AAAAAUGGUUUCACUACUUUC	0.401646
hsa-miR-548ar-5p	13	MIMAT0022265	MT020881.1	23083	23103	+	10.7413	8.14e-05	0.17	AUACAGAGUAGUAGUACUUUC	0.772806
hsa-miR-548az-5p	13	MIMAT0025456	MT020881.1	8144	8165	+	10.5105	8.34e-05	0.17	GACAAUGUCUUAUCUACUUUUA	0.27289
hsa-miR-548ar-5p	13	MIMAT0022265	MT020881.1	22274	22294	+	10.5245	8.9e-05	0.17	UUUCAAACUUUACUUGCUUUA	0.745733
hsa-miR-548ar-5p	13	MIMAT0022265	MT020881.1	27568	27588	+	10.5245	8.9e-05	0.17	UUUAGCACUCAAUUUGCUUUU	0.922897
hsa-miR-548ar-5p	13	MIMAT0022265	MT020881.1	28916	28936	+	10.5245	8.9e-05	0.17	GGUGAUGCUGCUCUUGCUUUG	0.968007
hsa-miR-6512-5p	13	MIMAT0025480	MT020881.1	12460	12481	+	11.3427	6.02e-05	0.171	AACAGCAGCCAAACUAAUGGUU	0.417325
hsa-miR-6512-5p	13	MIMAT0025480	MT020881.1	6140	6161	+	10.951	6.71e-05	0.171	UUUUUCCCUGACUUAAAUGGUG	0.205826
hsa-miR-6512-5p	13	MIMAT0025480	MT020881.1	19975	19996	+	10.7343	6.74e-05	0.171	CUCACUGUCUUUUUUGAUGGUA	0.668814
hsa-miR-6512-5p	13	MIMAT0025480	MT020881.1	20020	20041	+	10.4895	7.93e-05	0.171	UUUAGAAAUGCCCGUAAUGGUG	0.67032
hsa-miR-6512-5p	13	MIMAT0025480	MT020881.1	25231	25252	+	10.4895	7.93e-05	0.171	CUUGAUUGCCAUAGUAAUGGUG	0.844706
hsa-miR-548ar-5p	13	MIMAT0022265	MT020881.1	17937	17957	+	10.5105	9.81e-05	0.173	AGCAAAAGUAGGCAUACUUUG	0.600596
hsa-miR-4709-5p	13	MIMAT0019811	MT020881.1	27013	27034	+	13.049	2.11e-05	0.177	UGCCUAAAGAAAUCACUGUUGC	0.90434
hsa-miR-4709-5p	13	MIMAT0019811	MT020881.1	14120	14141	+	12.1958	2.67e-05	0.177	CAGGUAGUGGAGUUCCUGUUGU	0.472877
hsa-miR-4709-5p	13	MIMAT0019811	MT020881.1	3210	3231	+	11.7343	4.62e-05	0.177	AUGAUAGUCAACAAACUGUUGG	0.107774
hsa-miR-4709-5p	13	MIMAT0019811	MT020881.1	9075	9096	+	11.7343	4.62e-05	0.177	AUGUACUAGAAGGUUCUGUUGC	0.304046
hsa-miR-4709-5p	13	MIMAT0019811	MT020881.1	17159	17180	+	11.7343	4.62e-05	0.177	CUUGCUCUCAUGCCGCUGUUGA	0.574577
hsa-miR-4709-5p	13	MIMAT0019811	MT020881.1	9940	9961	+	11.5175	4.91e-05	0.177	CUACAGAGAAGCUGCUUGUUGU	0.332993
hsa-miR-4709-5p	13	MIMAT0019811	MT020881.1	23409	23430	+	11.5035	5.4e-05	0.177	ACUGCACAGAAGUCCCUGUUGC	0.783733
hsa-miR-4709-5p	13	MIMAT0019811	MT020881.1	25976	25997	+	11.2308	5.8e-05	0.177	CUGGAGUAAAAGACUGUGUUGU	0.869637
hsa-miR-4709-5p	13	MIMAT0019811	MT020881.1	14726	14747	+	10.6503	6.88e-05	0.177	UUAAGGAAGGAAGUUCUGUUGA	0.493156
hsa-miR-4709-5p	13	MIMAT0019811	MT020881.1	16844	16865	+	10.6503	6.88e-05	0.177	GUGACUAUGGUGAUGCUGUUGU	0.564035
hsa-miR-95-5p	13	MIMAT0026473	MT020881.1	13876	13896	+	10.3706	9.72e-05	0.178	CUUGUCACAUACAAUUGUUGU	0.464694
hsa-miR-95-5p	13	MIMAT0026473	MT020881.1	26085	26105	+	10.3706	9.72e-05	0.178	CAUCUACAAUAAAAUUGUUGA	0.873268
hsa-miR-510-3p	13	MIMAT0026613	MT020881.1	15721	15741	+	12.7552	1.8e-05	0.183	GAUGCUGUUGUGUGUUUCAAU	0.526437
hsa-miR-510-3p	13	MIMAT0026613	MT020881.1	22260	22280	+	12.2937	2.77e-05	0.183	UUAACAUCACUAGGUUUCAAA	0.745265
hsa-miR-510-3p	13	MIMAT0026613	MT020881.1	27803	27823	+	12.0769	2.99e-05	0.183	UCUGCUAUUCCUUGUUUUAAU	0.930761
hsa-miR-510-3p	13	MIMAT0026613	MT020881.1	14451	14471	+	12.0629	3.83e-05	0.183	UGUUCCAUUUGUAGUUUCAAC	0.483937
hsa-miR-510-3p	13	MIMAT0026613	MT020881.1	17349	17369	+	10.979	6.03e-05	0.183	UGUCUUUGAUGAAAUUUCAAU	0.580918
hsa-miR-510-3p	13	MIMAT0026613	MT020881.1	23003	23023	+	10.7622	6.29e-05	0.183	AAUGGUGUUGAAGGUUUUAAU	0.770129
hsa-miR-510-3p	13	MIMAT0026613	MT020881.1	23945	23965	+	10.7622	6.29e-05	0.183	AAAGAUUUUGGUGGUUUUAAU	0.801653
hsa-miR-510-3p	13	MIMAT0026613	MT020881.1	7006	7026	+	10.5315	8.33e-05	0.183	CGCUGCUUUAGGUGUUUUAAU	0.23479
hsa-miR-510-3p	13	MIMAT0026613	MT020881.1	15505	15525	+	10.5315	8.33e-05	0.183	UAUGCUAAUAGUGUUUUUAAC	0.519209
hsa-miR-510-3p	13	MIMAT0026613	MT020881.1	18202	18222	+	10.5315	8.33e-05	0.183	AUCUCUAUGAUGGGUUUUAAA	0.609464
hsa-miR-510-3p	13	MIMAT0026613	MT020881.1	24475	24495	+	10.5315	8.33e-05	0.183	UGCAAUUUCAAGUGUUUUAAA	0.81939
hsa-miR-4709-5p	13	MIMAT0019811	MT020881.1	1341	1362	+	10.4196	8.39e-05	0.183	ACUUACCCCAAAAUGCUGUUGU	0.0452279
hsa-miR-4709-5p	13	MIMAT0019811	MT020881.1	25285	25306	+	10.4196	8.39e-05	0.183	UAGUUGUCUCAAGGGCUGUUGU	0.846513
hsa-miR-510-3p	13	MIMAT0026613	MT020881.1	272	292	+	10.5175	9.74e-05	0.183	AGCCUUGUCCCUGGUUUCAAC	0.00943712
hsa-miR-510-3p	13	MIMAT0026613	MT020881.1	8656	8676	+	10.5175	9.74e-05	0.183	UAAACAUACUGACUUUUCAAG	0.290007
hsa-miR-548az-5p	13	MIMAT0025456	MT020881.1	9770	9791	+	10.2797	9.92e-05	0.187	GGUGUUUCCUUUAGUACUUUUG	0.327304
hsa-miR-301b-3p	13	MIMAT0004958	MT020881.1	2835	2857	+	10.6154	9.05e-05	0.208	GCUCUGCCUAUACAGUUGAACUC	0.0952413
hsa-miR-301b-3p	13	MIMAT0004958	MT020881.1	27480	27502	+	10.3846	9.9e-05	0.21	ACUUUUAAAAGAACCUUGCUCUU	0.919985
hsa-miR-6838-5p	13	MIMAT0027578	MT020881.1	26709	26730	+	12.3077	2.52e-05	0.212	GCUUGUUUUGUGCUUGCUGCUG	0.894167
hsa-miR-6838-5p	13	MIMAT0027578	MT020881.1	24080	24101	+	11.8462	3.72e-05	0.212	UGCCUUGGUGAUAUUGCUGCUA	0.806188
hsa-miR-6838-5p	13	MIMAT0027578	MT020881.1	8600	8621	+	10.993	6.67e-05	0.212	GUGUUCCUUUUUGUUGCUGCUA	0.28815
hsa-miR-6838-5p	13	MIMAT0027578	MT020881.1	28924	28945	+	10.7622	6.88e-05	0.212	UGCUCUUGCUUUGCUGCUGCUU	0.968292
hsa-miR-6838-5p	13	MIMAT0027578	MT020881.1	6632	6653	+	10.5315	7.58e-05	0.212	GCUACUCAUGGUUUAGCUGCUG	0.222291
hsa-miR-6838-5p	13	MIMAT0027578	MT020881.1	28907	28928	+	10.5315	7.58e-05	0.212	GGCAAUGGCGGUGAUGCUGCUC	0.967723
hsa-miR-6838-5p	13	MIMAT0027578	MT020881.1	13711	13732	+	10.3147	7.85e-05	0.212	AAGGAUUGUCCAGCUGUUGCUA	0.459189
hsa-miR-6838-5p	13	MIMAT0027578	MT020881.1	174	195	+	10.3007	9.21e-05	0.212	GUCUAUCUUCUGCAGGCUGCUU	0.00617429
hsa-miR-6838-5p	13	MIMAT0027578	MT020881.1	3149	3170	+	10.3007	9.21e-05	0.212	UUUGGUGCCACUUCUGCUGCUC	0.105733
hsa-miR-6838-5p	13	MIMAT0027578	MT020881.1	14548	14569	+	10.3007	9.21e-05	0.212	GAAUUACUUGUGUAUGCUGCUG	0.4872
hsa-miR-6838-5p	13	MIMAT0027578	MT020881.1	28921	28942	+	10.3007	9.21e-05	0.212	UGCUGCUCUUGCUUUGCUGCUG	0.968192
hsa-miR-6838-5p	13	MIMAT0027578	MT020881.1	11114	11135	+	10.2448	9.33e-05	0.212	GGUAUUAUUGCUAUGUCUGCUU	0.372281
hsa-miR-548y	12	MIMAT0018354	MT020881.1	2719	2740	+	17.7133	3.14e-07	0.00745	UGCACCAACAAAGGUUACUUUU	0.0913426
hsa-miR-548bb-5p	12	MIMAT0035703	MT020881.1	2719	2740	+	17.6713	3.28e-07	0.0078	UGCACCAACAAAGGUUACUUUU	0.0913426
hsa-miR-548p	12	MIMAT0005934	MT020881.1	12119	12140	+	16.0559	1.87e-06	0.0485	CCAUCAUAUGCAGCUUUUGCUA	0.405913
hsa-miR-503-5p	12	MIMAT0002874	MT020881.1	23410	23432	+	15.5734	2.01e-06	0.0594	CUGCACAGAAGUCCCUGUUGCUA	0.783783
hsa-miR-136-3p	12	MIMAT0004606	MT020881.1	13882	13903	+	15.1259	2.58e-06	0.0731	ACAUACAAUUGUUGUGAUGAUG	0.464912
hsa-miR-548bb-5p	12	MIMAT0035703	MT020881.1	7760	7781	+	14.5804	6.34e-06	0.0753	GGUUCCAUCCAUCUUUACUUUG	0.260039
hsa-miR-5011-3p	12	MIMAT0021046	MT020881.1	19294	19315	+	14.8881	2.72e-06	0.0766	UUGUAUGUAAAUAAACAUGCAU	0.646024
hsa-miR-5011-3p	12	MIMAT0021046	MT020881.1	12238	12259	+	14.4266	6.23e-06	0.0777	UGACCGUGAUGCAGCCAUGCAA	0.409896
hsa-miR-5011-3p	12	MIMAT0021046	MT020881.1	9476	9497	+	13.1259	1.11e-05	0.0777	UUUGGUGAAUACAGUCAUGUAG	0.317465
hsa-miR-5011-3p	12	MIMAT0021046	MT020881.1	20614	20635	+	13.1259	1.11e-05	0.0777	UGGUGUAAAGAUGGCCAUGUAG	0.690198
hsa-miR-548b-5p	12	MIMAT0004798	MT020881.1	2719	2740	+	14.7273	5.16e-06	0.0788	UGCACCAACAAAGGUUACUUUU	0.0913426
hsa-miR-548b-5p	12	MIMAT0004798	MT020881.1	25793	25814	+	14.4965	6.65e-06	0.0788	GUUCCAAAAACCCAUUACUUUA	0.863513
hsa-miR-548b-5p	12	MIMAT0004798	MT020881.1	7760	7781	+	13.4126	1.29e-05	0.0788	GGUUCCAUCCAUCUUUACUUUG	0.260039
hsa-miR-548b-5p	12	MIMAT0004798	MT020881.1	8143	8164	+	13.4126	1.29e-05	0.0788	AGACAAUGUCUUAUCUACUUUU	0.272857
hsa-miR-548ap-5p	12	MIMAT0021037	MT020881.1	1678	1696	+	14.7902	3.46e-06	0.0829	AGAGAUCGCCAUUAUUUUG	0.0564554
hsa-miR-548b-5p	12	MIMAT0004798	MT020881.1	17936	17957	+	13.1818	1.74e-05	0.0849	GAGCAAAAGUAGGCAUACUUUG	0.600579
hsa-miR-5590-3p	12	MIMAT0022300	MT020881.1	27428	27448	+	14.3776	4.94e-06	0.0987	UCGCUACUUGUGAGCUUUAUC	0.918212
hsa-miR-5590-3p	12	MIMAT0022300	MT020881.1	12938	12958	+	13.9161	8.96e-06	0.0987	GUGAAGUAUUUAUACUUUAUU	0.433304
hsa-miR-5590-3p	12	MIMAT0022300	MT020881.1	911	931	+	13.6853	1.29e-05	0.0987	UCCGAACAACUGGACUUUAUU	0.0308212
hsa-miR-362-3p	12	MIMAT0004683	MT020881.1	29673	29694	+	14.9441	5.38e-06	0.11	AGCAAUCUUUAAUCAGUGUGUA	0.993357
hsa-miR-362-3p	12	MIMAT0004683	MT020881.1	2407	2428	+	13.8601	8.31e-06	0.11	GGGAUUGUACAGAAAGUGUGUU	0.0809015
hsa-miR-362-3p	12	MIMAT0004683	MT020881.1	5501	5522	+	13.6294	1.18e-05	0.11	AGAGUCUUGAACGUGGUGUGUA	0.184442
hsa-miR-548ab	12	MIMAT0018928	MT020881.1	2719	2740	+	14.7273	5.16e-06	0.12	UGCACCAACAAAGGUUACUUUU	0.0913426
hsa-miR-548p	12	MIMAT0005934	MT020881.1	13558	13579	+	13.6573	1.01e-05	0.123	GAUAAAGUAGCUGGUUUUGCUA	0.454069
hsa-miR-548p	12	MIMAT0005934	MT020881.1	11090	11111	+	13.4266	1.42e-05	0.123	AAUGCCUUUUUACCUUUUGCUA	0.371478
hsa-miR-5590-3p	12	MIMAT0022300	MT020881.1	25735	25755	+	12.3846	2.14e-05	0.123	UUGCAGAGUAUAAACUUUGUA	0.861555
hsa-miR-548bb-5p	12	MIMAT0035703	MT020881.1	8143	8164	+	13.2657	1.57e-05	0.124	AGACAAUGUCUUAUCUACUUUU	0.272857
hsa-miR-548ab	12	MIMAT0018928	MT020881.1	7760	7781	+	13.4126	1.29e-05	0.13	GGUUCCAUCCAUCUUUACUUUG	0.260039
hsa-miR-548ab	12	MIMAT0018928	MT020881.1	8143	8164	+	13.1818	1.74e-05	0.13	AGACAAUGUCUUAUCUACUUUU	0.272857
hsa-miR-548ab	12	MIMAT0018928	MT020881.1	1705	1726	+	12.7343	2.24e-05	0.13	UUCUGCUUCCACAAGUGCUUUU	0.0574091
hsa-miR-548k	12	MIMAT0005882	MT020881.1	8143	8164	+	13.2238	1.66e-05	0.135	AGACAAUGUCUUAUCUACUUUU	0.272857
hsa-miR-548k	12	MIMAT0005882	MT020881.1	9769	9790	+	13.2238	1.66e-05	0.135	UGGUGUUUCCUUUAGUACUUUU	0.327271
hsa-miR-548k	12	MIMAT0005882	MT020881.1	3706	3727	+	13.007	1.75e-05	0.135	AUUAUUAUCAGCUGGUAUUUUU	0.124373
hsa-miR-548k	12	MIMAT0005882	MT020881.1	1705	1726	+	12.7762	2.2e-05	0.135	UUCUGCUUCCACAAGUGCUUUU	0.0574091
hsa-miR-548ab	12	MIMAT0018928	MT020881.1	13630	13651	+	11.8671	3.82e-05	0.14	AAUUUAAUUGAUUCUUACUUUG	0.456479
hsa-miR-548ab	12	MIMAT0018928	MT020881.1	27464	27485	+	11.8671	3.82e-05	0.14	UUAGAGGUACAACAGUACUUUU	0.919433
hsa-miR-548ab	12	MIMAT0018928	MT020881.1	9769	9790	+	11.6364	4.81e-05	0.14	UGGUGUUUCCUUUAGUACUUUU	0.327271
hsa-miR-548ab	12	MIMAT0018928	MT020881.1	11657	11678	+	11.6364	4.81e-05	0.14	UGUUUACUCAACCGCUACUUUA	0.390452
hsa-miR-5011-3p	12	MIMAT0021046	MT020881.1	3496	3517	+	12.6503	2.56e-05	0.144	GGCUACUAACAAUGCCAUGCAA	0.117345
hsa-miR-548p	12	MIMAT0005934	MT020881.1	25817	25838	+	12.1119	3.02e-05	0.146	AUGCCAACUAUUUUCUUUGCUG	0.864316
hsa-miR-548p	12	MIMAT0005934	MT020881.1	27084	27105	+	12.1119	3.02e-05	0.146	GCAGGUGACUCAGGUUUUGCUG	0.906716
hsa-miR-548p	12	MIMAT0005934	MT020881.1	21821	21842	+	11.8811	3.94e-05	0.146	AAUGAUGGUGUUUAUUUUGCUU	0.73059
hsa-miR-548p	12	MIMAT0005934	MT020881.1	25659	25680	+	11.8811	3.94e-05	0.146	AGUUUACUCACACCUUUUGCUC	0.859029
hsa-miR-182-5p	12	MIMAT0000259	MT020881.1	17383	17406	+	13.7692	6.5e-06	0.147	GAUUUGAGUGUUGUCAAUGCCAGA	0.582106
hsa-miR-182-5p	12	MIMAT0000259	MT020881.1	20554	20577	+	13.3077	1.17e-05	0.147	UCUGUAGUUUCUAAGGUUGUCAAA	0.688224
hsa-miR-182-5p	12	MIMAT0000259	MT020881.1	8789	8812	+	13.2517	1.51e-05	0.147	GGUGGUAGUUAUACUAAUGACAAA	0.294508
hsa-miR-548bb-3p	12	MIMAT0035704	MT020881.1	15502	15523	+	13.0839	1.98e-05	0.15	GCUUAUGCUAAUAGUGUUUUUA	0.519125
hsa-miR-548bb-3p	12	MIMAT0035704	MT020881.1	23471	23492	+	13.0839	1.98e-05	0.15	UCUACAGGUUCUAAUGUUUUUC	0.785808
hsa-miR-548bb-3p	12	MIMAT0035704	MT020881.1	7874	7895	+	12	3.69e-05	0.15	CCUAUUAAUGUUAUAGUUUUUG	0.263854
hsa-miR-548bb-3p	12	MIMAT0035704	MT020881.1	21086	21107	+	12	3.69e-05	0.15	AUGACUCUAAAGAGGGUUUUUU	0.705994
hsa-miR-548bb-3p	12	MIMAT0035704	MT020881.1	26478	26499	+	12	3.69e-05	0.15	CUAAAUAUUAUAUUAGUUUUUC	0.886437
hsa-miR-548bb-3p	12	MIMAT0035704	MT020881.1	3419	3440	+	11.7133	4.65e-05	0.15	GUAAAACCAACAGUGGUUGUUA	0.114768
hsa-miR-548bb-3p	12	MIMAT0035704	MT020881.1	6946	6967	+	11.5385	4.94e-05	0.15	AAAUAUUAUAAUUUGGUUUUUA	0.232799
hsa-miR-548bb-3p	12	MIMAT0035704	MT020881.1	19969	19990	+	11.4825	5.19e-05	0.15	GCACCACUCACUGUCUUUUUUG	0.668613
hsa-miR-182-5p	12	MIMAT0000259	MT020881.1	13242	13265	+	11.9371	3.25e-05	0.152	GUUGUCUGUACUGCCGUUGCCACA	0.443528
hsa-miR-182-5p	12	MIMAT0000259	MT020881.1	27434	27457	+	11.9231	3.26e-05	0.152	CUUGUGAGCUUUAUCACUACCAAG	0.918463
hsa-miR-182-5p	12	MIMAT0000259	MT020881.1	14650	14673	+	11.7622	3.64e-05	0.152	AAUGUUGCUUUUCAAACUGUCAAA	0.490647
hsa-miR-182-5p	12	MIMAT0000259	MT020881.1	15512	15535	+	11.7622	3.64e-05	0.152	AUAGUGUUUUUAACAUUUGUCAAG	0.519493
hsa-miR-5011-3p	12	MIMAT0021046	MT020881.1	7288	7309	+	11.7972	3.44e-05	0.157	UGGAUUGGCUGCAAUCAUGCAA	0.244244
hsa-miR-5011-3p	12	MIMAT0021046	MT020881.1	11147	11168	+	11.5664	4.48e-05	0.157	UUUGUCAAACAUAAGCAUGCAU	0.373385
hsa-miR-5011-3p	12	MIMAT0021046	MT020881.1	23102	23123	+	11.5664	4.48e-05	0.157	UCUUUUGAACUUCUACAUGCAC	0.773459
hsa-miR-5011-3p	12	MIMAT0021046	MT020881.1	27949	27970	+	11.3497	5.04e-05	0.157	AAUGUAGUUUACAGUCAUGUAC	0.935664
hsa-miR-548d-3p	12	MIMAT0003323	MT020881.1	6946	6967	+	13.0839	1.98e-05	0.16	AAAUAUUAUAAUUUGGUUUUUA	0.232799
hsa-miR-548d-3p	12	MIMAT0003323	MT020881.1	3419	3440	+	13.028	2.03e-05	0.16	GUAAAACCAACAGUGGUUGUUA	0.114768
hsa-miR-548d-3p	12	MIMAT0003323	MT020881.1	13334	13355	+	12.7972	2.07e-05	0.16	GCUAAUGACCCUGUGGGUUUUA	0.446573
hsa-miR-548d-3p	12	MIMAT0003323	MT020881.1	7231	7252	+	12.2308	2.82e-05	0.16	CUUAGUUGCAGAGUGGUUUUUG	0.242337
hsa-miR-548d-3p	12	MIMAT0003323	MT020881.1	7874	7895	+	12	3.69e-05	0.16	CCUAUUAAUGUUAUAGUUUUUG	0.263854
hsa-miR-548d-3p	12	MIMAT0003323	MT020881.1	23471	23492	+	11.7692	4.5e-05	0.16	UCUACAGGUUCUAAUGUUUUUC	0.785808
hsa-miR-548d-3p	12	MIMAT0003323	MT020881.1	15502	15523	+	11.5385	4.94e-05	0.16	GCUUAUGCUAAUAGUGUUUUUA	0.519125
hsa-miR-548d-3p	12	MIMAT0003323	MT020881.1	19969	19990	+	11.2517	5.37e-05	0.16	GCACCACUCACUGUCUUUUUUG	0.668613
hsa-miR-548ar-3p	12	MIMAT0022266	MT020881.1	5172	5192	+	12.5944	2.41e-05	0.161	ACACAACUGAUCCUAGUUUUC	0.173415
hsa-miR-548ar-3p	12	MIMAT0022266	MT020881.1	16182	16202	+	12.5944	2.41e-05	0.161	GUAUUGGGAACCUGAGUUUUA	0.541865
hsa-miR-548ar-3p	12	MIMAT0022266	MT020881.1	26478	26498	+	12.5944	2.41e-05	0.161	CUAAAUAUUAUAUUAGUUUUU	0.88642
hsa-miR-548ar-3p	12	MIMAT0022266	MT020881.1	21686	21706	+	12.1329	3.81e-05	0.161	GUUUUCAGAUCCUCAGUUUUA	0.726056
hsa-miR-548ar-3p	12	MIMAT0022266	MT020881.1	15544	15564	+	11.8462	4.27e-05	0.161	GCCAAUGUUAAUGCACUUUUA	0.520514
hsa-miR-548ar-3p	12	MIMAT0022266	MT020881.1	11873	11893	+	11.2797	5.22e-05	0.161	GUAGUCUUACUCUCAGUUUUG	0.397664
hsa-miR-548ar-3p	12	MIMAT0022266	MT020881.1	22047	22067	+	11.2238	5.23e-05	0.161	GUGCGAAUAAUUGCACUUUUG	0.738137
hsa-miR-548ar-3p	12	MIMAT0022266	MT020881.1	23943	23963	+	11.0629	5.3e-05	0.161	UUAAAGAUUUUGGUGGUUUUA	0.801586
hsa-miR-548bb-5p	12	MIMAT0035703	MT020881.1	17936	17957	+	11.7203	4.43e-05	0.166	GAGCAAAAGUAGGCAUACUUUG	0.600579
hsa-miR-548bb-5p	12	MIMAT0035703	MT020881.1	14608	14629	+	11.5035	4.78e-05	0.166	GAUAAACGCACUACGUGCUUUU	0.489208
hsa-miR-548bb-5p	12	MIMAT0035703	MT020881.1	22273	22294	+	11.5035	4.78e-05	0.166	GUUUCAAACUUUACUUGCUUUA	0.745716
hsa-miR-548bb-5p	12	MIMAT0035703	MT020881.1	4011	4032	+	11.4895	5.45e-05	0.166	UCACAGAAAACUUGUUACUUUA	0.134579
hsa-miR-548bb-5p	12	MIMAT0035703	MT020881.1	8888	8909	+	11.4336	5.59e-05	0.166	CGCACAACUAAUGGUGACUUUU	0.297788
hsa-miR-5590-3p	12	MIMAT0022300	MT020881.1	12039	12059	+	11.9231	4.08e-05	0.168	UAGACAUAAACAAGCUUUGUG	0.403219
hsa-miR-5590-3p	12	MIMAT0022300	MT020881.1	16257	16277	+	11.8531	4.54e-05	0.168	UUGCAAUUCACAGACUUCAUU	0.544375
hsa-miR-5590-3p	12	MIMAT0022300	MT020881.1	6772	6792	+	11.0559	5.87e-05	0.168	GCCUUAUUUCUUUACUUUAUU	0.226959
hsa-miR-5590-3p	12	MIMAT0022300	MT020881.1	14966	14986	+	11.0559	5.87e-05	0.168	GGGGUAAGGCUAGACUUUAUU	0.501171
hsa-miR-548bb-5p	12	MIMAT0035703	MT020881.1	26525	26546	+	11.2028	6.37e-05	0.168	GGCAGAUUCCAACGGUACUAUU	0.88801
hsa-miR-548m	12	MIMAT0005917	MT020881.1	1010	1030	+	12.965	1.74e-05	0.169	UAUGAAUUGCAGACACCUUUU	0.0341343
hsa-miR-548m	12	MIMAT0005917	MT020881.1	9659	9679	+	12.2727	2.99e-05	0.169	UUCACACCUUUAGUACCUUUC	0.323573
hsa-miR-548m	12	MIMAT0005917	MT020881.1	11970	11990	+	12.0559	3.2e-05	0.169	AAGAUACUACUGAAGCCUUUG	0.40091
hsa-miR-548m	12	MIMAT0005917	MT020881.1	2721	2741	+	11.8252	4.18e-05	0.169	CACCAACAAAGGUUACUUUUG	0.0913928
hsa-miR-548m	12	MIMAT0005917	MT020881.1	3125	3145	+	11.8112	4.55e-05	0.169	GAUUACCAAGGUAAACCUUUG	0.104913
hsa-miR-548m	12	MIMAT0005917	MT020881.1	8465	8485	+	11.8112	4.55e-05	0.169	AAAAAGAAUAACUUACCUUUU	0.283616
hsa-miR-548m	12	MIMAT0005917	MT020881.1	11087	11107	+	11.8112	4.55e-05	0.169	GAAAAUGCCUUUUUACCUUUU	0.371361
hsa-miR-5590-3p	12	MIMAT0022300	MT020881.1	15605	15625	+	10.8252	7.39e-05	0.169	AUUUACAACACAGACUUUAUG	0.522555
hsa-miR-5590-3p	12	MIMAT0022300	MT020881.1	17752	17772	+	10.8252	7.39e-05	0.169	UGGAGAAAAGCUGUCUUUAUU	0.594405
hsa-miR-182-5p	12	MIMAT0000259	MT020881.1	22231	22254	+	11.5175	5.24e-05	0.171	AGAACCAUUGGUAGAUUUGCCAAU	0.744344
hsa-miR-182-5p	12	MIMAT0000259	MT020881.1	28756	28779	+	11.5175	5.24e-05	0.171	UCCUCAAGGAACAACAUUGCCAAA	0.962703
hsa-miR-548y	12	MIMAT0018354	MT020881.1	25793	25814	+	13.0769	1.98e-05	0.173	GUUCCAAAAACCCAUUACUUUA	0.863513
hsa-miR-548y	12	MIMAT0018354	MT020881.1	4011	4032	+	11.7622	4.21e-05	0.173	UCACAGAAAACUUGUUACUUUA	0.134579
hsa-miR-548y	12	MIMAT0018354	MT020881.1	14608	14629	+	11.5455	4.53e-05	0.173	GAUAAACGCACUACGUGCUUUU	0.489208
hsa-miR-548y	12	MIMAT0018354	MT020881.1	17580	17601	+	11.5455	4.53e-05	0.173	UGUUGACACUGUGAGUGCUUUG	0.588665
hsa-miR-548y	12	MIMAT0018354	MT020881.1	7760	7781	+	11.5315	5.31e-05	0.173	GGUUCCAUCCAUCUUUACUUUG	0.260039
hsa-miR-548y	12	MIMAT0018354	MT020881.1	8888	8909	+	11.4755	5.44e-05	0.173	CGCACAACUAAUGGUGACUUUU	0.297788
hsa-miR-548p	12	MIMAT0005934	MT020881.1	25383	25404	+	11.2028	5.84e-05	0.173	AAACGAACUUAUGGAUUUGUUU	0.849793
hsa-miR-548p	12	MIMAT0005934	MT020881.1	13316	13337	+	11.1329	6e-05	0.173	CAAAUACCUACAACUUGUGCUA	0.445971
hsa-miR-548y	12	MIMAT0018354	MT020881.1	17936	17957	+	11.3007	6.09e-05	0.173	GAGCAAAAGUAGGCAUACUUUG	0.600579
hsa-miR-548y	12	MIMAT0018354	MT020881.1	21818	21839	+	10.4615	7.35e-05	0.173	UUUAAUGAUGGUGUUUAUUUUG	0.73049
hsa-miR-548y	12	MIMAT0018354	MT020881.1	9493	9514	+	10.4476	8.31e-05	0.173	UGUAGUUGCCUUUAAUACUUUA	0.318034
hsa-miR-548y	12	MIMAT0018354	MT020881.1	1675	1696	+	10.2308	8.78e-05	0.173	UGAAGAGAUCGCCAUUAUUUUG	0.0564052
hsa-miR-548y	12	MIMAT0018354	MT020881.1	16891	16912	+	10.2308	8.78e-05	0.173	UUAAAUGUUGGUGAUUAUUUUG	0.565608
hsa-miR-182-5p	12	MIMAT0000259	MT020881.1	25876	25899	+	11.028	5.97e-05	0.175	AGUGUAACUUCUUCAAUUGUCAUU	0.866324
hsa-miR-548bb-3p	12	MIMAT0035704	MT020881.1	7231	7252	+	10.6853	6.85e-05	0.176	CUUAGUUGCAGAGUGGUUUUUG	0.242337
hsa-miR-548k	12	MIMAT0005882	MT020881.1	27464	27485	+	11.9091	3.62e-05	0.177	UUAGAGGUACAACAGUACUUUU	0.919433
hsa-miR-548ap-5p	12	MIMAT0021037	MT020881.1	8146	8164	+	12.1469	3.14e-05	0.179	CAAUGUCUUAUCUACUUUU	0.272907
hsa-miR-548ap-5p	12	MIMAT0021037	MT020881.1	2722	2740	+	11.9161	4.23e-05	0.179	ACCAACAAAGGUUACUUUU	0.0913928
hsa-miR-548ap-5p	12	MIMAT0021037	MT020881.1	27467	27485	+	11.9161	4.23e-05	0.179	GAGGUACAACAGUACUUUU	0.919483
hsa-miR-548ap-5p	12	MIMAT0021037	MT020881.1	23085	23103	+	11.6853	5.41e-05	0.179	ACAGAGUAGUAGUACUUUC	0.77284
hsa-miR-548ap-5p	12	MIMAT0021037	MT020881.1	25796	25814	+	11.4545	6.17e-05	0.179	CCAAAAACCCAUUACUUUA	0.863563
hsa-miR-548ap-5p	12	MIMAT0021037	MT020881.1	14689	14707	+	11.3986	6.32e-05	0.179	AAAGACUUCUAUGACUUUG	0.491868
hsa-miR-548ap-5p	12	MIMAT0021037	MT020881.1	4520	4538	+	10.6014	8.53e-05	0.179	GGUGCUAGAUUUUACUUUU	0.151563
hsa-miR-548ap-5p	12	MIMAT0021037	MT020881.1	9496	9514	+	10.6014	8.53e-05	0.179	AGUUGCCUUUAAUACUUUA	0.318084
hsa-miR-548ap-5p	12	MIMAT0021037	MT020881.1	11994	12012	+	10.6014	8.53e-05	0.179	AAAUGGUUUCACUACUUUC	0.40168
hsa-miR-548ap-5p	12	MIMAT0021037	MT020881.1	16894	16912	+	10.3846	8.96e-05	0.179	AAUGUUGGUGAUUAUUUUG	0.565658
hsa-miR-548ap-5p	12	MIMAT0021037	MT020881.1	21821	21839	+	10.3846	8.96e-05	0.179	AAUGAUGGUGUUUAUUUUG	0.73054
hsa-miR-548d-3p	12	MIMAT0003323	MT020881.1	21554	21575	+	10.4545	8.3e-05	0.18	AAACGAACAAUGUUUGUUUUUC	0.721655
hsa-miR-548d-3p	12	MIMAT0003323	MT020881.1	26478	26499	+	10.4545	8.3e-05	0.18	CUAAAUAUUAUAUUAGUUUUUC	0.886437
hsa-miR-548d-3p	12	MIMAT0003323	MT020881.1	26639	26660	+	10.4545	8.3e-05	0.18	UGCCAACAGGAAUAGGUUUUUG	0.891825
hsa-miR-5590-3p	12	MIMAT0022300	MT020881.1	21372	21392	+	10.5944	9.27e-05	0.183	GUUGUCUUCCUAUUCUUUAUU	0.715548
hsa-miR-5590-3p	12	MIMAT0022300	MT020881.1	20684	20704	+	10.5385	9.57e-05	0.183	UUGCUAUGCCUAAUCUUUACA	0.692524
hsa-miR-5011-3p	12	MIMAT0021046	MT020881.1	14562	14583	+	11.1189	6.8e-05	0.184	UGCUGCUGACCCUGCUAUGCAC	0.487668
hsa-miR-5011-3p	12	MIMAT0021046	MT020881.1	10522	10543	+	11.1049	7.18e-05	0.184	UGUCUCUUUUUGUUACAUGCAC	0.35247
hsa-miR-548bb-5p	12	MIMAT0035703	MT020881.1	9493	9514	+	10.4056	8.71e-05	0.184	UGUAGUUGCCUUUAAUACUUUA	0.318034
hsa-miR-548bb-5p	12	MIMAT0035703	MT020881.1	23012	23033	+	10.4056	8.71e-05	0.184	GAAGGUUUUAAUUGUUACUUUC	0.770447
hsa-miR-548bb-5p	12	MIMAT0035703	MT020881.1	13812	13833	+	10.1888	9.28e-05	0.184	GGCAGACCUCGUCUAUGCUUUA	0.462569
hsa-miR-548ab	12	MIMAT0018928	MT020881.1	1675	1696	+	10.3357	8.34e-05	0.185	UGAAGAGAUCGCCAUUAUUUUG	0.0564052
hsa-miR-548ab	12	MIMAT0018928	MT020881.1	22145	22166	+	10.3357	8.34e-05	0.185	AAGAAUAUUGAUGGUUAUUUUA	0.741433
hsa-miR-548ab	12	MIMAT0018928	MT020881.1	9493	9514	+	10.3217	9.52e-05	0.185	UGUAGUUGCCUUUAAUACUUUA	0.318034
hsa-miR-548ab	12	MIMAT0018928	MT020881.1	10948	10969	+	10.3217	9.52e-05	0.185	ACAAUGCUCAGGUGUUACUUUC	0.366726
hsa-miR-548bb-3p	12	MIMAT0035704	MT020881.1	21554	21575	+	10.4545	8.3e-05	0.187	AAACGAACAAUGUUUGUUUUUC	0.721655
hsa-miR-548bb-3p	12	MIMAT0035704	MT020881.1	7297	7318	+	10.2238	9.67e-05	0.187	UGCAAUCAUGCAAUUGUUUUUC	0.244545
hsa-miR-548bb-3p	12	MIMAT0035704	MT020881.1	13444	13465	+	10.2238	9.67e-05	0.187	AGCUGAUGCACAAUCGUUUUUA	0.450254
hsa-miR-548k	12	MIMAT0005882	MT020881.1	2719	2740	+	11.6783	4.63e-05	0.189	UGCACCAACAAAGGUUACUUUU	0.0913426
hsa-miR-548d-3p	12	MIMAT0003323	MT020881.1	7297	7318	+	10.2238	9.67e-05	0.192	UGCAAUCAUGCAAUUGUUUUUC	0.244545
hsa-miR-362-3p	12	MIMAT0004683	MT020881.1	21589	21610	+	12.0839	3.28e-05	0.193	ACUAGUCUCUAGUCAGUGUGUU	0.722826
hsa-miR-362-3p	12	MIMAT0004683	MT020881.1	27444	27465	+	11.8531	4.28e-05	0.193	UUAUCACUACCAAGAGUGUGUU	0.918764
hsa-miR-362-3p	12	MIMAT0004683	MT020881.1	18858	18879	+	11.5664	5.13e-05	0.193	UGCAAUCAUGACUAGGUGUCUA	0.631434
hsa-miR-362-3p	12	MIMAT0004683	MT020881.1	1476	1497	+	11	5.56e-05	0.193	UUGCCUUUGGAGGCUGUGUGUU	0.0497457
hsa-miR-362-3p	12	MIMAT0004683	MT020881.1	11533	11554	+	10.7692	6.22e-05	0.193	AGGUAUUGUUUUUAUGUGUGUU	0.386303
hsa-miR-362-3p	12	MIMAT0004683	MT020881.1	20476	20497	+	10.7692	6.22e-05	0.193	GGUUCAUCUAAGUGUGUGUGUU	0.68558
hsa-miR-548b-5p	12	MIMAT0004798	MT020881.1	1705	1726	+	11.4196	5.2e-05	0.194	UUCUGCUUCCACAAGUGCUUUU	0.0574091
hsa-miR-548b-5p	12	MIMAT0004798	MT020881.1	3250	3271	+	10.8881	6.78e-05	0.194	GGACAAUCAGACAACUACUAUU	0.109113
hsa-miR-548b-5p	12	MIMAT0004798	MT020881.1	1675	1696	+	10.3357	8.34e-05	0.194	UGAAGAGAUCGCCAUUAUUUUG	0.0564052
hsa-miR-548b-5p	12	MIMAT0004798	MT020881.1	22273	22294	+	10.3357	8.34e-05	0.194	GUUUCAAACUUUACUUGCUUUA	0.745716
hsa-miR-548b-5p	12	MIMAT0004798	MT020881.1	4011	4032	+	10.3217	9.52e-05	0.194	UCACAGAAAACUUGUUACUUUA	0.134579
hsa-miR-548b-5p	12	MIMAT0004798	MT020881.1	9769	9790	+	10.3217	9.52e-05	0.194	UGGUGUUUCCUUUAGUACUUUU	0.327271
hsa-miR-548b-5p	12	MIMAT0004798	MT020881.1	11657	11678	+	10.3217	9.52e-05	0.194	UGUUUACUCAACCGCUACUUUA	0.390452
hsa-miR-136-3p	12	MIMAT0004606	MT020881.1	19524	19545	+	13.3497	1.38e-05	0.196	CGAUGCUUAUAACAUGAUGAUC	0.653721
hsa-miR-182-5p	12	MIMAT0000259	MT020881.1	13711	13734	+	10.4476	7.44e-05	0.198	AAGGAUUGUCCAGCUGUUGCUAAA	0.459223
hsa-miR-503-5p	12	MIMAT0002874	MT020881.1	24079	24101	+	13.1608	1.35e-05	0.199	UUGCCUUGGUGAUAUUGCUGCUA	0.806171
hsa-miR-548k	12	MIMAT0005882	MT020881.1	8989	9010	+	10.7832	6.99e-05	0.2	UGCAACAUCAGCUUGUGUUUUG	0.301168
hsa-miR-548k	12	MIMAT0005882	MT020881.1	7760	7781	+	10.3636	9.12e-05	0.2	GGUUCCAUCCAUCUUUACUUUG	0.260039
hsa-miR-548k	12	MIMAT0005882	MT020881.1	9493	9514	+	10.3636	9.12e-05	0.2	UGUAGUUGCCUUUAAUACUUUA	0.318034
hsa-miR-548k	12	MIMAT0005882	MT020881.1	1675	1696	+	10.1469	9.78e-05	0.2	UGAAGAGAUCGCCAUUAUUUUG	0.0564052
hsa-miR-548k	12	MIMAT0005882	MT020881.1	13060	13081	+	10.1469	9.78e-05	0.2	UGUAUUAUCUUUCUGUGCUUUU	0.437404
hsa-miR-548k	12	MIMAT0005882	MT020881.1	14608	14629	+	10.1469	9.78e-05	0.2	GAUAAACGCACUACGUGCUUUU	0.489208
hsa-miR-548ar-3p	12	MIMAT0022266	MT020881.1	5317	5337	+	10.5315	9.44e-05	0.202	ACAAAUAGAGUUGAAGUUUAA	0.178268
hsa-miR-548ar-3p	12	MIMAT0022266	MT020881.1	6461	6481	+	10.5315	9.44e-05	0.202	GUGAAAACUACCGAAGUUGUA	0.216552
hsa-miR-548ar-3p	12	MIMAT0022266	MT020881.1	9299	9319	+	10.3566	9.94e-05	0.202	AGAUCUUUACCAGGAGUUUUC	0.311525
hsa-miR-548ar-3p	12	MIMAT0022266	MT020881.1	23888	23908	+	10.3566	9.94e-05	0.202	AAAAACACCCAAGAAGUUUUU	0.799746
hsa-miR-5011-3p	12	MIMAT0021046	MT020881.1	769	790	+	10.2657	8.67e-05	0.203	UGUUACCCGUGAACUCAUGCGU	0.0260859
hsa-miR-182-5p	12	MIMAT0000259	MT020881.1	26622	26645	+	10.4336	8.55e-05	0.209	CUUCUACAAUUUGCCUAUGCCAAC	0.891289
hsa-miR-3120-3p	12	MIMAT0014982	MT020881.1	13067	13087	+	12.993	1.59e-05	0.21	UCUUUCUGUGCUUUUGCUGUA	0.437621
hsa-miR-3120-3p	12	MIMAT0014982	MT020881.1	14692	14712	+	12.7622	1.85e-05	0.21	GACUUCUAUGACUUUGCUGUG	0.492002
hsa-miR-3120-3p	12	MIMAT0014982	MT020881.1	25537	25557	+	12.3007	3.43e-05	0.21	GGCGUUGCACUUCUUGCUGUU	0.854929
hsa-miR-3120-3p	12	MIMAT0014982	MT020881.1	2882	2902	+	11.2168	5.13e-05	0.21	UGUGUUGUGGCAGAUGCUGUC	0.0967807
hsa-miR-3120-3p	12	MIMAT0014982	MT020881.1	25251	25271	+	10.986	6.45e-05	0.21	UGACAAUUAUGCUUUGCUGUA	0.845358
hsa-miR-3120-3p	12	MIMAT0014982	MT020881.1	1340	1360	+	10.7552	8.17e-05	0.21	UACUUACCCCAAAAUGCUGUU	0.0451777
hsa-miR-3120-3p	12	MIMAT0014982	MT020881.1	15709	15729	+	10.7552	8.17e-05	0.21	AUACUCUCUGACGAUGCUGUU	0.526036
hsa-miR-3120-3p	12	MIMAT0014982	MT020881.1	22409	22429	+	10.7552	8.17e-05	0.21	GGAACCAUUACAGAUGCUGUA	0.750251
hsa-miR-3120-3p	12	MIMAT0014982	MT020881.1	25266	25286	+	10.7552	8.17e-05	0.21	GCUGUAUGACCAGUUGCUGUA	0.84586
hsa-miR-3120-3p	12	MIMAT0014982	MT020881.1	13141	13161	+	10.5385	8.82e-05	0.21	UAAUUGUGUUAAGAUGUUGUG	0.440098
hsa-miR-3120-3p	12	MIMAT0014982	MT020881.1	13877	13897	+	10.5385	8.82e-05	0.21	UUGUCACAUACAAUUGUUGUG	0.464728
hsa-miR-3120-3p	12	MIMAT0014982	MT020881.1	18644	18664	+	10.5385	8.82e-05	0.21	GACCUGAGCGCACCUGUUGUC	0.624255
hsa-miR-503-5p	12	MIMAT0002874	MT020881.1	5368	5390	+	12.6993	2.28e-05	0.213	AGCAAGGGCUGGUGAAGCUGCUA	0.180008
hsa-miR-503-5p	12	MIMAT0002874	MT020881.1	28923	28945	+	12.4685	2.89e-05	0.213	CUGCUCUUGCUUUGCUGCUGCUU	0.968275
hsa-miR-548p	12	MIMAT0005934	MT020881.1	14689	14710	+	10.3357	9.22e-05	0.213	AAAGACUUCUAUGACUUUGCUG	0.491918
hsa-miR-548p	12	MIMAT0005934	MT020881.1	24239	24260	+	10.3357	9.22e-05	0.213	GCAUUACAAAUACCAUUUGCUA	0.811509
hsa-miR-548p	12	MIMAT0005934	MT020881.1	20509	20530	+	10.1189	9.85e-05	0.213	UUAUUACUUGAUGAUUUUGUUG	0.686684
hsa-miR-136-3p	12	MIMAT0004606	MT020881.1	11357	11378	+	11.8182	3.13e-05	0.214	AGAACUGUGUAUGAUGAUGGUG	0.380413
hsa-miR-136-3p	12	MIMAT0004606	MT020881.1	15892	15913	+	11.5874	4.26e-05	0.214	AUGCUAGUUAAACAGGGUGAUG	0.532177
hsa-miR-136-3p	12	MIMAT0004606	MT020881.1	6065	6086	+	11.5734	5.15e-05	0.214	AAUAUCAAAUUUGCUGAUGAUU	0.203316
hsa-miR-136-3p	12	MIMAT0004606	MT020881.1	14431	14452	+	11.3566	5.63e-05	0.214	AGAAAAAUAUUUGUUGAUGGUG	0.483284
hsa-miR-136-3p	12	MIMAT0004606	MT020881.1	3191	3212	+	10.4895	7.93e-05	0.214	GAAGAAGAUUGGUUAGAUGAUG	0.107138
hsa-miR-136-3p	12	MIMAT0004606	MT020881.1	3194	3215	+	10.4895	7.93e-05	0.214	GAAGAUUGGUUAGAUGAUGAUA	0.107238
hsa-miR-136-3p	12	MIMAT0004606	MT020881.1	3512	3533	+	10.4895	7.93e-05	0.214	AUGCAAGUUGAAUCUGAUGAUU	0.11788
hsa-miR-136-3p	12	MIMAT0004606	MT020881.1	11354	11375	+	10.4895	7.93e-05	0.214	GCAAGAACUGUGUAUGAUGAUG	0.380313
hsa-miR-136-3p	12	MIMAT0004606	MT020881.1	14875	14896	+	10.2727	8.3e-05	0.214	UACUUUGAUUGUUACGAUGGUG	0.498143
hsa-miR-548m	12	MIMAT0005917	MT020881.1	16817	16837	+	10.7273	8.14e-05	0.215	AAAUAGGAGAGUACACCUUUG	0.563115
hsa-miR-548m	12	MIMAT0005917	MT020881.1	25656	25676	+	10.7273	8.14e-05	0.215	AACAGUUUACUCACACCUUUU	0.858912
hsa-miR-548m	12	MIMAT0005917	MT020881.1	4305	4325	+	10.5105	8.94e-05	0.215	AAAAGUGUAAAAGUGCCUUUU	0.144401
hsa-miR-548m	12	MIMAT0005917	MT020881.1	5657	5677	+	10.4965	9.93e-05	0.215	GUACAACAGGAGUCACCUUUU	0.189646
hsa-miR-548m	12	MIMAT0005917	MT020881.1	10916	10936	+	10.4965	9.93e-05	0.215	GAAGAUGAAUUUACACCUUUU	0.365638
hsa-miR-362-3p	12	MIMAT0004683	MT020881.1	2314	2335	+	10.4825	7.73e-05	0.216	UAAAUUUUUGGCUUUGUGUGCU	0.0777893
hsa-miR-548e-5p	12	MIMAT0026736	MT020881.1	1706	1727	+	13.1538	1.93e-05	0.217	UCUGCUUCCACAAGUGCUUUUG	0.0574426
hsa-miR-548e-5p	12	MIMAT0026736	MT020881.1	13061	13082	+	12.0699	3.2e-05	0.217	GUAUUAUCUUUCUGUGCUUUUG	0.437437
hsa-miR-548e-5p	12	MIMAT0026736	MT020881.1	27568	27589	+	12.0699	3.2e-05	0.217	UUUAGCACUCAAUUUGCUUUUG	0.922913
hsa-miR-548e-5p	12	MIMAT0026736	MT020881.1	29564	29585	+	11.6084	5.01e-05	0.217	UAUAUAAACGUUUUCGCUUUUC	0.98971
hsa-miR-548e-5p	12	MIMAT0026736	MT020881.1	19312	19333	+	11.3776	5.56e-05	0.217	GCAUUCCACACACCAGCUUUUG	0.646627
hsa-miR-548e-5p	12	MIMAT0026736	MT020881.1	2720	2741	+	11.3217	5.78e-05	0.217	GCACCAACAAAGGUUACUUUUG	0.0913761
hsa-miR-548e-5p	12	MIMAT0026736	MT020881.1	7578	7599	+	10.7552	6.75e-05	0.217	CUAAUGGAGGUAAAGGCUUUUG	0.253949
hsa-miR-548e-5p	12	MIMAT0026736	MT020881.1	11117	11138	+	10.7552	6.75e-05	0.217	AUUAUUGCUAUGUCUGCUUUUG	0.372381
hsa-miR-548e-5p	12	MIMAT0026736	MT020881.1	14609	14630	+	10.5245	7.93e-05	0.217	AUAAACGCACUACGUGCUUUUC	0.489241
hsa-miR-548e-5p	12	MIMAT0026736	MT020881.1	17581	17602	+	10.4685	8e-05	0.217	GUUGACACUGUGAGUGCUUUGG	0.588699
hsa-miR-548e-5p	12	MIMAT0026736	MT020881.1	14641	14662	+	10.2937	9.59e-05	0.217	CUUACUAACAAUGUUGCUUUUC	0.490312
hsa-miR-548e-5p	12	MIMAT0026736	MT020881.1	19327	19348	+	10.2937	9.59e-05	0.217	GCUUUUGAUAAAAGUGCUUUUG	0.647129
hsa-miR-362-3p	12	MIMAT0004683	MT020881.1	15715	15736	+	10.3077	9.23e-05	0.228	UCUGACGAUGCUGUUGUGUGUU	0.526253
hsa-miR-362-3p	12	MIMAT0004683	MT020881.1	18888	18909	+	10.2517	9.77e-05	0.228	CGAGUGCUUUGUUAAGCGUGUU	0.632438
hsa-miR-136-3p	12	MIMAT0004606	MT020881.1	13885	13906	+	10.2587	9.7e-05	0.229	UACAAUUGUUGUGAUGAUGAUU	0.465012
hsa-miR-503-5p	12	MIMAT0002874	MT020881.1	28920	28942	+	11.6154	3.94e-05	0.233	AUGCUGCUCUUGCUUUGCUGCUG	0.968175
hsa-miR-503-5p	12	MIMAT0002874	MT020881.1	6538	6560	+	11.1538	5.97e-05	0.246	CCACACAGAUCUAAUGGCUGCUU	0.219162
hsa-miR-503-5p	12	MIMAT0002874	MT020881.1	14568	14590	+	11.1538	5.97e-05	0.246	UGACCCUGCUAUGCACGCUGCUU	0.487886
hsa-miR-503-5p	12	MIMAT0002874	MT020881.1	3148	3170	+	10.3007	9.28e-05	0.246	AUUUGGUGCCACUUCUGCUGCUC	0.105716
hsa-miR-503-5p	12	MIMAT0002874	MT020881.1	26708	26730	+	10.3007	9.28e-05	0.246	AGCUUGUUUUGUGCUUGCUGCUG	0.89415
hsa-miR-503-5p	12	MIMAT0002874	MT020881.1	8995	9017	+	10.0699	9.98e-05	0.246	AUCAGCUUGUGUUUUGGCUGCUG	0.301385
hsa-miR-503-5p	12	MIMAT0002874	MT020881.1	13075	13097	+	10.0699	9.98e-05	0.246	UGCUUUUGCUGUAGAUGCUGCUA	0.437922
hsa-miR-503-5p	12	MIMAT0002874	MT020881.1	24619	24641	+	10.0699	9.98e-05	0.246	AGCUUCUGCUAAUCUUGCUGCUA	0.824242
hsa-miR-542-3p	11	MIMAT0003389	MT020881.1	15522	15543	+	17.8671	1.59e-07	0.00431	UAACAUUUGUCAAGCUGUCACG	0.519795
hsa-miR-181c-3p	11	MIMAT0004559	MT020881.1	19711	19732	+	16.7483	5.81e-07	0.0173	GUUUACACAAAAGUUGAUGGUG	0.659979
hsa-miR-3606-3p	11	MIMAT0022965	MT020881.1	1035	1055	+	16.6993	7.53e-07	0.0173	UUAAAUUGGCAAAGAAAUUUG	0.0349709
hsa-miR-573	11	MIMAT0003238	MT020881.1	19597	19620	+	16.5315	8.2e-07	0.0219	UGGAACACUUUUACAAGACUUCAG	0.656198
hsa-miR-542-3p	11	MIMAT0003389	MT020881.1	2242	2263	+	15.007	2.65e-06	0.0239	UGUCGGUGGACAAAUUGUCACC	0.0753798
hsa-miR-542-3p	11	MIMAT0003389	MT020881.1	2377	2398	+	15.007	2.65e-06	0.0239	UUUAGGUGAAACAUUUGUCACG	0.0798976
hsa-miR-1305	11	MIMAT0005893	MT020881.1	6605	6626	+	16.2797	9.95e-07	0.0264	UCUAGAGUAUUAGGUUUGAAAA	0.221387
hsa-miR-542-3p	11	MIMAT0003389	MT020881.1	8220	8241	+	14.7762	4.02e-06	0.0272	UUGAAUGUCUUAAAUUGUCACA	0.275433
hsa-miR-548d-5p	11	MIMAT0004812	MT020881.1	2719	2740	+	16.2727	1.23e-06	0.0293	UGCACCAACAAAGGUUACUUUU	0.0913426
hsa-miR-548as-3p	11	MIMAT0022268	MT020881.1	8837	8858	+	15.2797	2.87e-06	0.0362	AUAACAAGAGAAGUGGGUUUUG	0.296081
hsa-miR-548as-3p	11	MIMAT0022268	MT020881.1	13334	13355	+	15.2797	2.87e-06	0.0362	GCUAAUGACCCUGUGGGUUUUA	0.446573
hsa-miR-195-5p	11	MIMAT0000461	MT020881.1	28922	28942	+	15.7343	1.31e-06	0.0377	GCUGCUCUUGCUUUGCUGCUG	0.968208
hsa-miR-3942-5p	11	MIMAT0018358	MT020881.1	27156	27177	+	16.2517	1.41e-06	0.0377	AGUAGCAGUGACAAUAUUGCUU	0.909126
hsa-miR-548ad-5p	11	MIMAT0032114	MT020881.1	2721	2740	+	15.8601	1.65e-06	0.0381	CACCAACAAAGGUUACUUUU	0.0913761
hsa-miR-548ae-5p	11	MIMAT0032115	MT020881.1	2721	2740	+	15.8601	1.65e-06	0.0385	CACCAACAAAGGUUACUUUU	0.0913761
hsa-miR-3606-3p	11	MIMAT0022965	MT020881.1	2301	2321	+	15.1538	3.47e-06	0.0399	UUAAGCUUGUAAAUAAAUUUU	0.0773375
hsa-miR-3133	11	MIMAT0014998	MT020881.1	14707	14728	+	15.3706	2.05e-06	0.0443	GCUGUGUCUAAGGGUUUCUUUA	0.492521
hsa-miR-4760-3p	11	MIMAT0019907	MT020881.1	10906	10927	+	16.0629	1.9e-06	0.0459	UGCUUUAUUAGAAGAUGAAUUU	0.36532
hsa-miR-562	11	MIMAT0003226	MT020881.1	11992	12011	+	15.7203	1.94e-06	0.0522	AAAAAUGGUUUCACUACUUU	0.40163
hsa-miR-1305	11	MIMAT0005893	MT020881.1	8289	8310	+	14.7343	4.36e-06	0.0579	UCACCUAUAACAAAGUUGAAAA	0.277742
hsa-miR-335-3p	11	MIMAT0004703	MT020881.1	25947	25968	+	15.0769	2.3e-06	0.0634	GAUUGGUGGUUAUACUGAAAAA	0.868667
hsa-miR-4760-3p	11	MIMAT0019907	MT020881.1	18209	18230	+	14.7483	5.34e-06	0.0644	UGAUGGGUUUUAAAAUGAAUUA	0.609715
hsa-miR-335-3p	11	MIMAT0004703	MT020881.1	14414	14435	+	14.3986	4.78e-06	0.0658	GUUUUGGACCACUAGUGAGAAA	0.482715
hsa-miR-2053	11	MIMAT0009978	MT020881.1	28478	28500	+	15.4056	2.71e-06	0.0661	GGACAAGGCGUUCCAAUUAACAC	0.953383
hsa-miR-562	11	MIMAT0003226	MT020881.1	8144	8163	+	14.1748	8.08e-06	0.0725	GACAAUGUCUUAUCUACUUU	0.272857
hsa-miR-562	11	MIMAT0003226	MT020881.1	26791	26810	+	14.1748	8.08e-06	0.0725	UGAUGUGGCUCAGCUACUUC	0.896878
hsa-miR-562	11	MIMAT0003226	MT020881.1	20893	20912	+	13.5105	1.11e-05	0.075	GCACCAGGUACAGCUGUUUU	0.699501
hsa-miR-542-3p	11	MIMAT0003389	MT020881.1	1367	1388	+	13.2308	1.43e-05	0.0775	AUUUAUUGUCCAGCAUGUCACA	0.046098
hsa-miR-573	11	MIMAT0003238	MT020881.1	11573	11596	+	13.6713	8.77e-06	0.0795	UUCAUAACUGGUAAUACACUUCAG	0.387675
hsa-miR-573	11	MIMAT0003238	MT020881.1	14463	14486	+	13.4406	1.22e-05	0.0795	AGUUUCAACUGGAUACCACUUCAG	0.484389
hsa-miR-573	11	MIMAT0003238	MT020881.1	25883	25906	+	13.4406	1.22e-05	0.0795	CUUCUUCAAUUGUCAUUACUUCAG	0.866558
hsa-miR-573	11	MIMAT0003238	MT020881.1	2997	3020	+	12.993	1.79e-05	0.0795	CUGGUGAGUUUAAAUUGGCUUCAC	0.100679
hsa-miR-573	11	MIMAT0003238	MT020881.1	20436	20459	+	12.993	1.79e-05	0.0795	CAGUACAGUUAAAAACUAUUUCAU	0.684275
hsa-miR-29b-3p	11	MIMAT0000100	MT020881.1	11359	11381	+	15.6364	2.8e-06	0.0802	AACUGUGUAUGAUGAUGGUGCUA	0.380497
hsa-miR-29b-3p	11	MIMAT0000100	MT020881.1	28627	28649	+	14.0909	9.64e-06	0.0802	AGCUGGACUUCCCUAUGGUGCUA	0.95837
hsa-miR-29b-3p	11	MIMAT0000100	MT020881.1	7534	7556	+	13.8741	9.95e-06	0.0802	UACAACUAUUGUUAAUGGUGUUA	0.252493
hsa-miR-29b-3p	11	MIMAT0000100	MT020881.1	17652	17674	+	13.6434	1.1e-05	0.0802	UAAAAUGUUUUAUAAGGGUGUUA	0.591092
hsa-miR-6835-3p	11	MIMAT0027571	MT020881.1	19325	19347	+	15.4895	3.15e-06	0.0825	CAGCUUUUGAUAAAAGUGCUUUU	0.647079
hsa-miR-3133	11	MIMAT0014998	MT020881.1	9716	9737	+	13.3636	1.58e-05	0.0851	AAGCAUUUCUAUUGGUUCUUUA	0.325497
hsa-miR-3133	11	MIMAT0014998	MT020881.1	9993	10014	+	13.3636	1.58e-05	0.0851	ACUCAGGUUCUGAUGUUCUUUA	0.334767
hsa-miR-3133	11	MIMAT0014998	MT020881.1	13726	13747	+	13.3636	1.58e-05	0.0851	GUUGCUAAACAUGACUUCUUUA	0.459691
hsa-miR-548as-3p	11	MIMAT0022268	MT020881.1	10484	10505	+	13.7343	1.04e-05	0.0871	UCAUGUGGUAGUGUUGGUUUUA	0.351198
hsa-miR-562	11	MIMAT0003226	MT020881.1	1316	1335	+	12.8601	1.86e-05	0.0881	AAAGAAGGUGCCACUACUUG	0.0443578
hsa-miR-562	11	MIMAT0003226	MT020881.1	11658	11677	+	12.6294	2.68e-05	0.0881	GUUUACUCAACCGCUACUUU	0.390452
hsa-miR-562	11	MIMAT0003226	MT020881.1	24010	24029	+	12.6294	2.68e-05	0.0881	AUUUAUUGAAGAUCUACUUU	0.803812
hsa-miR-562	11	MIMAT0003226	MT020881.1	5714	5733	+	12.4126	2.94e-05	0.0881	AAGCAUGGUACAUUUACUUG	0.191537
hsa-miR-562	11	MIMAT0003226	MT020881.1	15487	15506	+	12.4126	2.94e-05	0.0881	GGAGAUGCCACAACUGCUUA	0.51859
hsa-miR-548as-3p	11	MIMAT0022268	MT020881.1	23942	23963	+	13.5035	1.45e-05	0.0911	AUUAAAGAUUUUGGUGGUUUUA	0.80157
hsa-miR-548as-3p	11	MIMAT0022268	MT020881.1	18199	18220	+	13.2727	1.82e-05	0.0919	CUCAUCUCUAUGAUGGGUUUUA	0.60938
hsa-miR-6835-3p	11	MIMAT0027571	MT020881.1	8376	8398	+	13.9441	1.06e-05	0.0923	CAAAAAGUCACAACAUUGCUUUG	0.280671
hsa-miR-6835-3p	11	MIMAT0027571	MT020881.1	27157	27179	+	13.9441	1.06e-05	0.0923	GUAGCAGUGACAAUAUUGCUUUG	0.909176
hsa-miR-548e-3p	11	MIMAT0005874	MT020881.1	11872	11893	+	15.014	3.85e-06	0.0929	AGUAGUCUUACUCUCAGUUUUG	0.397647
hsa-miR-4760-3p	11	MIMAT0019907	MT020881.1	12217	12238	+	13.4336	1.17e-05	0.0941	GAAUGUGGCUAAAUCUGAAUUU	0.409193
hsa-miR-3606-3p	11	MIMAT0022965	MT020881.1	23908	23928	+	13.6084	1.28e-05	0.0977	UGCACAAGUCAAACAAAUUUA	0.800415
hsa-miR-29b-3p	11	MIMAT0000100	MT020881.1	4504	4526	+	13.007	1.72e-05	0.1	GGGUGUGGUUGAUUAUGGUGCUA	0.151094
hsa-miR-548as-3p	11	MIMAT0022268	MT020881.1	13555	13576	+	12.4196	2.4e-05	0.101	AAUGAUAAAGUAGCUGGUUUUG	0.453969
hsa-miR-641	11	MIMAT0003311	MT020881.1	8132	8155	+	15.1958	4.13e-06	0.105	AAUGUGUCCUUAGACAAUGUCUUA	0.272522
hsa-miR-335-3p	11	MIMAT0004703	MT020881.1	3655	3676	+	13.3007	1.14e-05	0.105	UCUUAAGAGUGCUUAUGAAAAU	0.122666
hsa-miR-4760-3p	11	MIMAT0019907	MT020881.1	17264	17285	+	13.2028	1.75e-05	0.105	UUGAUAAAUUCAAAGUGAAUUC	0.57809
hsa-miR-573	11	MIMAT0003238	MT020881.1	1233	1256	+	12.1259	2.78e-05	0.106	GUGAUCAUUGUGGUGAAACUUCAU	0.0416471
hsa-miR-548e-3p	11	MIMAT0005874	MT020881.1	5171	5192	+	13.4685	1.33e-05	0.107	CACACAACUGAUCCUAGUUUUC	0.173399
hsa-miR-548e-3p	11	MIMAT0005874	MT020881.1	26477	26498	+	13.4685	1.33e-05	0.107	ACUAAAUAUUAUAUUAGUUUUU	0.886403
hsa-miR-548ap-3p	11	MIMAT0021038	MT020881.1	23945	23963	+	15.1399	4.34e-06	0.108	AAAGAUUUUGGUGGUUUUA	0.80162
hsa-miR-548as-3p	11	MIMAT0022268	MT020881.1	23000	23021	+	12.1888	3e-05	0.108	UGUAAUGGUGUUGAAGGUUUUA	0.770046
hsa-miR-573	11	MIMAT0003238	MT020881.1	9967	9990	+	11.8951	3.64e-05	0.108	CGCAAAGGCUCUCAAUGACUUCAG	0.33393
hsa-miR-573	11	MIMAT0003238	MT020881.1	25997	26020	+	11.8951	3.64e-05	0.108	UAUUACACAGUUACUUCACUUCAG	0.870373
hsa-miR-641	11	MIMAT0003311	MT020881.1	21420	21443	+	13.8811	9.47e-06	0.11	AAGGGGUACUGCUGUUAUGUCUUU	0.717204
hsa-miR-641	11	MIMAT0003311	MT020881.1	11387	11410	+	13.6503	1.31e-05	0.11	GUGUGGACACUUAUGAAUGUCUUG	0.38145
hsa-miR-548ap-3p	11	MIMAT0021038	MT020881.1	6948	6966	+	13.3636	1.97e-05	0.115	AUAUUAUAAUUUGGUUUUU	0.232816
hsa-miR-548ap-3p	11	MIMAT0021038	MT020881.1	11279	11297	+	13.3636	1.97e-05	0.115	ACUAGUUUGUCUGGUUUUA	0.377752
hsa-miR-548ap-3p	11	MIMAT0021038	MT020881.1	10487	10505	+	12.5105	2.31e-05	0.115	UGUGGUAGUGUUGGUUUUA	0.351248
hsa-miR-548ap-3p	11	MIMAT0021038	MT020881.1	27084	27102	+	12.5105	2.31e-05	0.115	GCAGGUGACUCAGGUUUUG	0.906666
hsa-miR-548as-3p	11	MIMAT0022268	MT020881.1	14932	14953	+	11.958	3.86e-05	0.116	CUAGACAAAUCAGCUGGUUUUC	0.50005
hsa-miR-548as-3p	11	MIMAT0022268	MT020881.1	21085	21106	+	11.7273	4.59e-05	0.116	AAUGACUCUAAAGAGGGUUUUU	0.70596
hsa-miR-548as-3p	11	MIMAT0022268	MT020881.1	25202	25223	+	11.7273	4.59e-05	0.116	UGGUACAUUUGGCUAGGUUUUA	0.843735
hsa-miR-3606-3p	11	MIMAT0022965	MT020881.1	3659	3679	+	12.5245	2.06e-05	0.119	AAGAGUGCUUAUGAAAAUUUU	0.122783
hsa-miR-548ap-3p	11	MIMAT0021038	MT020881.1	23003	23021	+	12.2797	3.11e-05	0.12	AAUGGUGUUGAAGGUUUUA	0.770096
hsa-miR-548ap-3p	11	MIMAT0021038	MT020881.1	7233	7251	+	12.049	4.35e-05	0.12	UAGUUGCAGAGUGGUUUUU	0.242353
hsa-miR-548ap-3p	11	MIMAT0021038	MT020881.1	8840	8858	+	12.049	4.35e-05	0.12	ACAAGAGAAGUGGGUUUUG	0.296131
hsa-miR-548ap-3p	11	MIMAT0021038	MT020881.1	21088	21106	+	12.049	4.35e-05	0.12	GACUCUAAAGAGGGUUUUU	0.70601
hsa-miR-335-3p	11	MIMAT0004703	MT020881.1	6405	6426	+	12.8531	1.76e-05	0.121	UCUCUGAAGAAGUAGUGGAAAA	0.214694
hsa-miR-548ap-3p	11	MIMAT0021038	MT020881.1	3341	3359	+	11.5315	5.47e-05	0.123	AAUAGUUUUAGUGGUUAUU	0.112108
hsa-miR-548ap-3p	11	MIMAT0021038	MT020881.1	3421	3439	+	11.5315	5.47e-05	0.123	AAAACCAACAGUGGUUGUU	0.114785
hsa-miR-4735-3p	11	MIMAT0019861	MT020881.1	28043	28063	+	14.8881	4.65e-06	0.124	AGCUAGAAAAUCAGCACCUUU	0.938793
hsa-miR-548t-3p	11	MIMAT0022730	MT020881.1	6942	6966	+	14.5594	7.12e-06	0.13	UGAUAAAUAUUAUAAUUUGGUUUUU	0.232715
hsa-miR-4524a-5p	11	MIMAT0019062	MT020881.1	8601	8622	+	14.3986	7.42e-06	0.13	UGUUCCUUUUUGUUGCUGCUAU	0.288184
hsa-miR-4524a-5p	11	MIMAT0019062	MT020881.1	937	958	+	13.0979	1.29e-05	0.13	UAAGAGGGGUGUAUACUGCUGC	0.0317081
hsa-miR-4524a-5p	11	MIMAT0019062	MT020881.1	14768	14789	+	13.0839	1.82e-05	0.13	CUCAGGAUGGUAAUGCUGCUAU	0.494562
hsa-miR-4524a-5p	11	MIMAT0019062	MT020881.1	19844	19865	+	13.0839	1.82e-05	0.13	UGGGUGUGGACAUUGCUGCUAA	0.66443
hsa-miR-548t-3p	11	MIMAT0022730	MT020881.1	13330	13354	+	12.7273	2.1e-05	0.13	UUGUGCUAAUGACCCUGUGGGUUUU	0.44649
hsa-miR-548t-3p	11	MIMAT0022730	MT020881.1	10481	10505	+	12.1608	2.49e-05	0.13	GGUUCAUGUGGUAGUGUUGGUUUUA	0.351148
hsa-miR-548t-3p	11	MIMAT0022730	MT020881.1	22997	23021	+	12.1608	2.49e-05	0.13	CCUUGUAAUGGUGUUGAAGGUUUUA	0.769995
hsa-miR-3133	11	MIMAT0014998	MT020881.1	7406	7427	+	12.049	3.01e-05	0.13	GUUAGAAUGUACAUCUUCUUUG	0.248193
hsa-miR-548t-3p	11	MIMAT0022730	MT020881.1	7227	7251	+	11.9301	3.19e-05	0.13	UUGGCUUAGUUGCAGAGUGGUUUUU	0.242253
hsa-miR-548t-3p	11	MIMAT0022730	MT020881.1	23939	23963	+	11.9301	3.19e-05	0.13	CCAAUUAAAGAUUUUGGUGGUUUUA	0.801519
hsa-miR-3133	11	MIMAT0014998	MT020881.1	6973	6994	+	11.8182	4.22e-05	0.13	AAGUGUUUGCCUAGGUUCUUUA	0.233703
hsa-miR-3133	11	MIMAT0014998	MT020881.1	15779	15800	+	11.8182	4.22e-05	0.13	AGAACUUUAAGUCAGUUCUUUA	0.528395
hsa-miR-548aa	11	MIMAT0018447	MT020881.1	6942	6966	+	14.5594	7.12e-06	0.132	UGAUAAAUAUUAUAAUUUGGUUUUU	0.232715
hsa-miR-548aa	11	MIMAT0018447	MT020881.1	13330	13354	+	12.7273	2.1e-05	0.132	UUGUGCUAAUGACCCUGUGGGUUUU	0.44649
hsa-miR-548aa	11	MIMAT0018447	MT020881.1	10481	10505	+	12.1608	2.49e-05	0.132	GGUUCAUGUGGUAGUGUUGGUUUUA	0.351148
hsa-miR-548aa	11	MIMAT0018447	MT020881.1	22997	23021	+	12.1608	2.49e-05	0.132	CCUUGUAAUGGUGUUGAAGGUUUUA	0.769995
hsa-miR-548aa	11	MIMAT0018447	MT020881.1	7227	7251	+	11.9301	3.19e-05	0.132	UUGGCUUAGUUGCAGAGUGGUUUUU	0.242253
hsa-miR-548aa	11	MIMAT0018447	MT020881.1	23939	23963	+	11.9301	3.19e-05	0.132	CCAAUUAAAGAUUUUGGUGGUUUUA	0.801519
hsa-miR-141-3p	11	MIMAT0000432	MT020881.1	6959	6980	+	13.8042	8.73e-06	0.133	UGGUUUUUACUAUUAAGUGUUU	0.233234
hsa-miR-141-3p	11	MIMAT0000432	MT020881.1	7115	7136	+	13.3427	1.59e-05	0.133	GGUUCUAUACCUUGUAGUGUUU	0.238455
hsa-miR-141-3p	11	MIMAT0000432	MT020881.1	18106	18127	+	13.1119	1.97e-05	0.133	GCACCUACACACCUCAGUGUUG	0.606268
hsa-miR-141-3p	11	MIMAT0000432	MT020881.1	23708	23729	+	13.1119	1.97e-05	0.133	ACAAAUUUUACUAUUAGUGUUA	0.793739
hsa-miR-141-3p	11	MIMAT0000432	MT020881.1	20044	20065	+	12.2587	2.71e-05	0.133	CUUAUUACAGAAGGUAGUGUUA	0.671123
hsa-miR-141-3p	11	MIMAT0000432	MT020881.1	7727	7748	+	12.028	3.39e-05	0.133	UCUUACAUCGUUGAUAGUGUUA	0.258935
hsa-miR-141-3p	11	MIMAT0000432	MT020881.1	14382	14403	+	12.028	3.39e-05	0.133	UGUUUUAUUCUCUACAGUGUUC	0.481644
hsa-miR-141-3p	11	MIMAT0000432	MT020881.1	22680	22701	+	11.7972	4.32e-05	0.133	CAUUUUCCACUUUUAAGUGUUA	0.759337
hsa-miR-141-3p	11	MIMAT0000432	MT020881.1	23333	23354	+	11.7972	4.32e-05	0.133	UCUUUUGGUGGUGUCAGUGUUA	0.781189
hsa-miR-301a-3p	11	MIMAT0000688	MT020881.1	15539	15561	+	14.2098	6.6e-06	0.134	UCACGGCCAAUGUUAAUGCACUU	0.52038
hsa-miR-301a-3p	11	MIMAT0000688	MT020881.1	27539	27561	+	13.979	9.55e-06	0.134	UAGCUGAUAACAAAUUUGCACUG	0.92196
hsa-miR-3942-5p	11	MIMAT0018358	MT020881.1	8375	8396	+	13.1608	1.83e-05	0.135	GCAAAAAGUCACAACAUUGCUU	0.28062
hsa-miR-3942-5p	11	MIMAT0018358	MT020881.1	24155	24176	+	13.1608	1.83e-05	0.135	CUCACAGAUGAAAUGAUUGCUC	0.808698
hsa-miR-3942-5p	11	MIMAT0018358	MT020881.1	19840	19861	+	12.3077	2.52e-05	0.135	AAUUUGGGUGUGGACAUUGCUG	0.664296
hsa-miR-3942-5p	11	MIMAT0018358	MT020881.1	11522	11543	+	12.0909	2.53e-05	0.135	UUUUUGGCCAGAGGUAUUGUUU	0.385935
hsa-miR-548b-3p	11	MIMAT0003254	MT020881.1	6431	6452	+	14.6573	6.3e-06	0.137	ACCAUACAGAAAGACGUUCUUG	0.215565
hsa-miR-548b-3p	11	MIMAT0003254	MT020881.1	21523	21544	+	13.3427	1.59e-05	0.137	GUUAUUUCUAGUGAUGUUCUUG	0.720618
hsa-miR-548b-3p	11	MIMAT0003254	MT020881.1	23198	23219	+	13.3427	1.59e-05	0.137	UUAACAGGCACAGGUGUUCUUA	0.776672
hsa-miR-548b-3p	11	MIMAT0003254	MT020881.1	9992	10013	+	12.8811	2.15e-05	0.14	AACUCAGGUUCUGAUGUUCUUU	0.334733
hsa-miR-141-3p	11	MIMAT0000432	MT020881.1	15499	15520	+	11.5664	5.11e-05	0.142	ACUGCUUAUGCUAAUAGUGUUU	0.519025
hsa-miR-493-5p	11	MIMAT0002813	MT020881.1	13297	13318	+	14.6084	5.29e-06	0.144	CUUAAAAGGUAAGUAUGUACAA	0.445335
hsa-miR-4760-3p	11	MIMAT0019907	MT020881.1	21940	21961	+	11.8881	3.47e-05	0.145	UGUUAUUAAAGUCUGUGAAUUU	0.734573
hsa-miR-4760-3p	11	MIMAT0019907	MT020881.1	22012	22033	+	11.6713	3.68e-05	0.145	AAGUUGGAUGGAAAGUGAGUUC	0.736982
hsa-miR-4760-3p	11	MIMAT0019907	MT020881.1	6583	6604	+	11.4266	5.86e-05	0.145	UAUUAAGAAACCUAAUGAAUUA	0.220651
hsa-miR-4760-3p	11	MIMAT0019907	MT020881.1	24976	24997	+	11.4266	5.86e-05	0.145	UGAUCCUUUGCAACCUGAAUUA	0.836172
hsa-miR-4760-3p	11	MIMAT0019907	MT020881.1	3280	3301	+	11.3706	6.08e-05	0.145	UGUUGAGGUUCAACCUCAAUUA	0.110116
hsa-miR-4760-3p	11	MIMAT0019907	MT020881.1	7273	7294	+	11.2098	6.4e-05	0.145	GUUUUUCUAUGUACUUGGAUUG	0.243742
hsa-miR-4760-3p	11	MIMAT0019907	MT020881.1	2299	2320	+	11.1399	6.64e-05	0.145	CUUUAAGCUUGUAAAUAAAUUU	0.0772873
hsa-miR-301a-3p	11	MIMAT0000688	MT020881.1	14999	15021	+	12.8951	1.57e-05	0.147	GUUAUGAGGAUCAAGAUGCACUU	0.502309
hsa-miR-4524a-5p	11	MIMAT0019062	MT020881.1	23412	23433	+	12.6364	2.56e-05	0.147	GCACAGAAGUCCCUGUUGCUAU	0.783833
hsa-miR-548ad-5p	11	MIMAT0032114	MT020881.1	9898	9917	+	12.5524	2.58e-05	0.153	UAAUAAGUACAAGUAUUUUA	0.331554
hsa-miR-548ad-5p	11	MIMAT0032114	MT020881.1	25795	25814	+	12.5385	2.96e-05	0.153	UCCAAAAACCCAUUACUUUA	0.863547
hsa-miR-548ad-5p	11	MIMAT0032114	MT020881.1	1707	1726	+	12.3217	3.13e-05	0.153	CUGCUUCCACAAGUGCUUUU	0.0574426
hsa-miR-548ad-5p	11	MIMAT0032114	MT020881.1	1677	1696	+	11.4685	4.36e-05	0.153	AAGAGAUCGCCAUUAUUUUG	0.0564387
hsa-miR-548ad-5p	11	MIMAT0032114	MT020881.1	8145	8164	+	11.4545	5.31e-05	0.153	ACAAUGUCUUAUCUACUUUU	0.27289
hsa-miR-548ad-5p	11	MIMAT0032114	MT020881.1	23084	23103	+	11.4545	5.31e-05	0.153	UACAGAGUAGUAGUACUUUC	0.772823
[truncated: 7,336 more rows]

## Sheet: Table_S6_ClueGo_miR_Targets
Function	(-)log10 p-adjust	Groups	(-)log10 p-adjust	#Genes	Group PValue	Group PValue Corrected with Bonferroni step down	Group Genes
[truncated: 27 more rows]
